# Supplementary material for: Transcriptional transitions in Alphonso mango (Mangifera indica L.) during fruit development and ripening explain its distinct aroma and shelf life characteristics
Source: Sci Rep. 2017 Aug 18;7:8711. doi: 10.1038/s41598-017-08499-5 (PMC5562913; doi:10.1038/s41598-017-08499-5)
Supplement: Supplementary file 2 — Supplementary Table ST1 [file 41598_2017_8499_MOESM2_ESM.xls]

## Sheet: (a)30DAPvsFlower
Supplementary Table ST1 (a)-List of differentially regulated transcripts in a comparison of 30 DAP vs Flower
gene	log2FoldChange	pvalue	Regulation	Sequence Description	GO Accession	GO Names
contig_6593	-4.83792	0.00371609	DownRegulated	alpha-amylase subtilisin inhibitor-like	C:GO:0005739, F:GO:0004866, F:GO:0008233, P:GO:0010167, P:GO:0010951, P:GO:0012501, P:GO:0015706, P:GO:0042742	C:mitochondrion, F:endopeptidase inhibitor activity, F:peptidase activity, P:response to nitrate, P:negative regulation of endopeptidase activity, P:programmed cell death, P:nitrate transport, P:defense response to bacterium
contig_6694	-4.82714	0.00485457	DownRegulated	hypothetical protein CICLE_v10027122mg
contig_5377	-4.68915	0.00613293	DownRegulated	carbonic anhydrase 2-like isoform x1	F:GO:0004089, F:GO:0008270, P:GO:0008152, P:GO:0015976	F:carbonate dehydratase activity, F:zinc ion binding, P:metabolic process, P:carbon utilization
contig_4907	-4.65084	0.00609123	DownRegulated	chitinase 5-like	F:GO:0004568, F:GO:0008061, P:GO:0005975, P:GO:0006032, P:GO:0016998	F:chitinase activity, F:chitin binding, P:carbohydrate metabolic process, P:chitin catabolic process, P:cell wall macromolecule catabolic process
contig_6688	-4.62317	0.00796717	DownRegulated	homeobox-leucine zipper protein athb-12-like	C:GO:0005634, F:GO:0003700, F:GO:0043565, P:GO:0006355	C:nucleus, F:transcription factor activity, sequence-specific DNA binding, F:sequence-specific DNA binding, P:regulation of transcription, DNA-templated
contig_4949	-4.60835	0.00652351	DownRegulated	maternal effect embryo arrest 59
contig_4148	-4.5335	0.00751125	DownRegulated	beta- -glucanase	F:GO:0042973, P:GO:0005975	F:glucan endo-1,3-beta-D-glucosidase activity, P:carbohydrate metabolic process
contig_6578	-4.49258	0.00610272	DownRegulated	glutaredoxin-c1 protein	C:GO:0005623, F:GO:0009055, F:GO:0015035, P:GO:0045454, P:GO:0055114	C:cell, F:electron carrier activity, F:protein disulfide oxidoreductase activity, P:cell redox homeostasis, P:oxidation-reduction process
contig_6689	-4.49007	0.0100482	DownRegulated	homeobox-leucine zipper protein athb-12-like	C:GO:0005634, F:GO:0003700, F:GO:0016491, F:GO:0043565, P:GO:0006355, P:GO:0055114	C:nucleus, F:transcription factor activity, sequence-specific DNA binding, F:oxidoreductase activity, F:sequence-specific DNA binding, P:regulation of transcription, DNA-templated, P:oxidation-reduction process
contig_4909	-4.41726	0.0106134	DownRegulated	endochitinase pr4-like	F:GO:0004568, F:GO:0008061, P:GO:0005975, P:GO:0006032, P:GO:0016998	F:chitinase activity, F:chitin binding, P:carbohydrate metabolic process, P:chitin catabolic process, P:cell wall macromolecule catabolic process
contig_6406	-4.37728	0.00848145	DownRegulated	osmotin 34
contig_6611	-4.35567	0.0111741	DownRegulated	laccase-15-like	C:GO:0048046, F:GO:0005507, F:GO:0052716, P:GO:0046274, P:GO:0055114	C:apoplast, F:copper ion binding, F:hydroquinone:oxygen oxidoreductase activity, P:lignin catabolic process, P:oxidation-reduction process
contig_7123	-4.29565	0.0134222	DownRegulated	probable glutathione s-transferase	F:GO:0005515, F:GO:0016740, P:GO:0008152	F:protein binding, F:transferase activity, P:metabolic process
contig_1905	-4.29361	0.0116678	DownRegulated	auxin transporter-like protein 3	C:GO:0016021, F:GO:0010328, P:GO:0009733, P:GO:0009926, P:GO:0010311, P:GO:0048829, P:GO:0060919	C:integral component of membrane, F:auxin influx transmembrane transporter activity, P:response to auxin, P:auxin polar transport, P:lateral root formation, P:root cap development, P:auxin influx
contig_2752	-4.23539	0.0143232	DownRegulated	bifunctional 3-dehydroquinate dehydratase shikimate chloroplastic-like	F:GO:0003855, F:GO:0004764, P:GO:0055114	F:3-dehydroquinate dehydratase activity, F:shikimate 3-dehydrogenase (NADP+) activity, P:oxidation-reduction process
contig_6923	-4.23455	0.0151916	DownRegulated	exocyst complex component exo70a1-like	C:GO:0000145, P:GO:0006887	C:exocyst, P:exocytosis
contig_4965	-4.21989	0.0144303	DownRegulated	ervatamin-b-like	F:GO:0008234, P:GO:0006508	F:cysteine-type peptidase activity, P:proteolysis
contig_2111	-4.2161	0.00954318	DownRegulated	wat1-related protein at5g07050-like	C:GO:0016021, F:GO:0022857, P:GO:0055085	C:integral component of membrane, F:transmembrane transporter activity, P:transmembrane transport
contig_3934	-4.16714	0.0142446	DownRegulated	non-specific lipid-transfer protein 1-like	F:GO:0008289, P:GO:0006869	F:lipid binding, P:lipid transport
contig_7654	-4.15023	0.0170869	DownRegulated	peroxidase 3-like	C:GO:0005576, F:GO:0004601, F:GO:0020037, F:GO:0046872, P:GO:0006979, P:GO:0042744, P:GO:0055114	C:extracellular region, F:peroxidase activity, F:heme binding, F:metal ion binding, P:response to oxidative stress, P:hydrogen peroxide catabolic process, P:oxidation-reduction process
contig_19273	-4.14986	0.0170885	DownRegulated	pathogenesis-related protein pr-4-like	P:GO:0042742, P:GO:0050832	P:defense response to bacterium, P:defense response to fungus
contig_6013	-4.14292	0.0148701	DownRegulated	cytochrome b561 and domon domain-containing protein at5g47530-like	C:GO:0016021, P:GO:0055114	C:integral component of membrane, P:oxidation-reduction process
contig_2753	-4.14091	0.0174048	DownRegulated	dehydroquinate dehydratase shikimate dehydrogenase isoform 1	F:GO:0003855, F:GO:0004764, P:GO:0055114	F:3-dehydroquinate dehydratase activity, F:shikimate 3-dehydrogenase (NADP+) activity, P:oxidation-reduction process
contig_6596	-4.13802	0.0173589	DownRegulated	PREDICTED: uncharacterized protein LOC105648491
contig_20067	-4.13151	0.0156176	DownRegulated	---NA---
contig_6345	-4.12646	0.0127319	DownRegulated	nuclease harbi1
contig_7683	-4.11744	0.0139877	DownRegulated	chromatin assembly factor 1 subunit	C:GO:0005634, P:GO:0006612, P:GO:0009723, P:GO:0009738, P:GO:0009863, P:GO:0009867, P:GO:0010363, P:GO:0035556	C:nucleus, P:protein targeting to membrane, P:response to ethylene, P:abscisic acid-activated signaling pathway, P:salicylic acid mediated signaling pathway, P:jasmonic acid mediated signaling pathway, P:regulation of plant-type hypersensitive response, P:intracellular signal transduction
contig_9655	-4.10998	0.0111279	DownRegulated	probable aldo-keto reductase 2	F:GO:0016491, P:GO:0055114	F:oxidoreductase activity, P:oxidation-reduction process
contig_5833	-4.10562	0.0141531	DownRegulated	PREDICTED: uncharacterized protein LOC102610375 isoform X1
contig_6428	-4.09746	0.0187961	DownRegulated	udp-glucuronosyltransferase 2b1	F:GO:0016740, P:GO:0008152	F:transferase activity, P:metabolic process
contig_6163	-4.08473	0.0184566	DownRegulated	glutathione s-transferase tau 7	C:GO:0005737, F:GO:0004364, F:GO:0005515, P:GO:0008152	C:cytoplasm, F:glutathione transferase activity, F:protein binding, P:metabolic process
contig_6436	-4.07605	0.00670193	DownRegulated	g-type lectin s-receptor-like serine threonine-protein kinase at1g34300	F:GO:0004674, F:GO:0005524, P:GO:0006468	F:protein serine/threonine kinase activity, F:ATP binding, P:protein phosphorylation
contig_5831	-4.07063	0.0165272	DownRegulated	sugar transport protein 13-like	C:GO:0005886, C:GO:0009506, C:GO:0016021, F:GO:0005358, F:GO:0032440, P:GO:0015758, P:GO:0035428, P:GO:0043090, P:GO:0055114	C:plasma membrane, C:plasmodesma, C:integral component of membrane, F:high-affinity hydrogen:glucose symporter activity, F:2-alkenal reductase [NAD(P)] activity, P:glucose transport, P:hexose transmembrane transport, P:amino acid import, P:oxidation-reduction process
contig_7145	-4.06395	0.0120778	DownRegulated	u-box domain-containing protein 21-like	F:GO:0004842, F:GO:0005488, F:GO:0016874, P:GO:0016567	F:ubiquitin-protein transferase activity, F:binding, F:ligase activity, P:protein ubiquitination
contig_4837	-4.05541	0.0118379	DownRegulated	cellulose synthase a catalytic subunit 8	C:GO:0016021, F:GO:0016760, P:GO:0030244	C:integral component of membrane, F:cellulose synthase (UDP-forming) activity, P:cellulose biosynthetic process
contig_6952	-4.0341	0.016784	DownRegulated	bifunctional udp-glucose 4-epimerase and udp-xylose 4-epimerase 1-like	C:GO:0005794, C:GO:0005829, C:GO:0005886, F:GO:0003978, F:GO:0046983, F:GO:0050373, F:GO:0050662, P:GO:0033358, P:GO:0045227, P:GO:0046369, P:GO:0071555	C:Golgi apparatus, C:cytosol, C:plasma membrane, F:UDP-glucose 4-epimerase activity, F:protein dimerization activity, F:UDP-arabinose 4-epimerase activity, F:coenzyme binding, P:UDP-L-arabinose biosynthetic process, P:capsule polysaccharide biosynthetic process, P:galactose biosynthetic process, P:cell wall organization
contig_6691	-4.02665	0.0108542	DownRegulated	wat1-related protein at1g68170-like	C:GO:0016021, F:GO:0022857, P:GO:0055085	C:integral component of membrane, F:transmembrane transporter activity, P:transmembrane transport
contig_6181	-4.02232	0.0139399	DownRegulated	---NA---
contig_7187	-4.01365	0.0123947	DownRegulated	probable 2-oxoglutarate-dependent dioxygenase aop1	F:GO:0016706, F:GO:0046872, P:GO:0055114	F:oxidoreductase activity, acting on paired donors, with incorporation or reduction of molecular oxygen, 2-oxoglutarate as one donor, and incorporation of one atom each of oxygen into both donors, F:metal ion binding, P:oxidation-reduction process
contig_6925	-4.01258	0.0210683	DownRegulated	calcium-dependent lipid-binding family	F:GO:0005515	F:protein binding
contig_7112	-3.96812	0.0129904	DownRegulated	glutamine amidotransferase	F:GO:0016740, F:GO:0016787, P:GO:0006541	F:transferase activity, F:hydrolase activity, P:glutamine metabolic process
contig_5906	-3.9389	0.0238303	DownRegulated	germin-like protein subfamily t member 2	C:GO:0005576, F:GO:0004784, F:GO:0030145, F:GO:0045735, P:GO:0019430, P:GO:0055114	C:extracellular region, F:superoxide dismutase activity, F:manganese ion binding, F:nutrient reservoir activity, P:removal of superoxide radicals, P:oxidation-reduction process
contig_4451	-3.92217	0.0168374	DownRegulated	caffeic acid 3-o-methyltransferase-like	F:GO:0008171, F:GO:0046983, P:GO:0032259	F:O-methyltransferase activity, F:protein dimerization activity, P:methylation
contig_7510	-3.90968	0.0165652	DownRegulated	udp-glycosyltransferase 74e2-like	F:GO:0016758, P:GO:0008152	F:transferase activity, transferring hexosyl groups, P:metabolic process
contig_4203	-3.90559	0.024783	DownRegulated	acidic endochitinase-like	C:GO:0005576, C:GO:0005618, F:GO:0004568, P:GO:0000272, P:GO:0006032	C:extracellular region, C:cell wall, F:chitinase activity, P:polysaccharide catabolic process, P:chitin catabolic process
contig_1906	-3.89406	0.0193235	DownRegulated	auxin transporter-like protein 3	C:GO:0016021, F:GO:0010328, P:GO:0000271, P:GO:0006084, P:GO:0009733, P:GO:0009825, P:GO:0009926, P:GO:0009932, P:GO:0010311, P:GO:0010583, P:GO:0016126, P:GO:0016132, P:GO:0043481, P:GO:0048767, P:GO:0048829, P:GO:0060919, P:GO:0071555	C:integral component of membrane, F:auxin influx transmembrane transporter activity, P:polysaccharide biosynthetic process, P:acetyl-CoA metabolic process, P:response to auxin, P:multidimensional cell growth, P:auxin polar transport, P:cell tip growth, P:lateral root formation, P:response to cyclopentenone, P:sterol biosynthetic process, P:brassinosteroid biosynthetic process, P:anthocyanin accum…
contig_5420	-3.86433	0.0265402	DownRegulated	casp-like protein vit_05s0020g01820	C:GO:0005886, C:GO:0016021	C:plasma membrane, C:integral component of membrane
contig_9848	-3.84588	0.0231449	DownRegulated	---NA---
contig_7420	-3.81965	0.0204262	DownRegulated	protein odorant1-like	C:GO:0005622, F:GO:0003677, F:GO:0003700, P:GO:0006355, P:GO:0009414, P:GO:0009611, P:GO:0009695, P:GO:0009733, P:GO:0009738, P:GO:0009867, P:GO:0009873, P:GO:0042538	C:intracellular, F:DNA binding, F:transcription factor activity, sequence-specific DNA binding, P:regulation of transcription, DNA-templated, P:response to water deprivation, P:response to wounding, P:jasmonic acid biosynthetic process, P:response to auxin, P:abscisic acid-activated signaling pathway, P:jasmonic acid mediated signaling pathway, P:ethylene-activated signaling pathway, P:hyperosmot…
contig_7255	-3.80591	0.0183889	DownRegulated	e3 ubiquitin-protein ligase pub23-like	F:GO:0004842, F:GO:0005488, F:GO:0016874, P:GO:0016567	F:ubiquitin-protein transferase activity, F:binding, F:ligase activity, P:protein ubiquitination
contig_7250	-3.79807	0.0287198	DownRegulated	transporter arsb	C:GO:0016021, F:GO:0015105, P:GO:0015700, P:GO:0055085	C:integral component of membrane, F:arsenite transmembrane transporter activity, P:arsenite transport, P:transmembrane transport
contig_4523	-3.79093	0.0147347	DownRegulated	---NA---
contig_7317	-3.78713	0.0289785	DownRegulated	probable serine threonine-protein kinase at1g18390 isoform x1	F:GO:0004674, F:GO:0004715, F:GO:0005524, F:GO:0030247, P:GO:0018108	F:protein serine/threonine kinase activity, F:non-membrane spanning protein tyrosine kinase activity, F:ATP binding, F:polysaccharide binding, P:peptidyl-tyrosine phosphorylation
contig_7128	-3.75047	0.0239159	DownRegulated	f-box protein skip23-like	F:GO:0005515	F:protein binding
contig_5399	-3.74805	0.0260317	DownRegulated	l-ascorbate oxidase homolog	F:GO:0005507, F:GO:0008447, P:GO:0055114	F:copper ion binding, F:L-ascorbate oxidase activity, P:oxidation-reduction process
contig_7178	-3.74601	0.0276348	DownRegulated	peroxidase 15-like	C:GO:0005576, F:GO:0004601, F:GO:0020037, F:GO:0046872, P:GO:0006979, P:GO:0042744, P:GO:0055114	C:extracellular region, F:peroxidase activity, F:heme binding, F:metal ion binding, P:response to oxidative stress, P:hydrogen peroxide catabolic process, P:oxidation-reduction process
contig_6651	-3.73403	0.0307234	DownRegulated	probable xyloglucan endotransglucosylase hydrolase protein 23	C:GO:0005618, C:GO:0048046, F:GO:0004553, F:GO:0016762, P:GO:0010411, P:GO:0042546, P:GO:0071555	C:cell wall, C:apoplast, F:hydrolase activity, hydrolyzing O-glycosyl compounds, F:xyloglucan:xyloglucosyl transferase activity, P:xyloglucan metabolic process, P:cell wall biogenesis, P:cell wall organization
contig_6933	-3.7332	0.0292244	DownRegulated	hypothetical protein PRUPE_ppa013271mg
contig_6498	-3.7301	0.0322766	DownRegulated	zinc finger protein zat11-like	F:GO:0003676, F:GO:0046872	F:nucleic acid binding, F:metal ion binding
contig_7310	-3.71739	0.0224123	DownRegulated	ethylene-responsive transcription factor erf113	C:GO:0005634, F:GO:0003677, F:GO:0003700, P:GO:0009651, P:GO:0045893	C:nucleus, F:DNA binding, F:transcription factor activity, sequence-specific DNA binding, P:response to salt stress, P:positive regulation of transcription, DNA-templated
contig_11059	-3.70926	0.0278851	DownRegulated	transcription factor myb108-like	F:GO:0003677, F:GO:0003824, P:GO:0008152	F:DNA binding, F:catalytic activity, P:metabolic process
contig_18208	-3.70846	0.0334079	DownRegulated	cysteine proteinases superfamily protein isoform 1	C:GO:0005773, C:GO:0005788, C:GO:0033095, F:GO:0008234, F:GO:0032440, P:GO:0006508, P:GO:0055114	C:vacuole, C:endoplasmic reticulum lumen, C:aleurone grain, F:cysteine-type peptidase activity, F:2-alkenal reductase [NAD(P)] activity, P:proteolysis, P:oxidation-reduction process
contig_6513	-3.69867	0.0160321	DownRegulated	homeotic protein female sterile-like
contig_11220	-3.69422	0.0196527	DownRegulated	phospholipase a1-iigamma-like	F:GO:0008970, F:GO:0052739, F:GO:0052740, P:GO:0006629	F:phosphatidylcholine 1-acylhydrolase activity, F:phosphatidylserine 1-acylhydrolase activity, F:1-acyl-2-lysophosphatidylserine acylhydrolase activity, P:lipid metabolic process
contig_6976	-3.68786	0.0343424	DownRegulated	blue copper	F:GO:0009055	F:electron carrier activity
contig_17127	-3.68624	0.0336933	DownRegulated	---NA---
contig_16255	-3.67315	0.0318279	DownRegulated	probable wrky transcription factor 33	C:GO:0005634, F:GO:0003700, F:GO:0043565, F:GO:0044212, P:GO:0006355, P:GO:0009651, P:GO:0010120, P:GO:0010508, P:GO:0042742, P:GO:0050832, P:GO:0070370	C:nucleus, F:transcription factor activity, sequence-specific DNA binding, F:sequence-specific DNA binding, F:transcription regulatory region DNA binding, P:regulation of transcription, DNA-templated, P:response to salt stress, P:camalexin biosynthetic process, P:positive regulation of autophagy, P:defense response to bacterium, P:defense response to fungus, P:cellular heat acclimation
contig_1071	-3.66441	0.014697	DownRegulated	abc transporter b family member 4-like	C:GO:0016021, F:GO:0005524, F:GO:0008559, F:GO:0015415, P:GO:0006855, P:GO:0008152, P:GO:0035435, P:GO:0042908	C:integral component of membrane, F:ATP binding, F:xenobiotic-transporting ATPase activity, F:phosphate ion transmembrane-transporting ATPase activity, P:drug transmembrane transport, P:metabolic process, P:phosphate ion transmembrane transport, P:xenobiotic transport
contig_7172	-3.66377	0.0261417	DownRegulated	nudix hydrolase 2-like	F:GO:0016787, P:GO:0008152	F:hydrolase activity, P:metabolic process
contig_4910	-3.66089	0.032083	DownRegulated	nac transcription factor-like protein	C:GO:0005634, F:GO:0003677, P:GO:0006355	C:nucleus, F:DNA binding, P:regulation of transcription, DNA-templated
contig_1780	-3.65721	0.0274322	DownRegulated	thioredoxin-like 3- chloroplastic	C:GO:0009570, F:GO:0015035, P:GO:0006662, P:GO:0045454, P:GO:0055114	C:chloroplast stroma, F:protein disulfide oxidoreductase activity, P:glycerol ether metabolic process, P:cell redox homeostasis, P:oxidation-reduction process
contig_7681	-3.63937	0.0280103	DownRegulated	PREDICTED: uncharacterized protein LOC102610375 isoform X1
contig_4784	-3.63688	0.0370423	DownRegulated	protein zinc induced facilitator-like 1-like	C:GO:0016021, F:GO:0005215, P:GO:0055085	C:integral component of membrane, F:transporter activity, P:transmembrane transport
contig_2877	-3.63682	0.0361146	DownRegulated	ethylene-responsive transcription factor erf003-like	C:GO:0005634, F:GO:0003677, F:GO:0003700, P:GO:0006355	C:nucleus, F:DNA binding, F:transcription factor activity, sequence-specific DNA binding, P:regulation of transcription, DNA-templated
contig_6571	-3.63555	0.02319	DownRegulated	pathogenesis-related protein	P:GO:0006952, P:GO:0009607	P:defense response, P:response to biotic stimulus
contig_7386	-3.61646	0.0369205	DownRegulated	calmodulin-like protein 11	F:GO:0005509	F:calcium ion binding
contig_19521	-3.61181	0.0161904	DownRegulated	nad h-quinone oxidoreductase subunit isoform 1
contig_6255	-3.609	0.0246798	DownRegulated	cytochrome p450 84a1-like	F:GO:0004497, F:GO:0005506, F:GO:0016705, F:GO:0020037, P:GO:0055114	F:monooxygenase activity, F:iron ion binding, F:oxidoreductase activity, acting on paired donors, with incorporation or reduction of molecular oxygen, F:heme binding, P:oxidation-reduction process
contig_6837	-3.58521	0.0272861	DownRegulated	probable serine threonine-protein kinase wnk4	C:GO:0005634, C:GO:0005737, F:GO:0004709, F:GO:0005524, P:GO:0000186, P:GO:0010260, P:GO:0016036, P:GO:0019375, P:GO:0042631, P:GO:0046777	C:nucleus, C:cytoplasm, F:MAP kinase kinase kinase activity, F:ATP binding, P:activation of MAPKK activity, P:organ senescence, P:cellular response to phosphate starvation, P:galactolipid biosynthetic process, P:cellular response to water deprivation, P:protein autophosphorylation
contig_7340	-3.57295	0.0351702	DownRegulated	probable 2-oxoglutarate fe -dependent dioxygenase	F:GO:0045431, F:GO:0046872, F:GO:0050589, P:GO:0051555, P:GO:0055114	F:flavonol synthase activity, F:metal ion binding, F:leucocyanidin oxygenase activity, P:flavonol biosynthetic process, P:oxidation-reduction process
contig_5204	-3.57284	0.0367097	DownRegulated	alpha-crystallin domain isoform 1	C:GO:0005777, P:GO:0009853, P:GO:0019252	C:peroxisome, P:photorespiration, P:starch biosynthetic process
contig_3673	-3.57026	0.0378445	DownRegulated	u-box domain-containing protein 27-like	F:GO:0004842, F:GO:0005488, F:GO:0016874, P:GO:0016567	F:ubiquitin-protein transferase activity, F:binding, F:ligase activity, P:protein ubiquitination
contig_7570	-3.57017	0.0298318	DownRegulated	28 kda heat- and acid-stable phospho
contig_19518	-3.5652	0.0173435	DownRegulated	nad h-quinone oxidoreductase subunit isoform 1
contig_5339	-3.55043	0.0301474	DownRegulated	inorganic pyrophosphatase 1-like	F:GO:0052731, F:GO:0052732, P:GO:0006470	F:phosphocholine phosphatase activity, F:phosphoethanolamine phosphatase activity, P:protein dephosphorylation
contig_6881	-3.54948	0.0418459	DownRegulated	mlo-like protein 6	C:GO:0016021, F:GO:0005516, P:GO:0006952, P:GO:0009607	C:integral component of membrane, F:calmodulin binding, P:defense response, P:response to biotic stimulus
contig_4646	-3.54349	0.0216998	DownRegulated	gaba transporter 1-like	C:GO:0005886, C:GO:0016021, F:GO:0015185, P:GO:0015812	C:plasma membrane, C:integral component of membrane, F:gamma-aminobutyric acid transmembrane transporter activity, P:gamma-aminobutyric acid transport
contig_4524	-3.54126	0.034605	DownRegulated	---NA---
contig_16121	-3.54024	0.0422034	DownRegulated	nac domain-containing protein 2-like	C:GO:0005634, F:GO:0003677, P:GO:0006355	C:nucleus, F:DNA binding, P:regulation of transcription, DNA-templated
contig_811	-3.51395	0.0315804	DownRegulated	transcription factor pcl1-like	F:GO:0003677	F:DNA binding
contig_6039	-3.51332	0.0436391	DownRegulated	protein tify 5a
contig_1785	-3.50919	0.0436859	DownRegulated	short-chain dehydrogenase reductase 3b-like	F:GO:0008667, P:GO:0055114	F:2,3-dihydro-2,3-dihydroxybenzoate dehydrogenase activity, P:oxidation-reduction process
contig_5665	-3.50915	0.0130112	DownRegulated	protein radialis-like 6	C:GO:0005634, F:GO:0003677	C:nucleus, F:DNA binding
contig_6987	-3.50758	0.0205822	DownRegulated	metalloendoproteinase 1-like	C:GO:0031012, F:GO:0004222, F:GO:0005509, F:GO:0008270, P:GO:0006508	C:extracellular matrix, F:metalloendopeptidase activity, F:calcium ion binding, F:zinc ion binding, P:proteolysis
contig_14645	-3.50695	0.0385835	DownRegulated	probable s-adenosylmethionine-dependent methyltransferase at5g37990	F:GO:0008168, P:GO:0032259	F:methyltransferase activity, P:methylation
contig_7096	-3.5065	0.0219577	DownRegulated	probable wrky transcription factor 31	F:GO:0003700, F:GO:0043565, P:GO:0006355	F:transcription factor activity, sequence-specific DNA binding, F:sequence-specific DNA binding, P:regulation of transcription, DNA-templated
contig_17974	-3.50462	0.0443442	DownRegulated	PREDICTED: uncharacterized protein LOC105137950
contig_7027	-3.50369	0.0384901	DownRegulated	Uncharacterized protein TCM_019323
contig_7179	-3.4919	0.0228041	DownRegulated	non-specific lipid-transfer protein at2g13820	F:GO:0008233, F:GO:0008289, P:GO:0006508, P:GO:0006869	F:peptidase activity, F:lipid binding, P:proteolysis, P:lipid transport
contig_4522	-3.47912	0.0235756	DownRegulated	---NA---
contig_3292	-3.47907	0.0457487	DownRegulated	myb-related protein 308-like	F:GO:0003677	F:DNA binding
contig_7480	-3.4753	0.0436906	DownRegulated	dehydration-responsive element-binding protein 2d-like	C:GO:0005634, F:GO:0003677, F:GO:0003700, P:GO:0006355	C:nucleus, F:DNA binding, F:transcription factor activity, sequence-specific DNA binding, P:regulation of transcription, DNA-templated
contig_8991	-3.44844	0.0472611	DownRegulated	protein tify 10a-like
contig_6968	-3.44009	0.0485705	DownRegulated	transcription factor myb108-like	C:GO:0005634, F:GO:0001046, F:GO:0003700, F:GO:0005516, P:GO:0009409, P:GO:0009414, P:GO:0009611, P:GO:0009733, P:GO:0009738, P:GO:0009753, P:GO:0010260, P:GO:0016036, P:GO:0042538, P:GO:0045893	C:nucleus, F:core promoter sequence-specific DNA binding, F:transcription factor activity, sequence-specific DNA binding, F:calmodulin binding, P:response to cold, P:response to water deprivation, P:response to wounding, P:response to auxin, P:abscisic acid-activated signaling pathway, P:response to jasmonic acid, P:organ senescence, P:cellular response to phosphate starvation, P:hyperosmotic sal…
contig_6029	-3.43698	0.0341923	DownRegulated	hypersensitive reaction associated ca2+-binding family protein	C:GO:0005829, F:GO:0005509	C:cytosol, F:calcium ion binding
contig_965	-3.43625	0.0309059	DownRegulated	mitogen-activated protein kinase kinase kinase 2-like	C:GO:0005622, F:GO:0004709, F:GO:0005524, P:GO:0000186	C:intracellular, F:MAP kinase kinase kinase activity, F:ATP binding, P:activation of MAPKK activity
contig_7086	-3.43526	0.0264692	DownRegulated	probable wrky transcription factor 75	F:GO:0003700, F:GO:0043565, P:GO:0006355	F:transcription factor activity, sequence-specific DNA binding, F:sequence-specific DNA binding, P:regulation of transcription, DNA-templated
contig_4906	-3.43273	0.027661	DownRegulated	chitinase 5-like	F:GO:0004568, F:GO:0008061, P:GO:0005975, P:GO:0006032, P:GO:0016998	F:chitinase activity, F:chitin binding, P:carbohydrate metabolic process, P:chitin catabolic process, P:cell wall macromolecule catabolic process
contig_13822	-3.43037	0.0420108	DownRegulated	ethylene-responsive transcription factor erf020	C:GO:0005634, F:GO:0003677, F:GO:0003700, P:GO:0006355	C:nucleus, F:DNA binding, F:transcription factor activity, sequence-specific DNA binding, P:regulation of transcription, DNA-templated
contig_6623	-3.43036	0.0377796	DownRegulated	elongation factor 1-alpha	C:GO:0005643, C:GO:0005737, F:GO:0003746, F:GO:0003924, F:GO:0005525, F:GO:0017056, P:GO:0006414, P:GO:0006913	C:nuclear pore, C:cytoplasm, F:translation elongation factor activity, F:GTPase activity, F:GTP binding, F:structural constituent of nuclear pore, P:translational elongation, P:nucleocytoplasmic transport
contig_7253	-3.42776	0.027796	DownRegulated	cytochrome p450 cyp73a100-like	F:GO:0005506, F:GO:0016710, F:GO:0020037, P:GO:0055114	F:iron ion binding, F:trans-cinnamate 4-monooxygenase activity, F:heme binding, P:oxidation-reduction process
contig_7002	-3.41965	0.0307277	DownRegulated	heat shock cognate 70 kda	C:GO:0005622, F:GO:0005524, F:GO:0008270, F:GO:0047134, P:GO:0035556, P:GO:0055114	C:intracellular, F:ATP binding, F:zinc ion binding, F:protein-disulfide reductase activity, P:intracellular signal transduction, P:oxidation-reduction process
contig_1439	-3.41681	0.0346561	DownRegulated	alpha amylase family protein	F:GO:0004556, F:GO:0005509, P:GO:0005975	F:alpha-amylase activity, F:calcium ion binding, P:carbohydrate metabolic process
contig_7091	-3.41192	0.0273541	DownRegulated	dnaj heat shock n-terminal domain-containing	C:GO:0009507	C:chloroplast
contig_5223	-3.41192	0.0414928	DownRegulated	cationic peroxidase 1-like	C:GO:0005576, F:GO:0004601, F:GO:0020037, F:GO:0046872, P:GO:0006979, P:GO:0042744, P:GO:0055114	C:extracellular region, F:peroxidase activity, F:heme binding, F:metal ion binding, P:response to oxidative stress, P:hydrogen peroxide catabolic process, P:oxidation-reduction process
contig_3804	-3.41052	0.029061	DownRegulated	f-box protein skip27-like
contig_6421	-3.40808	0.048544	DownRegulated	probable 2-oxoglutarate-dependent dioxygenase aop1	F:GO:0005506, F:GO:0045431, P:GO:0051555, P:GO:0055114	F:iron ion binding, F:flavonol synthase activity, P:flavonol biosynthetic process, P:oxidation-reduction process
contig_8651	-3.4004	0.0290255	DownRegulated	protein stay-green chloroplastic-like
contig_6076	-3.39973	0.0371693	DownRegulated	glucan endo- -beta- basic isoform-like	F:GO:0042973, P:GO:0005975	F:glucan endo-1,3-beta-D-glucosidase activity, P:carbohydrate metabolic process
contig_7140	-3.39611	0.0218839	DownRegulated	udp-glycosyltransferase 74f2-like	F:GO:0016758, P:GO:0008152	F:transferase activity, transferring hexosyl groups, P:metabolic process
contig_6857	-3.39157	0.0237646	DownRegulated	protein crabs claw isoform x1	F:GO:0003700, P:GO:0006333, P:GO:0006355, P:GO:0009827, P:GO:0009860, P:GO:0009909, P:GO:0009944, P:GO:0010093, P:GO:0010254, P:GO:0010582, P:GO:0031540, P:GO:0048441, P:GO:0048443, P:GO:0048479, P:GO:0048481	F:transcription factor activity, sequence-specific DNA binding, P:chromatin assembly or disassembly, P:regulation of transcription, DNA-templated, P:plant-type cell wall modification, P:pollen tube growth, P:regulation of flower development, P:polarity specification of adaxial/abaxial axis, P:specification of floral organ identity, P:nectary development, P:floral meristem determinacy, P:regulatio…
contig_288	-3.38254	0.0364228	DownRegulated	protein exordium-like
contig_6563	-3.38116	0.03884	DownRegulated	peroxidase p7-like	C:GO:0005576, F:GO:0004601, F:GO:0020037, F:GO:0046872, P:GO:0006979, P:GO:0042744, P:GO:0055114	C:extracellular region, F:peroxidase activity, F:heme binding, F:metal ion binding, P:response to oxidative stress, P:hydrogen peroxide catabolic process, P:oxidation-reduction process
contig_8277	-3.37444	0.0281584	DownRegulated	eukaryotic peptide chain release factor subunit 1-3-like	C:GO:0005737, F:GO:0016149, P:GO:0006415	C:cytoplasm, F:translation release factor activity, codon specific, P:translational termination
contig_7146	-3.37223	0.0251062	DownRegulated	gdsl esterase lipase at5g45950	F:GO:0016788, P:GO:0000038, P:GO:0042335	F:hydrolase activity, acting on ester bonds, P:very long-chain fatty acid metabolic process, P:cuticle development
contig_6569	-3.37087	0.0262127	DownRegulated	apetala1-like protein	C:GO:0005634, F:GO:0003677, F:GO:0003700, F:GO:0046983, P:GO:0006355	C:nucleus, F:DNA binding, F:transcription factor activity, sequence-specific DNA binding, F:protein dimerization activity, P:regulation of transcription, DNA-templated
contig_7212	-3.36484	0.0468881	DownRegulated	late embryogenesis abundant protein d-29
contig_7537	-3.35789	0.0364101	DownRegulated	e3 ubiquitin-protein ligase el5-like	F:GO:0005515, F:GO:0008270	F:protein binding, F:zinc ion binding
contig_7313	-3.34678	0.0217512	DownRegulated	tropomyosin 1	C:GO:0005829, C:GO:0005862, C:GO:0016529, C:GO:0031941, C:GO:0070865, F:GO:0051015, P:GO:0006936, P:GO:0007507, P:GO:0010591, P:GO:0045451, P:GO:0048813	C:cytosol, C:muscle thin filament tropomyosin, C:sarcoplasmic reticulum, C:filamentous actin, C:investment cone, F:actin filament binding, P:muscle contraction, P:heart development, P:regulation of lamellipodium assembly, P:pole plasm oskar mRNA localization, P:dendrite morphogenesis
contig_7227	-3.34059	0.0219708	DownRegulated	---NA---
contig_7235	-3.33566	0.0222161	DownRegulated	troponin invertebrate	C:GO:0005861, F:GO:0005509, F:GO:0005523, P:GO:0006874, P:GO:0006937, P:GO:0007005, P:GO:0007498, P:GO:0030240, P:GO:0045214, P:GO:0046716, P:GO:0048644	C:troponin complex, F:calcium ion binding, F:tropomyosin binding, P:cellular calcium ion homeostasis, P:regulation of muscle contraction, P:mitochondrion organization, P:mesoderm development, P:skeletal muscle thin filament assembly, P:sarcomere organization, P:muscle cell cellular homeostasis, P:muscle organ morphogenesis
contig_7442	-3.33523	0.0221627	DownRegulated	glucan endo- -beta-glucosidase	C:GO:0005618, C:GO:0009506, F:GO:0042973, P:GO:0005975, P:GO:0010200	C:cell wall, C:plasmodesma, F:glucan endo-1,3-beta-D-glucosidase activity, P:carbohydrate metabolic process, P:response to chitin
contig_7225	-3.33121	0.0223848	DownRegulated	tannin-related r2r3 myb transcription partial	F:GO:0003677	F:DNA binding
contig_2770	-3.33103	0.0471361	DownRegulated	nac domain-containing protein 68	C:GO:0005634, F:GO:0003700, F:GO:0044212, P:GO:0006355	C:nucleus, F:transcription factor activity, sequence-specific DNA binding, F:transcription regulatory region DNA binding, P:regulation of transcription, DNA-templated
contig_7262	-3.3247	0.0226332	DownRegulated	arginine kinase isoform x1	F:GO:0004054, F:GO:0005524, P:GO:0016310	F:arginine kinase activity, F:ATP binding, P:phosphorylation
contig_5879	-3.32384	0.0225746	DownRegulated	membrane-associated kinase regulator 1 -like protein	F:GO:0016301, P:GO:0016310	F:kinase activity, P:phosphorylation
contig_1784	-3.31508	0.0419945	DownRegulated	kunitz family trypsin and protease inhibitor protein	F:GO:0004866, F:GO:0008233, P:GO:0010951	F:endopeptidase inhibitor activity, F:peptidase activity, P:negative regulation of endopeptidase activity
contig_7314	-3.31417	0.0229296	DownRegulated	40s ribosomal protein s23	C:GO:0022627, F:GO:0003677, F:GO:0003735, P:GO:0006412, P:GO:0051298	C:cytosolic small ribosomal subunit, F:DNA binding, F:structural constituent of ribosome, P:translation, P:centrosome duplication
contig_7333	-3.31234	0.0229973	DownRegulated	protein lim1-like
contig_7656	-3.31223	0.0352889	DownRegulated	cupredoxin superfamily	F:GO:0009055	F:electron carrier activity
contig_7660	-3.31108	0.0230439	DownRegulated	ribosomal protein l26	C:GO:0015934, F:GO:0003735, P:GO:0006412	C:large ribosomal subunit, F:structural constituent of ribosome, P:translation
contig_4495	-3.30912	0.0130772	DownRegulated	proline transporter 1-like	C:GO:0016021, F:GO:0030246	C:integral component of membrane, F:carbohydrate binding
contig_7323	-3.30895	0.0370832	DownRegulated	trihelix transcription factor asil2-like
contig_7657	-3.30804	0.023157	DownRegulated	60s acidic ribosomal protein p1	C:GO:0005840, F:GO:0003735, P:GO:0006414	C:ribosome, F:structural constituent of ribosome, P:translational elongation
contig_7923	-3.30651	0.0232142	DownRegulated	gdsl esterase lipase exl3-like	F:GO:0016298, P:GO:0006629	F:lipase activity, P:lipid metabolic process
contig_7348	-3.30531	0.023259	DownRegulated	60s ribosomal protein l13	C:GO:0022625, F:GO:0003735, P:GO:0000022, P:GO:0006412, P:GO:0051298	C:cytosolic large ribosomal subunit, F:structural constituent of ribosome, P:mitotic spindle elongation, P:translation, P:centrosome duplication
contig_7558	-3.30469	0.023282	DownRegulated	60s ribosomal protein l36	C:GO:0000228, C:GO:0005730, C:GO:0022625, F:GO:0003735, P:GO:0006412	C:nuclear chromosome, C:nucleolus, C:cytosolic large ribosomal subunit, F:structural constituent of ribosome, P:translation
contig_7569	-3.30396	0.0233094	DownRegulated	gibberellin-regulated protein 6
contig_7533	-3.30311	0.0233415	DownRegulated	cannabidiolic acid synthase-like	F:GO:0008762, F:GO:0050660, P:GO:0055114	F:UDP-N-acetylmuramate dehydrogenase activity, F:flavin adenine dinucleotide binding, P:oxidation-reduction process
contig_7804	-3.30289	0.0233496	DownRegulated	phosphate carrier mitochondrial	C:GO:0016021, F:GO:0003677, P:GO:0006310, P:GO:0006810, P:GO:0015074	C:integral component of membrane, F:DNA binding, P:DNA recombination, P:transport, P:DNA integration
contig_17586	-3.30073	0.0122656	DownRegulated	29 kda ribonucleoprotein chloroplastic	C:GO:0019013, C:GO:0030529, F:GO:0000166, F:GO:0003676	C:viral nucleocapsid, C:ribonucleoprotein complex, F:nucleotide binding, F:nucleic acid binding
contig_7866	-3.29899	0.0234965	DownRegulated	40s ribosomal protein s10b	C:GO:0005634, C:GO:0005875, C:GO:0022627, F:GO:0003735, P:GO:0006412	C:nucleus, C:microtubule associated complex, C:cytosolic small ribosomal subunit, F:structural constituent of ribosome, P:translation
contig_3591	-3.29662	0.0430373	DownRegulated	protein chloroplastic-like
contig_7297	-3.29584	0.0236157	DownRegulated	protein fantastic four 2
contig_7695	-3.29395	0.0236871	DownRegulated	60s acidic ribosomal protein p2	C:GO:0022625, F:GO:0003735, P:GO:0006414	C:cytosolic large ribosomal subunit, F:structural constituent of ribosome, P:translational elongation
contig_1928	-3.2927	0.0348349	DownRegulated	isoprene synthase	C:GO:0009507, F:GO:0000287, F:GO:0034009, P:GO:0009408, P:GO:0009409, P:GO:0043612, P:GO:0050993, P:GO:0071485	C:chloroplast, F:magnesium ion binding, F:isoprene synthase activity, P:response to heat, P:response to cold, P:isoprene biosynthetic process, P:dimethylallyl diphosphate metabolic process, P:cellular response to absence of light
contig_7299	-3.29198	0.0237623	DownRegulated	translationally-controlled tumor protein homolog	C:GO:0005737	C:cytoplasm
contig_7431	-3.29154	0.0237789	DownRegulated	ethylene-responsive transcription factor erf113-like	C:GO:0005634, F:GO:0003677, F:GO:0003700, P:GO:0009651, P:GO:0045893	C:nucleus, F:DNA binding, F:transcription factor activity, sequence-specific DNA binding, P:response to salt stress, P:positive regulation of transcription, DNA-templated
contig_8109	-3.29051	0.0238184	DownRegulated	60s ribosomal protein l5	C:GO:0022625, F:GO:0003735, F:GO:0005515, F:GO:0008097, P:GO:0000027, P:GO:0006412	C:cytosolic large ribosomal subunit, F:structural constituent of ribosome, F:protein binding, F:5S rRNA binding, P:ribosomal large subunit assembly, P:translation
contig_7720	-3.28867	0.0238886	DownRegulated	ubiquitin-like protein fubi	C:GO:0022627, F:GO:0003735, F:GO:0005515, P:GO:0000022, P:GO:0006412	C:cytosolic small ribosomal subunit, F:structural constituent of ribosome, F:protein binding, P:mitotic spindle elongation, P:translation
contig_7808	-3.28708	0.0239496	DownRegulated	muscle m-line assembly protein unc-89	F:GO:0004672, F:GO:0005089, F:GO:0005524, P:GO:0006468, P:GO:0035023, P:GO:0043547	F:protein kinase activity, F:Rho guanyl-nucleotide exchange factor activity, F:ATP binding, P:protein phosphorylation, P:regulation of Rho protein signal transduction, P:positive regulation of GTPase activity
contig_7910	-3.28525	0.0240196	DownRegulated	---NA---
contig_6411	-3.28477	0.0239297	DownRegulated	basic leucine zipper 43-like	F:GO:0003700, F:GO:0043565, P:GO:0006355	F:transcription factor activity, sequence-specific DNA binding, F:sequence-specific DNA binding, P:regulation of transcription, DNA-templated
contig_7336	-3.28423	0.0240591	DownRegulated	carrier protein	C:GO:0005743, C:GO:0016021, F:GO:0005215, P:GO:0055085	C:mitochondrial inner membrane, C:integral component of membrane, F:transporter activity, P:transmembrane transport
contig_7388	-3.28246	0.0241271	DownRegulated	lw partial	C:GO:0016021, F:GO:0004930, F:GO:0009881, P:GO:0007186, P:GO:0007601, P:GO:0007602, P:GO:0018298	C:integral component of membrane, F:G-protein coupled receptor activity, F:photoreceptor activity, P:G-protein coupled receptor signaling pathway, P:visual perception, P:phototransduction, P:protein-chromophore linkage
contig_7580	-3.2821	0.0241411	DownRegulated	ribosomal protein partial	C:GO:0005763, C:GO:0022627, F:GO:0003735, F:GO:0046872, P:GO:0001666, P:GO:0006412, P:GO:0007605, P:GO:0007638, P:GO:0008049	C:mitochondrial small ribosomal subunit, C:cytosolic small ribosomal subunit, F:structural constituent of ribosome, F:metal ion binding, P:response to hypoxia, P:translation, P:sensory perception of sound, P:mechanosensory behavior, P:male courtship behavior
contig_7305	-3.28155	0.0241622	DownRegulated	cytochrome c-2	C:GO:0005743, C:GO:0005758, C:GO:0005759, C:GO:0005829, C:GO:0070469, F:GO:0020037, F:GO:0045155, F:GO:0046872, P:GO:0006119, P:GO:0055114	C:mitochondrial inner membrane, C:mitochondrial intermembrane space, C:mitochondrial matrix, C:cytosol, C:respiratory chain, F:heme binding, F:electron transporter, transferring electrons from CoQH2-cytochrome c reductase complex and cytochrome c oxidase complex activity, F:metal ion binding, P:oxidative phosphorylation, P:oxidation-reduction process
contig_7382	-3.27753	0.024318	DownRegulated	atp synthase subunit mitochondrial	C:GO:0045261, F:GO:0005524, F:GO:0046933, P:GO:0015986, P:GO:0015991	C:proton-transporting ATP synthase complex, catalytic core F(1), F:ATP binding, F:proton-transporting ATP synthase activity, rotational mechanism, P:ATP synthesis coupled proton transport, P:ATP hydrolysis coupled proton transport
contig_6561	-3.27666	0.0209925	DownRegulated	presenilin-a-like isoform x1
contig_7223	-3.27533	0.0248139	DownRegulated	cell wall protein
contig_6447	-3.27483	0.0370583	DownRegulated	basic leucine zipper 1-like	F:GO:0003700, F:GO:0043565, P:GO:0006355	F:transcription factor activity, sequence-specific DNA binding, F:sequence-specific DNA binding, P:regulation of transcription, DNA-templated
contig_7465	-3.27465	0.0244302	DownRegulated	---NA---
contig_3999	-3.27283	0.0345191	DownRegulated	universal stress protein a-like protein	C:GO:0005886, C:GO:0009506, F:GO:0016787, P:GO:0006950, P:GO:0008152	C:plasma membrane, C:plasmodesma, F:hydrolase activity, P:response to stress, P:metabolic process
contig_7780	-3.27137	0.0245585	DownRegulated	pumilio homolog 15- partial
contig_3662	-3.2712	0.0306787	DownRegulated	3-ketoacyl- synthase 19-like	C:GO:0016020, F:GO:0016747, P:GO:0006633	C:membrane, F:transferase activity, transferring acyl groups other than amino-acyl groups, P:fatty acid biosynthetic process
contig_7978	-3.26929	0.02464	DownRegulated	cytochrome c-2	C:GO:0005743, C:GO:0005758, C:GO:0005759, C:GO:0005829, C:GO:0070469, F:GO:0020037, F:GO:0045155, F:GO:0046872, P:GO:0006119, P:GO:0055114	C:mitochondrial inner membrane, C:mitochondrial intermembrane space, C:mitochondrial matrix, C:cytosol, C:respiratory chain, F:heme binding, F:electron transporter, transferring electrons from CoQH2-cytochrome c reductase complex and cytochrome c oxidase complex activity, F:metal ion binding, P:oxidative phosphorylation, P:oxidation-reduction process
contig_7375	-3.26681	0.0250669	DownRegulated	carrier protein	C:GO:0005743, C:GO:0005811, C:GO:0016021, F:GO:0005471, P:GO:0001508, P:GO:0006839, P:GO:0007268, P:GO:0007629, P:GO:0008340, P:GO:0009612, P:GO:0010507, P:GO:0015866, P:GO:0015867, P:GO:0034599, P:GO:0040011, P:GO:0046716, P:GO:0048477, P:GO:0048489, P:GO:0051124, P:GO:0051480, P:GO:0051560, P:GO:0051900, P:GO:0055085, P:GO:0070050, P:GO:2001171	C:mitochondrial inner membrane, C:lipid particle, C:integral component of membrane, F:ATP:ADP antiporter activity, P:action potential, P:mitochondrial transport, P:synaptic transmission, P:flight behavior, P:determination of adult lifespan, P:response to mechanical stimulus, P:negative regulation of autophagy, P:ADP transport, P:ATP transport, P:cellular response to oxidative stress, P:locomotion…
contig_3686	-3.26615	0.0297404	DownRegulated	nac domain-containing protein 100-like	C:GO:0005634, F:GO:0003677, P:GO:0006355	C:nucleus, F:DNA binding, P:regulation of transcription, DNA-templated
contig_7376	-3.26488	0.024814	DownRegulated	troponin t-like isoform x1	C:GO:0005861, P:GO:0006937	C:troponin complex, P:regulation of muscle contraction
contig_7391	-3.26358	0.0248652	DownRegulated	troponin isoform 3 isoform x2	F:GO:0005509	F:calcium ion binding
contig_4309	-3.26195	0.0332509	DownRegulated	gdsl esterase lipase at1g29670-like	F:GO:0016788, F:GO:0052886, F:GO:0052887, P:GO:0052889, P:GO:0055114	F:hydrolase activity, acting on ester bonds, F:9,9'-dicis-carotene:quinone oxidoreductase activity, F:7,9,9'-tricis-neurosporene:quinone oxidoreductase activity, P:9,9'-di-cis-zeta-carotene desaturation to 7,9,7',9'-tetra-cis-lycopene, P:oxidation-reduction process
contig_7151	-3.25752	0.0254691	DownRegulated	cysteine-rich repeat secretory protein 38-like	F:GO:0016301, P:GO:0016310	F:kinase activity, P:phosphorylation
contig_7194	-3.25693	0.0255342	DownRegulated	myosin light chain alkali isoform x2	F:GO:0005509	F:calcium ion binding
contig_7256	-3.25573	0.0251779	DownRegulated	alpha-farnesene synthase-like	F:GO:0000287, F:GO:0010334, P:GO:0051762	F:magnesium ion binding, F:sesquiterpene synthase activity, P:sesquiterpene biosynthetic process
contig_7588	-3.25573	0.0251779	DownRegulated	cuticle protein 19-like	C:GO:0005634, C:GO:0005667, C:GO:0005737, F:GO:0003677, F:GO:0003700, F:GO:0042302, P:GO:0006355, P:GO:0007179, P:GO:0015074, P:GO:0016568	C:nucleus, C:transcription factor complex, C:cytoplasm, F:DNA binding, F:transcription factor activity, sequence-specific DNA binding, F:structural constituent of cuticle, P:regulation of transcription, DNA-templated, P:transforming growth factor beta receptor signaling pathway, P:DNA integration, P:chromatin modification
contig_7369	-3.25423	0.0255726	DownRegulated	ful-like protein	C:GO:0005634, F:GO:0003677, F:GO:0003700, F:GO:0046983, P:GO:0006355, P:GO:0010077, P:GO:0010154, P:GO:0048481	C:nucleus, F:DNA binding, F:transcription factor activity, sequence-specific DNA binding, F:protein dimerization activity, P:regulation of transcription, DNA-templated, P:maintenance of inflorescence meristem identity, P:fruit development, P:ovule development
contig_3374	-3.25342	0.0492214	DownRegulated	protein eceriferum 1-like	C:GO:0016021, F:GO:0005506, F:GO:0016491, P:GO:0006633, P:GO:0055114	C:integral component of membrane, F:iron ion binding, F:oxidoreductase activity, P:fatty acid biosynthetic process, P:oxidation-reduction process
contig_7965	-3.25296	0.0252889	DownRegulated	larval cuticle protein 8-like	F:GO:0042302	F:structural constituent of cuticle
contig_7915	-3.25233	0.0253143	DownRegulated	chaperonin-like protein	C:GO:0009534, F:GO:0044183, P:GO:0009718, P:GO:0061077	C:chloroplast thylakoid, F:protein binding involved in protein folding, P:anthocyanin-containing compound biosynthetic process, P:chaperone-mediated protein folding
contig_7206	-3.25201	0.0253271	DownRegulated	ubiquitin-60s ribosomal protein l40	C:GO:0005765, C:GO:0005875, C:GO:0022625, C:GO:0070062, F:GO:0003735, F:GO:0005515, F:GO:0031386, P:GO:0006412, P:GO:0006511, P:GO:0016567	C:lysosomal membrane, C:microtubule associated complex, C:cytosolic large ribosomal subunit, C:extracellular exosome, F:structural constituent of ribosome, F:protein binding, F:protein tag, P:translation, P:ubiquitin-dependent protein catabolic process, P:protein ubiquitination
contig_7346	-3.25104	0.025366	DownRegulated	protein nim1-interacting 3-like	P:GO:0010112	P:regulation of systemic acquired resistance
contig_6856	-3.25028	0.0259255	DownRegulated	protein crabs claw isoform x2	F:GO:0003700, P:GO:0006333, P:GO:0006355, P:GO:0009827, P:GO:0009860, P:GO:0009909, P:GO:0009944, P:GO:0010093, P:GO:0010254, P:GO:0010582, P:GO:0031540, P:GO:0048441, P:GO:0048443, P:GO:0048479, P:GO:0048481	F:transcription factor activity, sequence-specific DNA binding, P:chromatin assembly or disassembly, P:regulation of transcription, DNA-templated, P:plant-type cell wall modification, P:pollen tube growth, P:regulation of flower development, P:polarity specification of adaxial/abaxial axis, P:specification of floral organ identity, P:nectary development, P:floral meristem determinacy, P:regulatio…
contig_7464	-3.24805	0.0254869	DownRegulated	---NA---
contig_12716	-3.24805	0.0254869	DownRegulated	mads-box protein soc1-like	C:GO:0005634, F:GO:0003677, F:GO:0003700, F:GO:0046983, P:GO:0006355	C:nucleus, F:DNA binding, F:transcription factor activity, sequence-specific DNA binding, F:protein dimerization activity, P:regulation of transcription, DNA-templated
contig_7352	-3.24801	0.0421862	DownRegulated	ring-h2 finger protein atl11-like	F:GO:0005515, F:GO:0008270	F:protein binding, F:zinc ion binding
contig_7667	-3.24702	0.0255287	DownRegulated	heat shock protein 70	C:GO:0005634, F:GO:0005524	C:nucleus, F:ATP binding
contig_7576	-3.24526	0.0255999	DownRegulated	hypothetical protein CICLE_v10027209mg
contig_7865	-3.24454	0.025629	DownRegulated	atp synthase subunit mitochondrial	C:GO:0045261, F:GO:0046933, F:GO:0046961, P:GO:0015986	C:proton-transporting ATP synthase complex, catalytic core F(1), F:proton-transporting ATP synthase activity, rotational mechanism, F:proton-transporting ATPase activity, rotational mechanism, P:ATP synthesis coupled proton transport
contig_7458	-3.24234	0.0257185	DownRegulated	ferritin subunit	C:GO:0005623, F:GO:0004322, F:GO:0008199, P:GO:0006826, P:GO:0006879, P:GO:0055114	C:cell, F:ferroxidase activity, F:ferric iron binding, P:iron ion transport, P:cellular iron ion homeostasis, P:oxidation-reduction process
contig_1277	-3.24135	0.0215041	DownRegulated	ureide permease 1-like isoform x1	C:GO:0016021, P:GO:0071705	C:integral component of membrane, P:nitrogen compound transport
contig_7148	-3.23968	0.0258272	DownRegulated	exu regulon transcriptional regulator
contig_8025	-3.23929	0.0258431	DownRegulated	patatin-like protein 1	F:GO:0016740, F:GO:0016787, P:GO:0016042	F:transferase activity, F:hydrolase activity, P:lipid catabolic process
contig_7677	-3.23858	0.0262594	DownRegulated	40s ribosomal protein s6	C:GO:0005840, F:GO:0003735, P:GO:0006412	C:ribosome, F:structural constituent of ribosome, P:translation
contig_10827	-3.23851	0.0258753	DownRegulated	protein shi related sequence 1-like
contig_7098	-3.23433	0.026582	DownRegulated	elongation factor 1-alpha	C:GO:0005737, F:GO:0003746, F:GO:0003924, F:GO:0005525, P:GO:0006414	C:cytoplasm, F:translation elongation factor activity, F:GTPase activity, F:GTP binding, P:translational elongation
contig_7568	-3.23317	0.0260948	DownRegulated	myofilin variant a
contig_7439	-3.23278	0.0265666	DownRegulated	expansin protein	C:GO:0005576, C:GO:0005618, C:GO:0016020, P:GO:0009664	C:extracellular region, C:cell wall, C:membrane, P:plant-type cell wall organization
contig_7877	-3.23187	0.0261482	DownRegulated	early nodulin-like protein	F:GO:0005507, F:GO:0009055, F:GO:0016301, P:GO:0016310	F:copper ion binding, F:electron carrier activity, F:kinase activity, P:phosphorylation
contig_2399	-3.2315	0.0499899	DownRegulated	lysine-specific demethylase jmjd5	F:GO:0003700, F:GO:0004597, F:GO:0046975, P:GO:0006355, P:GO:0010452, P:GO:0042752, P:GO:0055114, P:GO:0070544	F:transcription factor activity, sequence-specific DNA binding, F:peptide-aspartate beta-dioxygenase activity, F:histone methyltransferase activity (H3-K36 specific), P:regulation of transcription, DNA-templated, P:histone H3-K36 methylation, P:regulation of circadian rhythm, P:oxidation-reduction process, P:histone H3-K36 demethylation
contig_7165	-3.23121	0.02662	DownRegulated	myosin heavy isoform n	C:GO:0005703, C:GO:0005829, C:GO:0005859, C:GO:0016461, C:GO:0030018, C:GO:0031252, C:GO:0031672, C:GO:0032154, C:GO:0044291, C:GO:0045179, C:GO:0070938, F:GO:0000146, F:GO:0005524, F:GO:0008307, F:GO:0030898, F:GO:0032027, F:GO:0042803, P:GO:0000281, P:GO:0001736, P:GO:0006936, P:GO:0007298, P:GO:0007395, P:GO:0007427, P:GO:0007435, P:GO:0007443, P:GO:0007496, P:GO:0007527, P:GO:0008258, P:GO:00…	C:polytene chromosome puff, C:cytosol, C:muscle myosin complex, C:unconventional myosin complex, C:Z disc, C:cell leading edge, C:A band, C:cleavage furrow, C:cell-cell contact zone, C:apical cortex, C:contractile ring, F:microfilament motor activity, F:ATP binding, F:structural constituent of muscle, F:actin-dependent ATPase activity, F:myosin light chain binding, F:protein homodimerization acti…
contig_7843	-3.22966	0.0262396	DownRegulated	40s ribosomal protein s18	C:GO:0005840, F:GO:0003723, F:GO:0003735, P:GO:0006412	C:ribosome, F:RNA binding, F:structural constituent of ribosome, P:translation
contig_7997	-3.22876	0.0262771	DownRegulated	pectinesterase 63	C:GO:0005618, F:GO:0030599, F:GO:0045330, P:GO:0008152, P:GO:0042545	C:cell wall, F:pectinesterase activity, F:aspartyl esterase activity, P:metabolic process, P:cell wall modification
contig_7183	-3.22831	0.026296	DownRegulated	---NA---
contig_4496	-3.22615	0.0201417	DownRegulated	proline transporter 2 family protein	C:GO:0016021	C:integral component of membrane
contig_7979	-3.22601	0.0263915	DownRegulated	ribosomal protein s17	C:GO:0005840, F:GO:0003735, P:GO:0006412	C:ribosome, F:structural constituent of ribosome, P:translation
contig_7919	-3.22312	0.0265118	DownRegulated	atp synthase subunit mitochondrial	C:GO:0000276, C:GO:0005811, C:GO:0005875, F:GO:0008553, P:GO:0006979, P:GO:0008340, P:GO:0015986, P:GO:0032007, P:GO:0051881, P:GO:0070373	C:mitochondrial proton-transporting ATP synthase complex, coupling factor F(o), C:lipid particle, C:microtubule associated complex, F:hydrogen-exporting ATPase activity, phosphorylative mechanism, P:response to oxidative stress, P:determination of adult lifespan, P:ATP synthesis coupled proton transport, P:negative regulation of TOR signaling, P:regulation of mitochondrial membrane potential, P:n…
contig_7906	-3.22114	0.0265949	DownRegulated	rds1 protein	C:GO:0005783	C:endoplasmic reticulum
contig_8436	-3.22114	0.0265949	DownRegulated	atp synthase subunit mitochondrial	C:GO:0000276, C:GO:0005811, F:GO:0008553, P:GO:0015992, P:GO:0046331	C:mitochondrial proton-transporting ATP synthase complex, coupling factor F(o), C:lipid particle, F:hydrogen-exporting ATPase activity, phosphorylative mechanism, P:proton transport, P:lateral inhibition
contig_7653	-3.2191	0.0266805	DownRegulated	elongation factor 1-beta	C:GO:0005811, C:GO:0005829, C:GO:0005853, F:GO:0003746, F:GO:0003747, F:GO:0005085, P:GO:0006414	C:lipid particle, C:cytosol, C:eukaryotic translation elongation factor 1 complex, F:translation elongation factor activity, F:translation release factor activity, F:guanyl-nucleotide exchange factor activity, P:translational elongation
contig_4679	-3.21674	0.0424003	DownRegulated	protein kinase chloroplastic-like isoform x1	F:GO:0004674, F:GO:0005524, P:GO:0006468	F:protein serine/threonine kinase activity, F:ATP binding, P:protein phosphorylation
contig_7755	-3.21532	0.0273096	DownRegulated	guanine nucleotide-binding protein subunit beta-like protein	C:GO:0005776, C:GO:0005829, C:GO:0005875, C:GO:0071011, C:GO:0071013, F:GO:0005080, F:GO:0016301, P:GO:0000398, P:GO:0007626, P:GO:0016243, P:GO:0016310, P:GO:0018991, P:GO:0035220, P:GO:0042335, P:GO:0044829, P:GO:0045725, P:GO:0046716, P:GO:0048477, P:GO:0075522	C:autophagosome, C:cytosol, C:microtubule associated complex, C:precatalytic spliceosome, C:catalytic step 2 spliceosome, F:protein kinase C binding, F:kinase activity, P:mRNA splicing, via spliceosome, P:locomotory behavior, P:regulation of autophagosome size, P:phosphorylation, P:oviposition, P:wing disc development, P:cuticle development, P:positive regulation by host of viral genome replicati…
contig_7596	-3.21523	0.0272444	DownRegulated	polyadenylate-binding protein 4-like	C:GO:0005737, F:GO:0000166, F:GO:0003723	C:cytoplasm, F:nucleotide binding, F:RNA binding
contig_9849	-3.21379	0.0356963	DownRegulated	---NA---
contig_3821	-3.21264	0.0269534	DownRegulated	protein short-root-like	C:GO:0005634, F:GO:0003700, F:GO:0043565, P:GO:0006355, P:GO:0008356, P:GO:0009956, P:GO:0048366	C:nucleus, F:transcription factor activity, sequence-specific DNA binding, F:sequence-specific DNA binding, P:regulation of transcription, DNA-templated, P:asymmetric cell division, P:radial pattern formation, P:leaf development
contig_7955	-3.21264	0.0269534	DownRegulated	tetraketide alpha-pyrone reductase 1	C:GO:0005634, C:GO:0005783, C:GO:0033588, F:GO:0005516, F:GO:0005524, F:GO:0045552, F:GO:0050662, P:GO:0002098, P:GO:0006357, P:GO:0009933, P:GO:0048316, P:GO:0048366, P:GO:0055114, P:GO:0080110, P:GO:0080178	C:nucleus, C:endoplasmic reticulum, C:Elongator holoenzyme complex, F:calmodulin binding, F:ATP binding, F:dihydrokaempferol 4-reductase activity, F:coenzyme binding, P:tRNA wobble uridine modification, P:regulation of transcription from RNA polymerase II promoter, P:meristem structural organization, P:seed development, P:leaf development, P:oxidation-reduction process, P:sporopollenin biosynthet…
contig_7192	-3.21207	0.0269773	DownRegulated	formin-like protein 8	F:GO:0042302	F:structural constituent of cuticle
contig_7927	-3.21093	0.0270257	DownRegulated	esterase e4-like	F:GO:0016787, P:GO:0008152	F:hydrolase activity, P:metabolic process
contig_7351	-3.21075	0.0275919	DownRegulated	mads-box protein svp	C:GO:0005634, F:GO:0000900, F:GO:0003677, F:GO:0003700, F:GO:0046983, P:GO:0000165, P:GO:0006612, P:GO:0009266, P:GO:0009556, P:GO:0009617, P:GO:0009862, P:GO:0009867, P:GO:0009910, P:GO:0009965, P:GO:0010076, P:GO:0010310, P:GO:0010363, P:GO:0010582, P:GO:0017148, P:GO:0031348, P:GO:0035304, P:GO:0045892, P:GO:0045893, P:GO:0048481, P:GO:0052543	C:nucleus, F:translation repressor activity, nucleic acid binding, F:DNA binding, F:transcription factor activity, sequence-specific DNA binding, F:protein dimerization activity, P:MAPK cascade, P:protein targeting to membrane, P:response to temperature stimulus, P:microsporogenesis, P:response to bacterium, P:systemic acquired resistance, salicylic acid mediated signaling pathway, P:jasmonic aci…
contig_7204	-3.20971	0.0277508	DownRegulated	gdsl esterase lipase at1g71691	F:GO:0016788, P:GO:0008152	F:hydrolase activity, acting on ester bonds, P:metabolic process
contig_7159	-3.20907	0.0277475	DownRegulated	40s ribosomal protein s20	C:GO:0015935, F:GO:0003735, F:GO:0003743, P:GO:0006413	C:small ribosomal subunit, F:structural constituent of ribosome, F:translation initiation factor activity, P:translational initiation
contig_7750	-3.2081	0.027762	DownRegulated	60s ribosomal protein l7a	C:GO:0005840, P:GO:0042254	C:ribosome, P:ribosome biogenesis
contig_7083	-3.2076	0.0278174	DownRegulated	---NA---
contig_7775	-3.20682	0.0272012	DownRegulated	translationally-controlled tumor protein homolog	C:GO:0005737	C:cytoplasm
contig_7129	-3.20498	0.0272795	DownRegulated	pentatricopeptide repeat-containing	F:GO:0016301, P:GO:0016310	F:kinase activity, P:phosphorylation
contig_7597	-3.20374	0.0273328	DownRegulated	---NA---
contig_7832	-3.20374	0.0273328	DownRegulated	odorant binding protein 5	F:GO:0005549	F:odorant binding
contig_7862	-3.20055	0.0274701	DownRegulated	glyceraldehyde-3-phosphate dehydrogenase	F:GO:0004365, F:GO:0050661, F:GO:0051287, P:GO:0006006, P:GO:0006096, P:GO:0055114	F:glyceraldehyde-3-phosphate dehydrogenase (NAD+) (phosphorylating) activity, F:NADP binding, F:NAD binding, P:glucose metabolic process, P:glycolytic process, P:oxidation-reduction process
contig_7958	-3.20055	0.0274701	DownRegulated	troponin i	C:GO:0005861	C:troponin complex
contig_7791	-3.1999	0.0274983	DownRegulated	p -nerolidol ( )-geranyl linalool synthase	F:GO:0000287, F:GO:0009899, P:GO:0008152	F:magnesium ion binding, F:ent-kaurene synthase activity, P:metabolic process
contig_7883	-3.19924	0.0275267	DownRegulated	( )-butanediol	C:GO:0005794, F:GO:0008270, F:GO:0016491, P:GO:0055114	C:Golgi apparatus, F:zinc ion binding, F:oxidoreductase activity, P:oxidation-reduction process
contig_8098	-3.19857	0.0275553	DownRegulated	transcription factor tga6	F:GO:0043565, P:GO:0006351	F:sequence-specific DNA binding, P:transcription, DNA-templated
contig_7238	-3.19697	0.0438066	DownRegulated	endochitinase pr4-like	C:GO:0005576, C:GO:0005618, F:GO:0004568, F:GO:0008061, P:GO:0002679, P:GO:0005975, P:GO:0006032, P:GO:0009626, P:GO:0010167, P:GO:0010200, P:GO:0010262, P:GO:0015706, P:GO:0015824, P:GO:0016998	C:extracellular region, C:cell wall, F:chitinase activity, F:chitin binding, P:respiratory burst involved in defense response, P:carbohydrate metabolic process, P:chitin catabolic process, P:plant-type hypersensitive response, P:response to nitrate, P:response to chitin, P:somatic embryogenesis, P:nitrate transport, P:proline transport, P:cell wall macromolecule catabolic process
contig_7727	-3.19587	0.0276724	DownRegulated	cytochrome heme mitochondrial	C:GO:0005750, C:GO:0005811, F:GO:0020037, F:GO:0045153, P:GO:0006122	C:mitochondrial respiratory chain complex III, C:lipid particle, F:heme binding, F:electron transporter, transferring electrons within CoQH2-cytochrome c reductase complex activity, P:mitochondrial electron transport, ubiquinol to cytochrome c
contig_4838	-3.19544	0.0414642	DownRegulated	cellulose synthase a catalytic subunit 8	C:GO:0016021, F:GO:0016760, P:GO:0030244	C:integral component of membrane, F:cellulose synthase (UDP-forming) activity, P:cellulose biosynthetic process
contig_7476	-3.19448	0.0277325	DownRegulated	fructose-bisphosphate aldolase isoform x1	F:GO:0004332, P:GO:0006096	F:fructose-bisphosphate aldolase activity, P:glycolytic process
contig_7487	-3.19333	0.0281843	DownRegulated	phosphate transporter isoform 1	C:GO:0016021, F:GO:0005315, P:GO:0006817, P:GO:0055085	C:integral component of membrane, F:inorganic phosphate transmembrane transporter activity, P:phosphate ion transport, P:transmembrane transport
contig_7661	-3.19308	0.0277938	DownRegulated	---NA---
contig_7788	-3.19308	0.0277938	DownRegulated	40s ribosomal protein s5	C:GO:0015935, F:GO:0003723, F:GO:0003735, P:GO:0006412	C:small ribosomal subunit, F:RNA binding, F:structural constituent of ribosome, P:translation
contig_7127	-3.19159	0.0287567	DownRegulated	non-specific lipid-transfer protein at2g13820	F:GO:0008289, P:GO:0006869	F:lipid binding, P:lipid transport
contig_1406	-3.19053	0.0499715	DownRegulated	alpha carbonic anhydrase 7-like	F:GO:0004089, F:GO:0008270, P:GO:0006730	F:carbonate dehydratase activity, F:zinc ion binding, P:one-carbon metabolic process
contig_7120	-3.1903	0.0288082	DownRegulated	peroxidase 15-like	C:GO:0005576, F:GO:0004601, F:GO:0020037, F:GO:0046872, P:GO:0006979, P:GO:0042744, P:GO:0055114	C:extracellular region, F:peroxidase activity, F:heme binding, F:metal ion binding, P:response to oxidative stress, P:hydrogen peroxide catabolic process, P:oxidation-reduction process
contig_7689	-3.19019	0.0279195	DownRegulated	cytochrome c oxidase subunit 4 isoform mitochondrial	F:GO:0004129, P:GO:1902600	F:cytochrome-c oxidase activity, P:hydrogen ion transmembrane transport
contig_5723	-3.18951	0.0270371	DownRegulated	#NAME?
contig_7702	-3.18946	0.0279517	DownRegulated	effector protein ec2
contig_7879	-3.18946	0.0279517	DownRegulated	cupredoxin superfamily	F:GO:0009055	F:electron carrier activity
contig_8105	-3.18946	0.0279517	DownRegulated	40s ribosomal protein s10-like	C:GO:0005840	C:ribosome
contig_7477	-3.18661	0.0289361	DownRegulated	muscle-specific protein 20	C:GO:0043292, F:GO:0003779, F:GO:0005509, P:GO:0007155, P:GO:0008360, P:GO:1901739	C:contractile fiber, F:actin binding, F:calcium ion binding, P:cell adhesion, P:regulation of cell shape, P:regulation of myoblast fusion
contig_7445	-3.18635	0.0288069	DownRegulated	strictosidine synthase 1	F:GO:0016844, P:GO:0009058	F:strictosidine synthase activity, P:biosynthetic process
contig_6821	-3.18572	0.0314309	DownRegulated	cellulose synthase-like protein h1	C:GO:0016021, F:GO:0016760, P:GO:0030244	C:integral component of membrane, F:cellulose synthase (UDP-forming) activity, P:cellulose biosynthetic process
contig_19995	-3.18568	0.0281172	DownRegulated	sgnh hydrolase-type esterase superfamily	F:GO:0016788, P:GO:0008152	F:hydrolase activity, acting on ester bonds, P:metabolic process
contig_7705	-3.18491	0.0281512	DownRegulated	---NA---
contig_6816	-3.18323	0.0460216	DownRegulated	mads-box transcription factor family protein	C:GO:0005634, F:GO:0003677, F:GO:0003700, F:GO:0046983, P:GO:0006355	C:nucleus, F:DNA binding, F:transcription factor activity, sequence-specific DNA binding, F:protein dimerization activity, P:regulation of transcription, DNA-templated
contig_7196	-3.18281	0.0291107	DownRegulated	xyloglucan endotransglucosylase hydrolase family protein	C:GO:0005618, C:GO:0048046, F:GO:0004553, F:GO:0016762, P:GO:0010411, P:GO:0042546, P:GO:0071555	C:cell wall, C:apoplast, F:hydrolase activity, hydrolyzing O-glycosyl compounds, F:xyloglucan:xyloglucosyl transferase activity, P:xyloglucan metabolic process, P:cell wall biogenesis, P:cell wall organization
contig_6636	-3.18175	0.0282907	DownRegulated	rna-binding protein 38-like	F:GO:0000166, F:GO:0003676	F:nucleotide binding, F:nucleic acid binding
contig_7265	-3.1793	0.0283989	DownRegulated	hypothetical protein CISIN_1g043401mg	C:GO:0005739, C:GO:0016021	C:mitochondrion, C:integral component of membrane
contig_7532	-3.17594	0.0285483	DownRegulated	olee1-like protein	C:GO:0005615	C:extracellular space
contig_7733	-3.17594	0.0285483	DownRegulated	elongation factor 1 delta	C:GO:0005853, F:GO:0003746, P:GO:0006414	C:eukaryotic translation elongation factor 1 complex, F:translation elongation factor activity, P:translational elongation
contig_7278	-3.17573	0.0292713	DownRegulated	60s ribosomal protein l15	C:GO:0022625, F:GO:0003735, P:GO:0006412	C:cytosolic large ribosomal subunit, F:structural constituent of ribosome, P:translation
contig_8074	-3.17508	0.0285866	DownRegulated	profilin	C:GO:0005634, C:GO:0005856, C:GO:0043005, C:GO:0048471, F:GO:0003779, F:GO:0005158, F:GO:0005159, F:GO:0005546, F:GO:0042169, F:GO:0043548, P:GO:0000281, P:GO:0000915, P:GO:0006629, P:GO:0007285, P:GO:0007295, P:GO:0007296, P:GO:0007300, P:GO:0007391, P:GO:0007411, P:GO:0007420, P:GO:0007436, P:GO:0007488, P:GO:0008286, P:GO:0008340, P:GO:0008355, P:GO:0016322, P:GO:0030041, P:GO:0030307, P:GO:00…	C:nucleus, C:cytoskeleton, C:neuron projection, C:perinuclear region of cytoplasm, F:actin binding, F:insulin receptor binding, F:insulin-like growth factor receptor binding, F:phosphatidylinositol-4,5-bisphosphate binding, F:SH2 domain binding, F:phosphatidylinositol 3-kinase binding, P:mitotic cytokinesis, P:actomyosin contractile ring assembly, P:lipid metabolic process, P:primary spermatocyte…
contig_7652	-3.17484	0.0290526	DownRegulated	pollen-specific leucine-rich repeat extensin-like protein 3	C:GO:0005576, C:GO:0005618, C:GO:0005634, F:GO:0005199, F:GO:0005515, P:GO:0009860, P:GO:0071555	C:extracellular region, C:cell wall, C:nucleus, F:structural constituent of cell wall, F:protein binding, P:pollen tube growth, P:cell wall organization
contig_7293	-3.17416	0.029595	DownRegulated	abc transporter g family member 6-like	C:GO:0016020, F:GO:0005524, F:GO:0015416, P:GO:0008152, P:GO:0015716, P:GO:0015748	C:membrane, F:ATP binding, F:organic phosphonate transmembrane-transporting ATPase activity, P:metabolic process, P:organic phosphonate transport, P:organophosphate ester transport
contig_15092	-3.17334	0.0286644	DownRegulated	protein phloem protein 2-like a1-like
contig_7144	-3.16906	0.0299021	DownRegulated	floral homeotic protein pmads 2	C:GO:0005634, F:GO:0003677, F:GO:0003700, F:GO:0046983, P:GO:0006355	C:nucleus, F:DNA binding, F:transcription factor activity, sequence-specific DNA binding, F:protein dimerization activity, P:regulation of transcription, DNA-templated
contig_7214	-3.16699	0.0289497	DownRegulated	triose phosphate isomerase	C:GO:0030018, C:GO:0031430, F:GO:0004807, P:GO:0006094, P:GO:0006096, P:GO:0006098, P:GO:0007520, P:GO:0007525, P:GO:0008340, P:GO:0009612, P:GO:0050877	C:Z disc, C:M band, F:triose-phosphate isomerase activity, P:gluconeogenesis, P:glycolytic process, P:pentose-phosphate shunt, P:myoblast fusion, P:somatic muscle development, P:determination of adult lifespan, P:response to mechanical stimulus, P:neurological system process
contig_7564	-3.16676	0.0294392	DownRegulated	peroxidase 11	C:GO:0005576, F:GO:0004601, F:GO:0020037, F:GO:0046872, P:GO:0006979, P:GO:0042744, P:GO:0055114	C:extracellular region, F:peroxidase activity, F:heme binding, F:metal ion binding, P:response to oxidative stress, P:hydrogen peroxide catabolic process, P:oxidation-reduction process
contig_7126	-3.16539	0.0297375	DownRegulated	bark storage protein a	F:GO:0003824, P:GO:0009116	F:catalytic activity, P:nucleoside metabolic process
contig_7231	-3.16419	0.0301443	DownRegulated	pathogen-related protein
contig_7688	-3.16347	0.0296821	DownRegulated	enolase	C:GO:0000015, F:GO:0000287, F:GO:0004634, P:GO:0006096	C:phosphopyruvate hydratase complex, F:magnesium ion binding, F:phosphopyruvate hydratase activity, P:glycolytic process
contig_7894	-3.16323	0.0297926	DownRegulated	carrier protein	C:GO:0005743, C:GO:0016021, F:GO:0005215, P:GO:0055085	C:mitochondrial inner membrane, C:integral component of membrane, F:transporter activity, P:transmembrane transport
contig_7330	-3.16316	0.0291224	DownRegulated	---NA---
contig_7195	-3.16231	0.0301914	DownRegulated	f-box protein skip23-like
contig_7536	-3.1602	0.0292569	DownRegulated	---NA---
contig_7682	-3.16008	0.0302487	DownRegulated	40s ribosomal protein s2	C:GO:0000228, C:GO:0005730, C:GO:0022627, F:GO:0003723, F:GO:0003735, P:GO:0006412	C:nuclear chromosome, C:nucleolus, C:cytosolic small ribosomal subunit, F:RNA binding, F:structural constituent of ribosome, P:translation
contig_7224	-3.15964	0.0302601	DownRegulated	r2r3-myb transcription	F:GO:0003677	F:DNA binding
contig_7306	-3.1592	0.0293027	DownRegulated	atp synthase subunit mitochondrial	C:GO:0000275, C:GO:0005811, F:GO:0008553, F:GO:0046933, F:GO:0046961, P:GO:0006909, P:GO:0015986	C:mitochondrial proton-transporting ATP synthase complex, catalytic core F(1), C:lipid particle, F:hydrogen-exporting ATPase activity, phosphorylative mechanism, F:proton-transporting ATP synthase activity, rotational mechanism, F:proton-transporting ATPase activity, rotational mechanism, P:phagocytosis, P:ATP synthesis coupled proton transport
contig_7824	-3.1592	0.0293027	DownRegulated	atp synthase-coupling factor mitochondrial	C:GO:0000276, C:GO:0005756, F:GO:0008553, P:GO:0015986, P:GO:0046331	C:mitochondrial proton-transporting ATP synthase complex, coupling factor F(o), C:mitochondrial proton-transporting ATP synthase, central stalk, F:hydrogen-exporting ATPase activity, phosphorylative mechanism, P:ATP synthesis coupled proton transport, P:lateral inhibition
contig_3658	-3.15831	0.0303673	DownRegulated	laccase 7	C:GO:0048046, F:GO:0005507, F:GO:0008447, F:GO:0052716, P:GO:0046274, P:GO:0055114	C:apoplast, F:copper ion binding, F:L-ascorbate oxidase activity, F:hydroquinone:oxygen oxidoreductase activity, P:lignin catabolic process, P:oxidation-reduction process
contig_7244	-3.1549	0.0303766	DownRegulated	40s ribosomal protein s14	C:GO:0022627, F:GO:0003735, P:GO:0006412	C:cytosolic small ribosomal subunit, F:structural constituent of ribosome, P:translation
contig_8000	-3.15295	0.0295885	DownRegulated	40s ribosomal protein s1	C:GO:0005576, C:GO:0016020, C:GO:0022627, F:GO:0003735, F:GO:0005525, P:GO:0006412, P:GO:0007264, P:GO:0015031	C:extracellular region, C:membrane, C:cytosolic small ribosomal subunit, F:structural constituent of ribosome, F:GTP binding, P:translation, P:small GTPase mediated signal transduction, P:protein transport
contig_7835	-3.15281	0.0302064	DownRegulated	activating transcription factor of chaperone isoform x2	C:GO:0005783, F:GO:0003700, F:GO:0005509, F:GO:0043565, F:GO:0051082, P:GO:0006355, P:GO:0006457	C:endoplasmic reticulum, F:transcription factor activity, sequence-specific DNA binding, F:calcium ion binding, F:sequence-specific DNA binding, F:unfolded protein binding, P:regulation of transcription, DNA-templated, P:protein folding
contig_8203	-3.15187	0.0296381	DownRegulated	---NA---
contig_3889	-3.14677	0.0311037	DownRegulated	protein phloem protein 2-like a1-like
contig_18803	-3.14633	0.0310068	DownRegulated	---NA---
contig_7742	-3.14596	0.030767	DownRegulated	probable glutathione s-transferase	F:GO:0004364, F:GO:0004462, F:GO:0005515, P:GO:0008152	F:glutathione transferase activity, F:lactoylglutathione lyase activity, F:protein binding, P:metabolic process
contig_7709	-3.14594	0.0310723	DownRegulated	carrier protein	C:GO:0005743, C:GO:0016021, F:GO:0005215, P:GO:0055085	C:mitochondrial inner membrane, C:integral component of membrane, F:transporter activity, P:transmembrane transport
contig_7427	-3.14541	0.0309317	DownRegulated	60s ribosomal protein l24	C:GO:0005762, C:GO:0022625, F:GO:0003735, P:GO:0000022, P:GO:0006412, P:GO:0051298	C:mitochondrial large ribosomal subunit, C:cytosolic large ribosomal subunit, F:structural constituent of ribosome, P:mitotic spindle elongation, P:translation, P:centrosome duplication
contig_7716	-3.14517	0.0299476	DownRegulated	---NA---
contig_7233	-3.1448	0.0310976	DownRegulated	copper transporter 6-like	C:GO:0016021, F:GO:0005375, P:GO:0035434	C:integral component of membrane, F:copper ion transmembrane transporter activity, P:copper ion transmembrane transport
contig_7232	-3.14323	0.03107	DownRegulated	omega-hydroxypalmitate o-feruloyl transferase	F:GO:0047672, F:GO:0050366, F:GO:0050734, P:GO:0010345, P:GO:0052325	F:anthranilate N-benzoyltransferase activity, F:tyramine N-feruloyltransferase activity, F:hydroxycinnamoyltransferase activity, P:suberin biosynthetic process, P:cell wall pectin biosynthetic process
contig_6512	-3.14303	0.0252933	DownRegulated	PREDICTED: uncharacterized protein LOC102611309
contig_7182	-3.14243	0.0312924	DownRegulated	gibberellin 20 oxidase 1-like	F:GO:0005506, F:GO:0016707, P:GO:0055114	F:iron ion binding, F:gibberellin 3-beta-dioxygenase activity, P:oxidation-reduction process
contig_3803	-3.14161	0.0351549	DownRegulated	f-box protein skip27-like	F:GO:0005515	F:protein binding
contig_7139	-3.13988	0.0313179	DownRegulated	metal transporter nramp5-like	C:GO:0016020, F:GO:0005215, P:GO:0006810	C:membrane, F:transporter activity, P:transport
contig_5741	-3.13974	0.0314442	DownRegulated	myb26 family protein	F:GO:0003677, P:GO:0080086	F:DNA binding, P:stamen filament development
contig_7825	-3.13804	0.0302797	DownRegulated	phosphoglycerate mutase 1	F:GO:0004619, P:GO:0006096	F:phosphoglycerate mutase activity, P:glycolytic process
contig_7276	-3.13797	0.0315201	DownRegulated	agamous-like mads-box protein agl6	C:GO:0005634, F:GO:0003677, F:GO:0003700, F:GO:0032440, F:GO:0046983, P:GO:0006355, P:GO:0055114	C:nucleus, F:DNA binding, F:transcription factor activity, sequence-specific DNA binding, F:2-alkenal reductase [NAD(P)] activity, F:protein dimerization activity, P:regulation of transcription, DNA-templated, P:oxidation-reduction process
contig_7853	-3.13431	0.0304549	DownRegulated	probable wrky transcription factor 29	F:GO:0003700, F:GO:0043565, P:GO:0006355	F:transcription factor activity, sequence-specific DNA binding, F:sequence-specific DNA binding, P:regulation of transcription, DNA-templated
contig_8051	-3.13431	0.0304549	DownRegulated	adenylate kinase isoenzyme 1 isoform x1	C:GO:0005737, F:GO:0004017, F:GO:0005524, P:GO:0046034, P:GO:0046939	C:cytoplasm, F:adenylate kinase activity, F:ATP binding, P:ATP metabolic process, P:nucleotide phosphorylation
contig_8144	-3.13431	0.0304549	DownRegulated	60s acidic ribosomal protein p1	C:GO:0005840, F:GO:0003735, P:GO:0006414	C:ribosome, F:structural constituent of ribosome, P:translational elongation
contig_8167	-3.12942	0.0312838	DownRegulated	tubulin alpha-1 chain	C:GO:0005737, C:GO:0005874, C:GO:0016021, F:GO:0003924, F:GO:0005200, F:GO:0005524, F:GO:0005525, F:GO:0042626, P:GO:0007017, P:GO:0008152, P:GO:0051258, P:GO:0055085	C:cytoplasm, C:microtubule, C:integral component of membrane, F:GTPase activity, F:structural constituent of cytoskeleton, F:ATP binding, F:GTP binding, F:ATPase activity, coupled to transmembrane movement of substances, P:microtubule-based process, P:metabolic process, P:protein polymerization, P:transmembrane transport
contig_7331	-3.12914	0.0306988	DownRegulated	60s acidic ribosomal protein p2	C:GO:0005840, F:GO:0003735, P:GO:0006414	C:ribosome, F:structural constituent of ribosome, P:translational elongation
contig_7679	-3.12755	0.0318006	DownRegulated	40s ribosomal protein s23	C:GO:0022627, F:GO:0003735, P:GO:0006412, P:GO:0051298	C:cytosolic small ribosomal subunit, F:structural constituent of ribosome, P:translation, P:centrosome duplication
contig_7444	-3.12512	0.03089	DownRegulated	atp-dependent rna helicase dbp4-like
contig_8334	-3.12512	0.03089	DownRegulated	60s ribosomal protein l21	C:GO:0005840, F:GO:0003735, P:GO:0006412	C:ribosome, F:structural constituent of ribosome, P:translation
contig_9672	-3.12458	0.034641	DownRegulated	transporter arsb	C:GO:0016021, P:GO:0055085	C:integral component of membrane, P:transmembrane transport
contig_8133	-3.12375	0.0309554	DownRegulated	eukaryotic translation initiation factor 5a	C:GO:0005737, F:GO:0003743, F:GO:0003746, F:GO:0043022, P:GO:0006413, P:GO:0006452, P:GO:0045901, P:GO:0045905	C:cytoplasm, F:translation initiation factor activity, F:translation elongation factor activity, F:ribosome binding, P:translational initiation, P:translational frameshifting, P:positive regulation of translational elongation, P:positive regulation of translational termination
contig_11978	-3.12375	0.0309554	DownRegulated	phosphatidylinositol phosphatidylcholine transfer protein sfh12-like	C:GO:0005622, F:GO:0005215, P:GO:0006810	C:intracellular, F:transporter activity, P:transport
contig_7901	-3.12314	0.0318336	DownRegulated	translation elongation factor 2	F:GO:0003746, F:GO:0003924, F:GO:0005525, P:GO:0006414	F:translation elongation factor activity, F:GTPase activity, F:GTP binding, P:translational elongation
contig_8154	-3.12018	0.031755	DownRegulated	chlorophyll synthesis pathway protein	F:GO:0008270, F:GO:0016491, P:GO:0055114	F:zinc ion binding, F:oxidoreductase activity, P:oxidation-reduction process
contig_7549	-3.11955	0.0311559	DownRegulated	14-3-3 protein zeta isoform x1	F:GO:0019904	F:protein domain specific binding
contig_12718	-3.11811	0.0312248	DownRegulated	mads-box protein soc1-like	C:GO:0005634, F:GO:0003677, F:GO:0003700, F:GO:0046983, P:GO:0006355	C:nucleus, F:DNA binding, F:transcription factor activity, sequence-specific DNA binding, F:protein dimerization activity, P:regulation of transcription, DNA-templated
contig_7728	-3.11776	0.0318798	DownRegulated	probable citrate synthase mitochondrial	C:GO:0005759, F:GO:0004108, P:GO:0006099, P:GO:0044262	C:mitochondrial matrix, F:citrate (Si)-synthase activity, P:tricarboxylic acid cycle, P:cellular carbohydrate metabolic process
contig_6924	-3.11664	0.0455113	DownRegulated	ankyrin repeat-containing protein at3g12360-like	F:GO:0005515	F:protein binding
contig_7455	-3.11544	0.0326332	DownRegulated	elongation factor 1-alpha isoform x1	C:GO:0005811, C:GO:0005829, C:GO:0005853, C:GO:0005875, F:GO:0003746, F:GO:0003924, F:GO:0005525, P:GO:0006414, P:GO:0008340	C:lipid particle, C:cytosol, C:eukaryotic translation elongation factor 1 complex, C:microtubule associated complex, F:translation elongation factor activity, F:GTPase activity, F:GTP binding, P:translational elongation, P:determination of adult lifespan
contig_7245	-3.1141	0.0323099	DownRegulated	probable leucine-rich repeat receptor-like protein kinase at1g35710	F:GO:0005515, F:GO:0016301, F:GO:0032440, P:GO:0016310, P:GO:0055114	F:protein binding, F:kinase activity, F:2-alkenal reductase [NAD(P)] activity, P:phosphorylation, P:oxidation-reduction process
contig_7850	-3.1137	0.0314374	DownRegulated	laccase family protein	C:GO:0048046, F:GO:0005507, F:GO:0052716, P:GO:0046274, P:GO:0055114	C:apoplast, F:copper ion binding, F:hydroquinone:oxygen oxidoreductase activity, P:lignin catabolic process, P:oxidation-reduction process
contig_7542	-3.11254	0.0327	DownRegulated	60s ribosomal protein l4	C:GO:0005762, C:GO:0022625, F:GO:0003735, P:GO:0006412, P:GO:0051298	C:mitochondrial large ribosomal subunit, C:cytosolic large ribosomal subunit, F:structural constituent of ribosome, P:translation, P:centrosome duplication
contig_7764	-3.1122	0.0315103	DownRegulated	60s ribosomal protein l17	C:GO:0015934, F:GO:0003735, P:GO:0006412	C:large ribosomal subunit, F:structural constituent of ribosome, P:translation
contig_7282	-3.10756	0.0317351	DownRegulated	glutamate mitochondrial	C:GO:0005576, C:GO:0005759, C:GO:0005811, C:GO:0005829, C:GO:0009331, C:GO:0030018, C:GO:0031430, F:GO:0004344, F:GO:0004352, F:GO:0004353, F:GO:0004367, F:GO:0042803, F:GO:0050660, F:GO:0051287, P:GO:0006006, P:GO:0006127, P:GO:0006641, P:GO:0007629, P:GO:0008364, P:GO:0009060, P:GO:0019551, P:GO:0046168, P:GO:0046693	C:extracellular region, C:mitochondrial matrix, C:lipid particle, C:cytosol, C:glycerol-3-phosphate dehydrogenase complex, C:Z disc, C:M band, F:glucose dehydrogenase activity, F:glutamate dehydrogenase (NAD+) activity, F:glutamate dehydrogenase [NAD(P)+] activity, F:glycerol-3-phosphate dehydrogenase [NAD+] activity, F:protein homodimerization activity, F:flavin adenine dinucleotide binding, F:N…
contig_7389	-3.10677	0.0438838	DownRegulated	transcription factor myb39	C:GO:0005622, F:GO:0003677, F:GO:0003700, P:GO:0006355, P:GO:0009414, P:GO:0009611, P:GO:0009695, P:GO:0009733, P:GO:0009738, P:GO:0009867, P:GO:0009873, P:GO:0010089, P:GO:0042538, P:GO:0044036	C:intracellular, F:DNA binding, F:transcription factor activity, sequence-specific DNA binding, P:regulation of transcription, DNA-templated, P:response to water deprivation, P:response to wounding, P:jasmonic acid biosynthetic process, P:response to auxin, P:abscisic acid-activated signaling pathway, P:jasmonic acid mediated signaling pathway, P:ethylene-activated signaling pathway, P:xylem deve…
contig_7267	-3.10674	0.0328989	DownRegulated	Plasmodium exported protein, unknown function
contig_7517	-3.10459	0.0331061	DownRegulated	40s ribosomal protein s5	C:GO:0000228, C:GO:0005730, C:GO:0022627, F:GO:0003723, F:GO:0003735, P:GO:0000022, P:GO:0006412	C:nuclear chromosome, C:nucleolus, C:cytosolic small ribosomal subunit, F:RNA binding, F:structural constituent of ribosome, P:mitotic spindle elongation, P:translation
contig_8157	-3.10276	0.0319699	DownRegulated	mitochondrial cytochrome c oxidase subunit 5b isoform 1	C:GO:0005751, C:GO:0005811, F:GO:0004129, P:GO:0006123, P:GO:1902600	C:mitochondrial respiratory chain complex IV, C:lipid particle, F:cytochrome-c oxidase activity, P:mitochondrial electron transport, cytochrome c to oxygen, P:hydrogen ion transmembrane transport
contig_7115	-3.10195	0.0334663	DownRegulated	gdsl esterase lipase at1g74460-like	F:GO:0016788, F:GO:0052886, F:GO:0052887, P:GO:0052889, P:GO:0055114	F:hydrolase activity, acting on ester bonds, F:9,9'-dicis-carotene:quinone oxidoreductase activity, F:7,9,9'-tricis-neurosporene:quinone oxidoreductase activity, P:9,9'-di-cis-zeta-carotene desaturation to 7,9,7',9'-tetra-cis-lycopene, P:oxidation-reduction process
contig_7498	-3.09606	0.0322995	DownRegulated	lignin-forming anionic peroxidase-like	C:GO:0005576, F:GO:0004601, F:GO:0020037, F:GO:0046872, P:GO:0006979, P:GO:0042744, P:GO:0055114	C:extracellular region, F:peroxidase activity, F:heme binding, F:metal ion binding, P:response to oxidative stress, P:hydrogen peroxide catabolic process, P:oxidation-reduction process
contig_8199	-3.09433	0.0323851	DownRegulated	40s ribosomal protein s22	C:GO:0005840, F:GO:0003735, P:GO:0006412	C:ribosome, F:structural constituent of ribosome, P:translation
contig_7095	-3.09075	0.0342157	DownRegulated	thaumatin-like protein
contig_7111	-3.08901	0.0326497	DownRegulated	ubiquitin carboxyl-terminal hydrolase 12	F:GO:0003676, F:GO:0008270, F:GO:0036459, P:GO:0006511	F:nucleic acid binding, F:zinc ion binding, F:ubiquitinyl hydrolase activity, P:ubiquitin-dependent protein catabolic process
contig_7419	-3.0881	0.0341039	DownRegulated	60s ribosomal protein l8	C:GO:0000228, C:GO:0005730, C:GO:0022625, F:GO:0003723, F:GO:0003735, P:GO:0000022, P:GO:0006412, P:GO:0008286, P:GO:0008361, P:GO:0048749, P:GO:0051298	C:nuclear chromosome, C:nucleolus, C:cytosolic large ribosomal subunit, F:RNA binding, F:structural constituent of ribosome, P:mitotic spindle elongation, P:translation, P:insulin receptor signaling pathway, P:regulation of cell size, P:compound eye development, P:centrosome duplication
contig_7499	-3.08804	0.0342942	DownRegulated	non-specific lipid-transfer protein at2g13820	F:GO:0008289, P:GO:0006869	F:lipid binding, P:lipid transport
contig_7180	-3.08752	0.0342967	DownRegulated	40s ribosomal protein s17	C:GO:0005840, F:GO:0003735, P:GO:0006412	C:ribosome, F:structural constituent of ribosome, P:translation
contig_7450	-3.08455	0.0344411	DownRegulated	mate efflux family protein 5	C:GO:0016021, F:GO:0015238, F:GO:0015297, P:GO:0006855	C:integral component of membrane, F:drug transmembrane transporter activity, F:antiporter activity, P:drug transmembrane transport
contig_7581	-3.08344	0.0329287	DownRegulated	60s ribosomal protein l24	C:GO:0005840	C:ribosome
contig_7730	-3.08319	0.0341833	DownRegulated	probable mannitol dehydrogenase	F:GO:0008270, F:GO:0046029, P:GO:0055114	F:zinc ion binding, F:mannitol dehydrogenase activity, P:oxidation-reduction process
contig_7522	-3.08154	0.0330242	DownRegulated	malate mitochondrial	F:GO:0030060, P:GO:0005975, P:GO:0006099, P:GO:0006108	F:L-malate dehydrogenase activity, P:carbohydrate metabolic process, P:tricarboxylic acid cycle, P:malate metabolic process
contig_3982	-3.08127	0.0347534	DownRegulated	protein srg1-like	F:GO:0005506, F:GO:0050589, P:GO:0055114	F:iron ion binding, F:leucocyanidin oxygenase activity, P:oxidation-reduction process
contig_7797	-3.07962	0.0331212	DownRegulated	probable fatty acid-binding protein	F:GO:0005215, F:GO:0008289, P:GO:0006810	F:transporter activity, F:lipid binding, P:transport
contig_8496	-3.07962	0.0331212	DownRegulated	---NA---
contig_8356	-3.07767	0.0332197	DownRegulated	voltage-dependent anion-selective channel	C:GO:0005741, C:GO:0005811, C:GO:0005875, C:GO:0016006, C:GO:0016021, F:GO:0008308, P:GO:0006839, P:GO:0007291, P:GO:0007602, P:GO:0030382, P:GO:1903959	C:mitochondrial outer membrane, C:lipid particle, C:microtubule associated complex, C:Nebenkern, C:integral component of membrane, F:voltage-gated anion channel activity, P:mitochondrial transport, P:sperm individualization, P:phototransduction, P:sperm mitochondrion organization, P:regulation of anion transmembrane transport
contig_10828	-3.07369	0.0334218	DownRegulated	lateral root primordium
contig_8052	-3.07006	0.0349905	DownRegulated	atp synthase subunit mitochondrial	C:GO:0000276, C:GO:0005811, C:GO:0005875, F:GO:0008553, P:GO:0006979, P:GO:0008340, P:GO:0015986, P:GO:0032007, P:GO:0051881, P:GO:0070373	C:mitochondrial proton-transporting ATP synthase complex, coupling factor F(o), C:lipid particle, C:microtubule associated complex, F:hydrogen-exporting ATPase activity, phosphorylative mechanism, P:response to oxidative stress, P:determination of adult lifespan, P:ATP synthesis coupled proton transport, P:negative regulation of TOR signaling, P:regulation of mitochondrial membrane potential, P:n…
contig_7539	-3.06959	0.0336307	DownRegulated	aldose reductase-like	F:GO:0016491, P:GO:0055114	F:oxidoreductase activity, P:oxidation-reduction process
contig_1580	-3.06754	0.0314509	DownRegulated	agamous-like mads-box protein agl9 homolog isoform x4	C:GO:0005634, F:GO:0003677, F:GO:0003700, F:GO:0046983, P:GO:0001708, P:GO:0006355, P:GO:0010093, P:GO:0048481, P:GO:0048833	C:nucleus, F:DNA binding, F:transcription factor activity, sequence-specific DNA binding, F:protein dimerization activity, P:cell fate specification, P:regulation of transcription, DNA-templated, P:specification of floral organ identity, P:ovule development, P:specification of floral organ number
contig_3434	-3.0675	0.0337377	DownRegulated	e3 ubiquitin-protein ligase	F:GO:0005515, F:GO:0016874, P:GO:0008152	F:protein binding, F:ligase activity, P:metabolic process
contig_8204	-3.06626	0.0353672	DownRegulated	40s ribosomal protein s3	C:GO:0015935, F:GO:0003723, F:GO:0003735, P:GO:0006412	C:small ribosomal subunit, F:RNA binding, F:structural constituent of ribosome, P:translation
contig_7857	-3.06547	0.0352623	DownRegulated	probable glucan -beta-glucosidase a	F:GO:0004553, F:GO:0051015, P:GO:0005975, P:GO:0007015	F:hydrolase activity, hydrolyzing O-glycosyl compounds, F:actin filament binding, P:carbohydrate metabolic process, P:actin filament organization
contig_7798	-3.06524	0.0350961	DownRegulated	abc transporter g family member 22-like	C:GO:0016020, F:GO:0005524, F:GO:0016887, P:GO:0008152	C:membrane, F:ATP binding, F:ATPase activity, P:metabolic process
contig_7598	-3.06413	0.0355139	DownRegulated	wsc domain-containing partial
contig_8403	-3.06323	0.0339574	DownRegulated	60s acidic ribosomal protein p2	C:GO:0005829, C:GO:0005840, F:GO:0003735, P:GO:0006414	C:cytosol, C:ribosome, F:structural constituent of ribosome, P:translational elongation
contig_7830	-3.06105	0.0340701	DownRegulated	metal ion binding	F:GO:0046872, P:GO:0030001	F:metal ion binding, P:metal ion transport
contig_8460	-3.06105	0.0340701	DownRegulated	isoform c
contig_8037	-3.0579	0.0354094	DownRegulated	tubulin beta-1 chain	C:GO:0005737, C:GO:0005874, F:GO:0003924, F:GO:0005200, F:GO:0005525, P:GO:0008152, P:GO:0016203, P:GO:0051258, P:GO:0051298	C:cytoplasm, C:microtubule, F:GTPase activity, F:structural constituent of cytoskeleton, F:GTP binding, P:metabolic process, P:muscle attachment, P:protein polymerization, P:centrosome duplication
contig_7201	-3.05762	0.0358683	DownRegulated	probable wrky transcription factor 43	F:GO:0003700, F:GO:0043565, P:GO:0006355	F:transcription factor activity, sequence-specific DNA binding, F:sequence-specific DNA binding, P:regulation of transcription, DNA-templated
contig_8159	-3.05658	0.0343016	DownRegulated	40s ribosomal protein s8-b	C:GO:0022627, F:GO:0003735, P:GO:0000462, P:GO:0006412	C:cytosolic small ribosomal subunit, F:structural constituent of ribosome, P:maturation of SSU-rRNA from tricistronic rRNA transcript (SSU-rRNA, 5.8S rRNA, LSU-rRNA), P:translation
contig_19304	-3.05658	0.0343016	DownRegulated	casp-like protein 2c1	C:GO:0005886, C:GO:0016021	C:plasma membrane, C:integral component of membrane
contig_3410	-3.05198	0.0345414	DownRegulated	lipid transfer protein	C:GO:0005576, F:GO:0008289, P:GO:0006869	C:extracellular region, F:lipid binding, P:lipid transport
contig_7608	-3.04963	0.0346646	DownRegulated	late embryogenesis abundant protein 1	P:GO:0009827, P:GO:0009860	P:plant-type cell wall modification, P:pollen tube growth
contig_7984	-3.04963	0.0346646	DownRegulated	succinyl- ligase	C:GO:0005840, C:GO:0045244, F:GO:0003735, F:GO:0004776, F:GO:0019843, F:GO:0048037, P:GO:0006099, P:GO:0006412, P:GO:0022008	C:ribosome, C:succinate-CoA ligase complex (GDP-forming), F:structural constituent of ribosome, F:succinate-CoA ligase (GDP-forming) activity, F:rRNA binding, F:cofactor binding, P:tricarboxylic acid cycle, P:translation, P:neurogenesis
contig_8024	-3.04873	0.0356105	DownRegulated	plasma membrane h(+)-atpase 1	C:GO:0016021, F:GO:0005524, F:GO:0016887, F:GO:0046872, P:GO:0006754	C:integral component of membrane, F:ATP binding, F:ATPase activity, F:metal ion binding, P:ATP biosynthetic process
contig_8148	-3.04657	0.0362425	DownRegulated	probable wrky transcription factor 75	F:GO:0003700, F:GO:0043565, P:GO:0006355	F:transcription factor activity, sequence-specific DNA binding, F:sequence-specific DNA binding, P:regulation of transcription, DNA-templated
contig_7820	-3.04637	0.0365778	DownRegulated	40s ribosomal protein s9	C:GO:0000228, C:GO:0005730, C:GO:0022627, F:GO:0003735, F:GO:0019843, P:GO:0000022, P:GO:0006412	C:nuclear chromosome, C:nucleolus, C:cytosolic small ribosomal subunit, F:structural constituent of ribosome, F:rRNA binding, P:mitotic spindle elongation, P:translation
contig_7489	-3.04557	0.0365141	DownRegulated	y-box protein	C:GO:0005634, F:GO:0003677, F:GO:0003723, P:GO:0006355	C:nucleus, F:DNA binding, F:RNA binding, P:regulation of transcription, DNA-templated
contig_7246	-3.04541	0.0367937	DownRegulated	myb family transcription factor at1g14600	F:GO:0003677	F:DNA binding
contig_7327	-3.04504	0.0365463	DownRegulated	cytochrome p450 4g15	F:GO:0004497, F:GO:0005506, F:GO:0016705, F:GO:0020037, P:GO:0055114	F:monooxygenase activity, F:iron ion binding, F:oxidoreductase activity, acting on paired donors, with incorporation or reduction of molecular oxygen, F:heme binding, P:oxidation-reduction process
contig_7234	-3.04481	0.0349181	DownRegulated	myb25-like protein	F:GO:0003677	F:DNA binding
contig_8034	-3.04481	0.0349181	DownRegulated	60s ribosomal protein l14	C:GO:0005634, C:GO:0005829, C:GO:0005840, F:GO:0003735, P:GO:0006412	C:nucleus, C:cytosol, C:ribosome, F:structural constituent of ribosome, P:translation
contig_7881	-3.04296	0.0363961	DownRegulated	e3 ubiquitin-protein ligase pub24-like	F:GO:0004842, F:GO:0005488, F:GO:0016874, P:GO:0016567	F:ubiquitin-protein transferase activity, F:binding, F:ligase activity, P:protein ubiquitination
contig_7219	-3.04188	0.037123	DownRegulated	expansin-like b1	C:GO:0005576	C:extracellular region
contig_4981	-3.04055	0.0371814	DownRegulated	#NAME?	F:GO:0000287, F:GO:0010333, F:GO:0034007, P:GO:0043693	F:magnesium ion binding, F:terpene synthase activity, F:S-linalool synthase activity, P:monoterpene biosynthetic process
contig_6733	-3.03948	0.0373052	DownRegulated	blue copper	C:GO:0005773, C:GO:0046658, F:GO:0009055, P:GO:0015690	C:vacuole, C:anchored component of plasma membrane, F:electron carrier activity, P:aluminum cation transport
contig_7266	-3.03922	0.0369234	DownRegulated	Plasmodium exported protein, unknown function
contig_5605	-3.03803	0.0365641	DownRegulated	transcription factor myb108-like	F:GO:0003677	F:DNA binding
contig_8036	-3.03728	0.035317	DownRegulated	40s ribosomal protein s20	C:GO:0022627, F:GO:0003723, F:GO:0003735, P:GO:0000462, P:GO:0002181, P:GO:0043581	C:cytosolic small ribosomal subunit, F:RNA binding, F:structural constituent of ribosome, P:maturation of SSU-rRNA from tricistronic rRNA transcript (SSU-rRNA, 5.8S rRNA, LSU-rRNA), P:cytoplasmic translation, P:mycelium development
contig_7296	-3.03567	0.0374771	DownRegulated	histone deacetylase 18 -like protein
contig_810	-3.03328	0.0456647	DownRegulated	transcription factor pcl1-like	F:GO:0003677	F:DNA binding
contig_19359	-3.03027	0.0149242	DownRegulated	probable beta- -galactosyltransferase 2 isoform x1	C:GO:0005794, C:GO:0016021, F:GO:0047220, P:GO:0006486	C:Golgi apparatus, C:integral component of membrane, F:galactosylxylosylprotein 3-beta-galactosyltransferase activity, P:protein glycosylation
contig_7641	-3.02761	0.0371824	DownRegulated	glyceraldehyde-3-phosphate dehydrogenase	C:GO:0005737, F:GO:0004365, F:GO:0050661, F:GO:0051287, P:GO:0006006, P:GO:0006096, P:GO:0055114	C:cytoplasm, F:glyceraldehyde-3-phosphate dehydrogenase (NAD+) (phosphorylating) activity, F:NADP binding, F:NAD binding, P:glucose metabolic process, P:glycolytic process, P:oxidation-reduction process
contig_7753	-3.02709	0.0373472	DownRegulated	f-box protein skip23-like
contig_7094	-3.02418	0.038149	DownRegulated	ethylene-responsive transcription factor abr1-like isoform x2	C:GO:0005634, F:GO:0003677, F:GO:0003700, P:GO:0006355, P:GO:0009788	C:nucleus, F:DNA binding, F:transcription factor activity, sequence-specific DNA binding, P:regulation of transcription, DNA-templated, P:negative regulation of abscisic acid-activated signaling pathway
contig_7133	-3.02304	0.0377782	DownRegulated	ornithine decarboxylase 1-like	F:GO:0003824, P:GO:0006596	F:catalytic activity, P:polyamine biosynthetic process
contig_7191	-3.02206	0.0383569	DownRegulated	glycerol-3-phosphate acyltransferase 1	C:GO:0005739, C:GO:0016020, F:GO:0004366, F:GO:0090447, P:GO:0006655, P:GO:0048235	C:mitochondrion, C:membrane, F:glycerol-3-phosphate O-acyltransferase activity, F:glycerol-3-phosphate 2-O-acyltransferase activity, P:phosphatidylglycerol biosynthetic process, P:pollen sperm cell differentiation
contig_7161	-3.02033	0.0382497	DownRegulated	g-type lectin s-receptor-like serine threonine-protein kinase at5g24080	F:GO:0004674, F:GO:0005524, F:GO:0030246, P:GO:0006468, P:GO:0048544	F:protein serine/threonine kinase activity, F:ATP binding, F:carbohydrate binding, P:protein phosphorylation, P:recognition of pollen
contig_5905	-3.01871	0.038258	DownRegulated	probable indole-3-pyruvate monooxygenase yucca3	F:GO:0004499, F:GO:0050660, F:GO:0050661, P:GO:0055114	F:N,N-dimethylaniline monooxygenase activity, F:flavin adenine dinucleotide binding, F:NADP binding, P:oxidation-reduction process
contig_7996	-3.01527	0.0365065	DownRegulated	1-phosphatidylinositol- -bisphosphate phosphodiesterase epsilon-1
contig_7666	-3.013	0.038064	DownRegulated	hsp72-like protein	F:GO:0005524	F:ATP binding
contig_7508	-3.01073	0.0389946	DownRegulated	---NA---
contig_7441	-3.00983	0.0387572	DownRegulated	auxin-responsive protein iaa32	C:GO:0005634, F:GO:0005515, P:GO:0006355, P:GO:0009734	C:nucleus, F:protein binding, P:regulation of transcription, DNA-templated, P:auxin-activated signaling pathway
contig_7724	-3.00619	0.0370068	DownRegulated	---NA---
contig_7174	-3.00374	0.0395698	DownRegulated	glutathione s-transferase	F:GO:0004364, P:GO:0008152	F:glutathione transferase activity, P:metabolic process
contig_6622	-2.99827	0.0396275	DownRegulated	elongation factor 1-alpha	C:GO:0005737, F:GO:0003746, F:GO:0003924, F:GO:0005525, P:GO:0006414	C:cytoplasm, F:translation elongation factor activity, F:GTPase activity, F:GTP binding, P:translational elongation
contig_7826	-2.9966	0.0375417	DownRegulated	60s ribosomal protein l30	C:GO:0005840, F:GO:0003735, P:GO:0006412	C:ribosome, F:structural constituent of ribosome, P:translation
contig_7132	-2.99571	0.0400379	DownRegulated	cytochrome p450 86b1-like	F:GO:0005506, F:GO:0020037, F:GO:0070330, P:GO:0055114	F:iron ion binding, F:heme binding, F:aromatase activity, P:oxidation-reduction process
contig_7171	-2.99477	0.0395111	DownRegulated	elongation factor 1-alpha	C:GO:0005737, F:GO:0003677, F:GO:0003746, F:GO:0003899, F:GO:0003924, F:GO:0005525, F:GO:0008270, P:GO:0006351, P:GO:0006414	C:cytoplasm, F:DNA binding, F:translation elongation factor activity, F:DNA-directed RNA polymerase activity, F:GTPase activity, F:GTP binding, F:zinc ion binding, P:transcription, DNA-templated, P:translational elongation
contig_1581	-2.99453	0.0347437	DownRegulated	agamous-like mads-box protein agl9 homolog	C:GO:0005634, F:GO:0003677, F:GO:0003700, F:GO:0046983, P:GO:0001708, P:GO:0006355, P:GO:0010093, P:GO:0048481, P:GO:0048507, P:GO:0048833	C:nucleus, F:DNA binding, F:transcription factor activity, sequence-specific DNA binding, F:protein dimerization activity, P:cell fate specification, P:regulation of transcription, DNA-templated, P:specification of floral organ identity, P:ovule development, P:meristem development, P:specification of floral organ number
contig_7700	-2.99285	0.0395313	DownRegulated	hypothetical protein TREMEDRAFT_41801
contig_7134	-2.98981	0.0379243	DownRegulated	fas1 domain-containing protein	C:GO:0000329, C:GO:0005615, P:GO:0016236	C:fungal-type vacuole membrane, C:extracellular space, P:macroautophagy
contig_7792	-2.98906	0.0399885	DownRegulated	pectin lyase-like superfamily	C:GO:0005576, F:GO:0004650, F:GO:0016829, P:GO:0005975, P:GO:0071555	C:extracellular region, F:polygalacturonase activity, F:lyase activity, P:carbohydrate metabolic process, P:cell wall organization
contig_8060	-2.98775	0.0396293	DownRegulated	l-xylulose reductase	C:GO:0005739, F:GO:0050085, P:GO:0055114	C:mitochondrion, F:mannitol 2-dehydrogenase (NADP+) activity, P:oxidation-reduction process
contig_15778	-2.98564	0.0440296	DownRegulated	2-alkenal reductase (nadp(+)-dependent)-like	F:GO:0008270, F:GO:0032440, P:GO:0055114	F:zinc ion binding, F:2-alkenal reductase [NAD(P)] activity, P:oxidation-reduction process
contig_7738	-2.98556	0.0402432	DownRegulated	csep0040 effector protein
contig_1668	-2.97997	0.048378	DownRegulated	probable polyamine oxidase 4	F:GO:0046592, P:GO:0006598, P:GO:0009611, P:GO:0009805, P:GO:0042398, P:GO:0055114	F:polyamine oxidase activity, P:polyamine catabolic process, P:response to wounding, P:coumarin biosynthetic process, P:cellular modified amino acid biosynthetic process, P:oxidation-reduction process
contig_7513	-2.97891	0.0410328	DownRegulated	mads-box protein soc1-like isoform x2	C:GO:0005634, C:GO:0005737, F:GO:0003677, F:GO:0003700, F:GO:0008134, F:GO:0046983, P:GO:0000060, P:GO:0006355, P:GO:0009911, P:GO:0010077	C:nucleus, C:cytoplasm, F:DNA binding, F:transcription factor activity, sequence-specific DNA binding, F:transcription factor binding, F:protein dimerization activity, P:protein import into nucleus, translocation, P:regulation of transcription, DNA-templated, P:positive regulation of flower development, P:maintenance of inflorescence meristem identity
contig_4298	-2.97836	0.0471986	DownRegulated	nitrate transporter	C:GO:0016020, F:GO:0005215, P:GO:0006810	C:membrane, F:transporter activity, P:transport
contig_7449	-2.9782	0.041101	DownRegulated	mate efflux family protein 5-like	C:GO:0016021, F:GO:0015238, F:GO:0015297, P:GO:0006855	C:integral component of membrane, F:drug transmembrane transporter activity, F:antiporter activity, P:drug transmembrane transport
contig_18912	-2.97168	0.0412024	DownRegulated	basic leucine zipper 61-like	F:GO:0003700, F:GO:0043565, P:GO:0006355	F:transcription factor activity, sequence-specific DNA binding, F:sequence-specific DNA binding, P:regulation of transcription, DNA-templated
contig_4114	-2.97079	0.0359381	DownRegulated	tetratricopeptide repeat-like superfamily protein
contig_7892	-2.97065	0.0409363	DownRegulated	probable citrate synthase mitochondrial	C:GO:0005759, F:GO:0004108, P:GO:0006099, P:GO:0044262	C:mitochondrial matrix, F:citrate (Si)-synthase activity, P:tricarboxylic acid cycle, P:cellular carbohydrate metabolic process
contig_7704	-2.97035	0.0413229	DownRegulated	homeobox protein sbh1	C:GO:0005634, F:GO:0043565, P:GO:0006355, P:GO:0009934, P:GO:0048440	C:nucleus, F:sequence-specific DNA binding, P:regulation of transcription, DNA-templated, P:regulation of meristem structural organization, P:carpel development
contig_7577	-2.96806	0.0391718	DownRegulated	60s ribosomal protein l22	C:GO:0005730, C:GO:0005829, C:GO:0005840, F:GO:0003735, P:GO:0006412	C:nucleolus, C:cytosol, C:ribosome, F:structural constituent of ribosome, P:translation
contig_89	-2.96671	0.0461861	DownRegulated	hypothetical protein CICLE_v10008624mg
contig_7166	-2.96588	0.0415914	DownRegulated	vacuolar cation proton exchanger 3-like	C:GO:0016021, F:GO:0015369, P:GO:0070588	C:integral component of membrane, F:calcium:proton antiporter activity, P:calcium ion transmembrane transport
contig_7789	-2.96502	0.0418327	DownRegulated	PREDICTED: uncharacterized protein LOC102608484	P:GO:0006661	P:phosphatidylinositol biosynthetic process
contig_9961	-2.96374	0.041685	DownRegulated	retrograde golgi family transport protein rgp1-like protein
contig_7977	-2.9546	0.042188	DownRegulated	cofilin actin-depolymerizing factor homolog	C:GO:0005654, C:GO:0005829, C:GO:0005875, C:GO:0015629, F:GO:0000166, F:GO:0003727, F:GO:0003729, F:GO:0003779, P:GO:0000281, P:GO:0000915, P:GO:0001737, P:GO:0006397, P:GO:0007298, P:GO:0007409, P:GO:0008585, P:GO:0010591, P:GO:0016319, P:GO:0030041, P:GO:0030042, P:GO:0036011, P:GO:0042052, P:GO:0042067	C:nucleoplasm, C:cytosol, C:microtubule associated complex, C:actin cytoskeleton, F:nucleotide binding, F:single-stranded RNA binding, F:mRNA binding, F:actin binding, P:mitotic cytokinesis, P:actomyosin contractile ring assembly, P:establishment of imaginal disc-derived wing hair orientation, P:mRNA processing, P:border follicle cell migration, P:axonogenesis, P:female gonad development, P:regul…
contig_7500	-2.95406	0.0427684	DownRegulated	serine-threonine protein plant-	F:GO:0016301, P:GO:0016310	F:kinase activity, P:phosphorylation
contig_7167	-2.95259	0.0427368	DownRegulated	zeaxanthin chloroplastic-like	F:GO:0009540, F:GO:0052662, F:GO:0052663, F:GO:0071949, P:GO:0055114	F:zeaxanthin epoxidase [overall] activity, F:zeaxanthin epoxidase activity, F:antheraxanthin epoxidase activity, F:FAD binding, P:oxidation-reduction process
contig_4815	-2.95226	0.0166345	DownRegulated	ocs element-binding factor 1-like	F:GO:0003700, F:GO:0043565, F:GO:0046982, P:GO:0006355, P:GO:0009410, P:GO:0009845, P:GO:0030968	F:transcription factor activity, sequence-specific DNA binding, F:sequence-specific DNA binding, F:protein heterodimerization activity, P:regulation of transcription, DNA-templated, P:response to xenobiotic stimulus, P:seed germination, P:endoplasmic reticulum unfolded protein response
contig_18873	-2.94774	0.0403675	DownRegulated	---NA---
contig_8411	-2.94341	0.0406266	DownRegulated	binding protein	C:GO:0009507	C:chloroplast
contig_7385	-2.94093	0.0431344	DownRegulated	probable wrky transcription factor 51	F:GO:0003700, F:GO:0043565, P:GO:0006355, P:GO:0009867, P:GO:0042742, P:GO:0050832	F:transcription factor activity, sequence-specific DNA binding, F:sequence-specific DNA binding, P:regulation of transcription, DNA-templated, P:jasmonic acid mediated signaling pathway, P:defense response to bacterium, P:defense response to fungus
contig_7690	-2.9398	0.0435432	DownRegulated	atp synthase subunit mitochondrial	C:GO:0000276, C:GO:0005643, F:GO:0015078, F:GO:0017056, P:GO:0015986	C:mitochondrial proton-transporting ATP synthase complex, coupling factor F(o), C:nuclear pore, F:hydrogen ion transmembrane transporter activity, F:structural constituent of nuclear pore, P:ATP synthesis coupled proton transport
contig_7105	-2.93976	0.0430265	DownRegulated	protein lateral organ boundaries	F:GO:0004088, P:GO:0008152, P:GO:0010199	F:carbamoyl-phosphate synthase (glutamine-hydrolyzing) activity, P:metabolic process, P:organ boundary specification between lateral organs and the meristem
contig_8274	-2.93897	0.0408929	DownRegulated	replication protein a 70 kda dna-binding subunit b	C:GO:0005634, F:GO:0003677, P:GO:0006260, P:GO:0006281, P:GO:0006310	C:nucleus, F:DNA binding, P:DNA replication, P:DNA repair, P:DNA recombination
contig_7696	-2.92983	0.0442037	DownRegulated	pectate lyase-like	F:GO:0030570, F:GO:0046872, P:GO:0045490	F:pectate lyase activity, F:metal ion binding, P:pectin catabolic process
contig_12717	-2.92982	0.0439041	DownRegulated	mads-box protein soc1-like	C:GO:0005634, C:GO:0005737, F:GO:0003677, F:GO:0003700, F:GO:0008134, F:GO:0032440, F:GO:0046983, P:GO:0000060, P:GO:0006355, P:GO:0009911, P:GO:0010077, P:GO:0055114	C:nucleus, C:cytoplasm, F:DNA binding, F:transcription factor activity, sequence-specific DNA binding, F:transcription factor binding, F:2-alkenal reductase [NAD(P)] activity, F:protein dimerization activity, P:protein import into nucleus, translocation, P:regulation of transcription, DNA-templated, P:positive regulation of flower development, P:maintenance of inflorescence meristem identity, P:o…
contig_3784	-2.92957	0.0460332	DownRegulated	cell wall protein
contig_7460	-2.92815	0.0444659	DownRegulated	patatin-like protein 2	F:GO:0016787, P:GO:0016042	F:hydrolase activity, P:lipid catabolic process
contig_7555	-2.92786	0.0440943	DownRegulated	mitochondrial-processing peptidase subunit beta	F:GO:0004222, F:GO:0046872, P:GO:0006508	F:metalloendopeptidase activity, F:metal ion binding, P:proteolysis
contig_7384	-2.92613	0.0480905	DownRegulated	dehydration-responsive element-binding protein 1b-like	C:GO:0005634, F:GO:0003677, F:GO:0003700, P:GO:0006355	C:nucleus, F:DNA binding, F:transcription factor activity, sequence-specific DNA binding, P:regulation of transcription, DNA-templated
contig_7852	-2.92586	0.0446737	DownRegulated	wrky transcription factor 22-like	F:GO:0003700, F:GO:0043565, P:GO:0006355	F:transcription factor activity, sequence-specific DNA binding, F:sequence-specific DNA binding, P:regulation of transcription, DNA-templated
contig_7665	-2.92505	0.0417391	DownRegulated	protein fantastic four 3 isoform x1
contig_1276	-2.92498	0.0292623	DownRegulated	ureide permease 1-like isoform x1	C:GO:0016021, P:GO:0071705	C:integral component of membrane, P:nitrogen compound transport
contig_7534	-2.92292	0.0448605	DownRegulated	germin-like protein subfamily 1 member 15-like	C:GO:0005576, F:GO:0030145, F:GO:0045735	C:extracellular region, F:manganese ion binding, F:nutrient reservoir activity
contig_8338	-2.92018	0.0420382	DownRegulated	40s ribosomal protein s19	C:GO:0005840, F:GO:0003677, F:GO:0003735, P:GO:0006412, P:GO:0043581	C:ribosome, F:DNA binding, F:structural constituent of ribosome, P:translation, P:mycelium development
contig_7082	-2.91965	0.0450413	DownRegulated	60s acidic ribosomal protein p0	C:GO:0005634, C:GO:0022625, F:GO:0003735, F:GO:0003906, P:GO:0006281, P:GO:0006412, P:GO:0042254	C:nucleus, C:cytosolic large ribosomal subunit, F:structural constituent of ribosome, F:DNA-(apurinic or apyrimidinic site) lyase activity, P:DNA repair, P:translation, P:ribosome biogenesis
contig_7496	-2.9192	0.0454606	DownRegulated	methylesterase 10-like	F:GO:0050529, P:GO:0008152	F:polyneuridine-aldehyde esterase activity, P:metabolic process
contig_7103	-2.91517	0.0455895	DownRegulated	protein yls9
contig_7353	-2.91174	0.045622	DownRegulated	respiratory burst oxidase homolog protein d-like	C:GO:0005794, C:GO:0005886, C:GO:0016021, F:GO:0004601, F:GO:0005509, F:GO:0016174, P:GO:0007231, P:GO:0009408, P:GO:0033500, P:GO:0042744, P:GO:0043069, P:GO:0050832, P:GO:0055114	C:Golgi apparatus, C:plasma membrane, C:integral component of membrane, F:peroxidase activity, F:calcium ion binding, F:NAD(P)H oxidase activity, P:osmosensory signaling pathway, P:response to heat, P:carbohydrate homeostasis, P:hydrogen peroxide catabolic process, P:negative regulation of programmed cell death, P:defense response to fungus, P:oxidation-reduction process
contig_8174	-2.91009	0.042664	DownRegulated	cyclic nucleotide-gated ion channel 1-like	C:GO:0016021, F:GO:0005249, P:GO:0071805	C:integral component of membrane, F:voltage-gated potassium channel activity, P:potassium ion transmembrane transport
contig_432	-2.90653	0.012862	DownRegulated	aspartate mitochondrial	C:GO:0005739, F:GO:0004069, F:GO:0005507, F:GO:0030170, F:GO:0080130, P:GO:0006103, P:GO:0006531, P:GO:0006536, P:GO:0009220	C:mitochondrion, F:L-aspartate:2-oxoglutarate aminotransferase activity, F:copper ion binding, F:pyridoxal phosphate binding, F:L-phenylalanine:2-oxoglutarate aminotransferase activity, P:2-oxoglutarate metabolic process, P:aspartate metabolic process, P:glutamate metabolic process, P:pyrimidine ribonucleotide biosynthetic process
contig_7119	-2.90342	0.0463552	DownRegulated	oleoyl-acyl carrier protein thioesterase chloroplastic-like	F:GO:0004320, F:GO:0016295, F:GO:0016296, P:GO:0006633	F:oleoyl-[acyl-carrier-protein] hydrolase activity, F:myristoyl-[acyl-carrier-protein] hydrolase activity, F:palmitoyl-[acyl-carrier-protein] hydrolase activity, P:fatty acid biosynthetic process
contig_7150	-2.8971	0.049287	DownRegulated	calponin transgelin	F:GO:0003779, F:GO:0005516, P:GO:0031032	F:actin binding, F:calmodulin binding, P:actomyosin structure organization
contig_8217	-2.89481	0.0467135	DownRegulated	fatty acyl- reductase 3-like	C:GO:0005783, F:GO:0080019, P:GO:0010025, P:GO:0055114	C:endoplasmic reticulum, F:fatty-acyl-CoA reductase (alcohol-forming) activity, P:wax biosynthetic process, P:oxidation-reduction process
contig_7638	-2.88514	0.0474256	DownRegulated	serine threonine-protein kinase-like protein acr4	F:GO:0004672, F:GO:0005524, P:GO:0006468, P:GO:0009693	F:protein kinase activity, F:ATP binding, P:protein phosphorylation, P:ethylene biosynthetic process
contig_7218	-2.8781	0.0474095	DownRegulated	stearoyl- desaturase (delta-9 desaturase)	C:GO:0016021, F:GO:0004768, F:GO:0020037, F:GO:0046872, P:GO:0006636, P:GO:0055114	C:integral component of membrane, F:stearoyl-CoA 9-desaturase activity, F:heme binding, F:metal ion binding, P:unsaturated fatty acid biosynthetic process, P:oxidation-reduction process
contig_7554	-2.87436	0.0479026	DownRegulated	40s ribosomal protein s23	C:GO:0015935, F:GO:0003735, P:GO:0006412	C:small ribosomal subunit, F:structural constituent of ribosome, P:translation
contig_7088	-2.87335	0.0488432	DownRegulated	lob domain-containing protein 15-like	C:GO:0005634, F:GO:0004088, P:GO:0008152	C:nucleus, F:carbamoyl-phosphate synthase (glutamine-hydrolyzing) activity, P:metabolic process
contig_8093	-2.86876	0.0485914	DownRegulated	gibberellin-regulated protein 3
contig_7812	-2.86188	0.0488851	DownRegulated	aspartic proteinase-like	F:GO:0004190, P:GO:0006508, P:GO:0006629	F:aspartic-type endopeptidase activity, P:proteolysis, P:lipid metabolic process
contig_5977	-2.8596	0.0393546	DownRegulated	calmodulin-like protein 1	C:GO:0005739, F:GO:0005509, F:GO:0032440, P:GO:0055114	C:mitochondrion, F:calcium ion binding, F:2-alkenal reductase [NAD(P)] activity, P:oxidation-reduction process
contig_20303	-2.85763	0.0460442	DownRegulated	clavata3 esr -related protein 22
contig_803	-2.85746	0.0285069	DownRegulated	pyridoxal kinase isoform x1	C:GO:0005829, F:GO:0008478, P:GO:0008615, P:GO:0009443, P:GO:0010054, P:GO:0016310, P:GO:0042538	C:cytosol, F:pyridoxal kinase activity, P:pyridoxine biosynthetic process, P:pyridoxal 5'-phosphate salvage, P:trichoblast differentiation, P:phosphorylation, P:hyperosmotic salinity response
contig_2433	-2.85497	0.0365405	DownRegulated	calmodulin-like protein 1	C:GO:0005739, F:GO:0005509, F:GO:0032440, P:GO:0055114	C:mitochondrion, F:calcium ion binding, F:2-alkenal reductase [NAD(P)] activity, P:oxidation-reduction process
contig_7698	-2.85076	0.0499841	DownRegulated	glutathione s-transferase	F:GO:0004364, F:GO:0005515, P:GO:0008152	F:glutathione transferase activity, F:protein binding, P:metabolic process
contig_4420	-2.85066	0.0452146	DownRegulated	transcription factor ibh1	F:GO:0046983	F:protein dimerization activity
contig_8263	-2.84407	0.0469528	DownRegulated	histone h4	C:GO:0000786, C:GO:0005634, F:GO:0003677, F:GO:0046982, P:GO:0006334, P:GO:0006352, P:GO:0043581	C:nucleosome, C:nucleus, F:DNA binding, F:protein heterodimerization activity, P:nucleosome assembly, P:DNA-templated transcription, initiation, P:mycelium development
contig_5269	-2.75612	0.0422602	DownRegulated	aquaporin sip1-1-like	C:GO:0016021, F:GO:0005215, P:GO:0006810	C:integral component of membrane, F:transporter activity, P:transport
contig_13147	-2.68561	0.0390131	DownRegulated	19-like isoform 2	C:GO:0005773	C:vacuole
contig_937	-2.67705	0.0356057	DownRegulated	probable nucleoredoxin 3	C:GO:0005634, F:GO:0004672, F:GO:0005524, F:GO:0047134, P:GO:0006468, P:GO:0016036, P:GO:0019375, P:GO:0035556, P:GO:0045892, P:GO:0055114	C:nucleus, F:protein kinase activity, F:ATP binding, F:protein-disulfide reductase activity, P:protein phosphorylation, P:cellular response to phosphate starvation, P:galactolipid biosynthetic process, P:intracellular signal transduction, P:negative regulation of transcription, DNA-templated, P:oxidation-reduction process
contig_6577	-2.67532	0.037137	DownRegulated	l-type lectin-domain containing receptor kinase	F:GO:0004674, F:GO:0004715, F:GO:0005524, F:GO:0030246, P:GO:0018108	F:protein serine/threonine kinase activity, F:non-membrane spanning protein tyrosine kinase activity, F:ATP binding, F:carbohydrate binding, P:peptidyl-tyrosine phosphorylation
contig_3984	-2.67354	0.0473969	DownRegulated	serine carboxypeptidase-like 51	F:GO:0004185, P:GO:0006508, P:GO:0009627, P:GO:0034976	F:serine-type carboxypeptidase activity, P:proteolysis, P:systemic acquired resistance, P:response to endoplasmic reticulum stress
contig_18298	-2.67	0.038886	DownRegulated	3-ketoacyl- thiolase peroxisomal	C:GO:0005777, F:GO:0016747, P:GO:0008152	C:peroxisome, F:transferase activity, transferring acyl groups other than amino-acyl groups, P:metabolic process
contig_13148	-2.64703	0.0385995	DownRegulated	19-like isoform 2	C:GO:0005773	C:vacuole
contig_17180	-2.62472	0.0330399	DownRegulated	carboxymethylenebutenolidase homolog	F:GO:0004672, F:GO:0005524, F:GO:0016787, F:GO:0030246, P:GO:0006468	F:protein kinase activity, F:ATP binding, F:hydrolase activity, F:carbohydrate binding, P:protein phosphorylation
contig_5720	-2.55447	0.0207328	DownRegulated	probable glycosyltransferase at5g03795	F:GO:0050508, P:GO:0008152	F:glucuronosyl-N-acetylglucosaminyl-proteoglycan 4-alpha-N-acetylglucosaminyltransferase activity, P:metabolic process
contig_18973	-2.55041	0.0164042	DownRegulated	abscisic acid-deficient 4	C:GO:0009517, C:GO:0009941, P:GO:0009688, P:GO:0010117, P:GO:0016122, P:GO:0032928, P:GO:0042744	C:PSII associated light-harvesting complex II, C:chloroplast envelope, P:abscisic acid biosynthetic process, P:photoprotection, P:xanthophyll metabolic process, P:regulation of superoxide anion generation, P:hydrogen peroxide catabolic process
contig_19681	-2.52575	0.0348734	DownRegulated	abscisic acid receptor pyl8-like
contig_19204	-2.49163	0.0417797	DownRegulated	nucleoside diphosphate	F:GO:0004550, F:GO:0005524, P:GO:0006165, P:GO:0006183, P:GO:0006228, P:GO:0006241	F:nucleoside diphosphate kinase activity, F:ATP binding, P:nucleoside diphosphate phosphorylation, P:GTP biosynthetic process, P:UTP biosynthetic process, P:CTP biosynthetic process
contig_3501	-2.49153	0.0264508	DownRegulated	scarecrow-like protein 21	P:GO:0006355	P:regulation of transcription, DNA-templated
contig_4408	-2.47567	0.0310532	DownRegulated	cytochrome b-c1 complex subunit 6-like
contig_5052	-2.46098	0.0159736	DownRegulated	guanylate kinase isoform 1	F:GO:0004385, F:GO:0005515, P:GO:0006163, P:GO:0046939	F:guanylate kinase activity, F:protein binding, P:purine nucleotide metabolic process, P:nucleotide phosphorylation
contig_4139	-2.45744	0.0452608	DownRegulated	probable adp-ribosylation factor gtpase-activating protein agd5	C:GO:0005768, C:GO:0005802, C:GO:0005829, F:GO:0005096, F:GO:0046872, P:GO:0006499, P:GO:0010227, P:GO:0090630	C:endosome, C:trans-Golgi network, C:cytosol, F:GTPase activator activity, F:metal ion binding, P:N-terminal protein myristoylation, P:floral organ abscission, P:activation of GTPase activity
contig_6851	-2.44419	0.0437175	DownRegulated	adenine nucleotide alpha hydrolases-like superfamily protein isoform 2	F:GO:0016787, P:GO:0006950, P:GO:0008152	F:hydrolase activity, P:response to stress, P:metabolic process
contig_5238	-2.36569	0.0306129	DownRegulated	adenylate kinase 4	F:GO:0004017, F:GO:0005524, F:GO:0046899, P:GO:0046939	F:adenylate kinase activity, F:ATP binding, F:nucleoside triphosphate adenylate kinase activity, P:nucleotide phosphorylation
contig_1095	-2.35783	0.0189749	DownRegulated	alpha-galactosidase 3	C:GO:0005773, F:GO:0052692, P:GO:0005975, P:GO:0006635, P:GO:0006869, P:GO:0006891, P:GO:0009755, P:GO:0010351, P:GO:0016558, P:GO:0048767	C:vacuole, F:raffinose alpha-galactosidase activity, P:carbohydrate metabolic process, P:fatty acid beta-oxidation, P:lipid transport, P:intra-Golgi vesicle-mediated transport, P:hormone-mediated signaling pathway, P:lithium ion transport, P:protein import into peroxisome matrix, P:root hair elongation
contig_369	-2.32894	0.0459211	DownRegulated	cytochrome c oxidase assembly protein cox15 isoform x1	C:GO:0005739, C:GO:0016021, F:GO:0016627, P:GO:0006784, P:GO:0016126, P:GO:0019745, P:GO:0055114	C:mitochondrion, C:integral component of membrane, F:oxidoreductase activity, acting on the CH-CH group of donors, P:heme a biosynthetic process, P:sterol biosynthetic process, P:pentacyclic triterpenoid biosynthetic process, P:oxidation-reduction process
contig_3341	-2.32613	0.0148519	DownRegulated	peptidyl-prolyl cis-trans isomerase	C:GO:0005737, F:GO:0003755, F:GO:0042277, P:GO:0000413, P:GO:0006457	C:cytoplasm, F:peptidyl-prolyl cis-trans isomerase activity, F:peptide binding, P:protein peptidyl-prolyl isomerization, P:protein folding
contig_15564	-2.28772	0.0394063	DownRegulated	uncharacterized calcium-binding protein at1g02270-like	C:GO:0005634, F:GO:0004519, F:GO:0004527, F:GO:0005509, P:GO:0090305	C:nucleus, F:endonuclease activity, F:exonuclease activity, F:calcium ion binding, P:nucleic acid phosphodiester bond hydrolysis
contig_20268	-2.23104	0.0440112	DownRegulated	f-box protein pp2-a13-like	F:GO:0005515, F:GO:0030246	F:protein binding, F:carbohydrate binding
contig_1096	-2.21814	0.0438345	DownRegulated	alpha-galactosidase 3	C:GO:0005773, F:GO:0052692, P:GO:0005975	C:vacuole, F:raffinose alpha-galactosidase activity, P:carbohydrate metabolic process
contig_2701	-2.18938	0.0274227	DownRegulated	probable receptor-like protein kinase at5g47070 isoform x2	F:GO:0004672, F:GO:0005524, P:GO:0006468	F:protein kinase activity, F:ATP binding, P:protein phosphorylation
contig_10634	-2.16704	0.0454464	DownRegulated	l-galactose-1-phosphate phosphatase	C:GO:0005829, C:GO:0005886, F:GO:0008934, F:GO:0010347, F:GO:0052832, F:GO:0052833, P:GO:0006021, P:GO:0006470, P:GO:0009409, P:GO:0019853, P:GO:0046854	C:cytosol, C:plasma membrane, F:inositol monophosphate 1-phosphatase activity, F:L-galactose-1-phosphate phosphatase activity, F:inositol monophosphate 3-phosphatase activity, F:inositol monophosphate 4-phosphatase activity, P:inositol biosynthetic process, P:protein dephosphorylation, P:response to cold, P:L-ascorbic acid biosynthetic process, P:phosphatidylinositol phosphorylation
contig_10635	-2.16606	0.0443703	DownRegulated	l-galactose-1-phosphate phosphatase	C:GO:0005829, C:GO:0005886, F:GO:0008934, F:GO:0010347, F:GO:0052832, F:GO:0052833, P:GO:0006021, P:GO:0006470, P:GO:0009409, P:GO:0019853, P:GO:0046854	C:cytosol, C:plasma membrane, F:inositol monophosphate 1-phosphatase activity, F:L-galactose-1-phosphate phosphatase activity, F:inositol monophosphate 3-phosphatase activity, F:inositol monophosphate 4-phosphatase activity, P:inositol biosynthetic process, P:protein dephosphorylation, P:response to cold, P:L-ascorbic acid biosynthetic process, P:phosphatidylinositol phosphorylation
contig_1337	-2.0975	0.0386306	DownRegulated	adrenodoxin-like protein mitochondrial	F:GO:0009055, F:GO:0046872, F:GO:0051537	F:electron carrier activity, F:metal ion binding, F:2 iron, 2 sulfur cluster binding
contig_4478	-2.08931	0.049615	DownRegulated	serine threonine-protein kinase	F:GO:0004674, F:GO:0004715, F:GO:0005524, P:GO:0009627, P:GO:0009697, P:GO:0009863, P:GO:0018108, P:GO:0030968, P:GO:0031348, P:GO:0046777	F:protein serine/threonine kinase activity, F:non-membrane spanning protein tyrosine kinase activity, F:ATP binding, P:systemic acquired resistance, P:salicylic acid biosynthetic process, P:salicylic acid mediated signaling pathway, P:peptidyl-tyrosine phosphorylation, P:endoplasmic reticulum unfolded protein response, P:negative regulation of defense response, P:protein autophosphorylation
contig_20664	-2.08657	0.0453449	DownRegulated	succinate dehydrogenase subunit 4 family protein	C:GO:0005759	C:mitochondrial matrix
contig_18972	-2.07591	0.0281778	DownRegulated	abscisic acid-deficient 4	C:GO:0009517, C:GO:0009941, P:GO:0009688, P:GO:0010117, P:GO:0016122, P:GO:0032928, P:GO:0042744	C:PSII associated light-harvesting complex II, C:chloroplast envelope, P:abscisic acid biosynthetic process, P:photoprotection, P:xanthophyll metabolic process, P:regulation of superoxide anion generation, P:hydrogen peroxide catabolic process
contig_3406	-2.07577	0.0314825	DownRegulated	post-illumination chlorophyll fluorescence increase isoform 1	C:GO:0009570, C:GO:0009579, P:GO:0010478	C:chloroplast stroma, C:thylakoid, P:chlororespiration
contig_4528	-1.98835	0.0493974	DownRegulated	apo protein mitochondrial-like	F:GO:0003723	F:RNA binding
contig_5193	-1.9533	0.0384373	DownRegulated	protein fam136a-like
contig_2479	-1.9358	0.0401411	DownRegulated	prohibitin- mitochondrial	C:GO:0016020	C:membrane
contig_5548	-1.91769	0.044565	DownRegulated	protein rrp5
contig_14963	-1.86768	0.0497882	DownRegulated	mitochondrial inner membrane protease subunit 2	C:GO:0016020, F:GO:0008236, P:GO:0006508, P:GO:0010267, P:GO:0035196, P:GO:0051607	C:membrane, F:serine-type peptidase activity, P:proteolysis, P:production of ta-siRNAs involved in RNA interference, P:production of miRNAs involved in gene silencing by miRNA, P:defense response to virus
contig_3743	-1.8285	0.0458932	DownRegulated	atpase family aaa domain-containing protein 3-like	F:GO:0005524, F:GO:0016787, P:GO:0008152	F:ATP binding, F:hydrolase activity, P:metabolic process
contig_8453	-1.80286	0.0341261	DownRegulated	homeobox-leucine zipper protein athb-6-like	C:GO:0005634, F:GO:0003700, F:GO:0043565, P:GO:0006355	C:nucleus, F:transcription factor activity, sequence-specific DNA binding, F:sequence-specific DNA binding, P:regulation of transcription, DNA-templated
contig_1976	-1.79905	0.0413521	DownRegulated	coenzyme q-binding protein coq10 mitochondrial	P:GO:0015824, P:GO:0016036, P:GO:0019243, P:GO:0019375, P:GO:0042631	P:proline transport, P:cellular response to phosphate starvation, P:methylglyoxal catabolic process to D-lactate via S-lactoyl-glutathione, P:galactolipid biosynthetic process, P:cellular response to water deprivation
contig_17464	-1.77372	0.0416053	DownRegulated	mitochondrial import receptor subunit tom40-1-like	C:GO:0005741, P:GO:0055085	C:mitochondrial outer membrane, P:transmembrane transport
contig_2919	-1.76376	0.0380662	DownRegulated	pentatricopeptide repeat-containing
contig_8454	-1.76065	0.0291511	DownRegulated	homeobox-leucine zipper protein athb-6-like	C:GO:0005634, F:GO:0003700, F:GO:0008483, F:GO:0043565, P:GO:0006355	C:nucleus, F:transcription factor activity, sequence-specific DNA binding, F:transaminase activity, F:sequence-specific DNA binding, P:regulation of transcription, DNA-templated
contig_9640	-1.75383	0.0346405	DownRegulated	dna-directed rna polymerases i and iii subunit rpac2-like	C:GO:0005666, F:GO:0003677, F:GO:0003899, F:GO:0046983, P:GO:0006351	C:DNA-directed RNA polymerase III complex, F:DNA binding, F:DNA-directed RNA polymerase activity, F:protein dimerization activity, P:transcription, DNA-templated
contig_19416	-1.71213	0.0334181	DownRegulated	40s ribosomal protein s25-2	C:GO:0005840	C:ribosome
contig_4127	-1.65053	0.0377102	DownRegulated	peroxisomal membrane protein 2-like	C:GO:0005739, C:GO:0005778, C:GO:0009941, C:GO:0016021	C:mitochondrion, C:peroxisomal membrane, C:chloroplast envelope, C:integral component of membrane
contig_5872	-1.61662	0.031726	DownRegulated	nadh dehydrogenase	F:GO:0016874, P:GO:0008152	F:ligase activity, P:metabolic process
contig_2457	-1.56009	0.0419765	DownRegulated	mitochondrial import inner membrane translocase subunit tim50-like	C:GO:0005744, F:GO:0016787, P:GO:0008152, P:GO:0015031	C:mitochondrial inner membrane presequence translocase complex, F:hydrolase activity, P:metabolic process, P:protein transport
contig_3229	-1.49653	0.0481978	DownRegulated	rna-binding crs1 domain protein	C:GO:0005634, F:GO:0003677, F:GO:0003723, P:GO:0006355	C:nucleus, F:DNA binding, F:RNA binding, P:regulation of transcription, DNA-templated
contig_20293	-1.46172	0.0431353	DownRegulated	hypothetical protein CICLE_v10007935mg
contig_13112	-1.43833	0.0328206	DownRegulated	tyrosine--trna cytoplasmic-like	F:GO:0004831, F:GO:0005524, P:GO:0006418	F:tyrosine-tRNA ligase activity, F:ATP binding, P:tRNA aminoacylation for protein translation
contig_2002	-1.43502	0.0448018	DownRegulated	cobw domain-containing protein 1-like
contig_17032	-1.41655	0.0482843	DownRegulated	polyadenylate-binding protein rbp47-like isoform x2	F:GO:0000166, F:GO:0003676	F:nucleotide binding, F:nucleic acid binding
contig_18433	-1.41464	0.0421662	DownRegulated	60s ribosomal protein l14-1	C:GO:0005840, F:GO:0003735, P:GO:0006412	C:ribosome, F:structural constituent of ribosome, P:translation
contig_10778	-1.35086	0.04177	DownRegulated	no apical meristem family protein	C:GO:0005634, F:GO:0003677, P:GO:0006355	C:nucleus, F:DNA binding, P:regulation of transcription, DNA-templated
contig_19011	-1.3179	0.0460768	DownRegulated	54s ribosomal protein mitochondrial	C:GO:0005840, F:GO:0008137, P:GO:0055114	C:ribosome, F:NADH dehydrogenase (ubiquinone) activity, P:oxidation-reduction process
contig_2590	-1.15391	0.0468939	DownRegulated	atp-dependent 6-phosphofructokinase 3-like isoform x2	C:GO:0005829, F:GO:0003872, F:GO:0005524, F:GO:0046872, P:GO:0006002, P:GO:0006096, P:GO:0046835	C:cytosol, F:6-phosphofructokinase activity, F:ATP binding, F:metal ion binding, P:fructose 6-phosphate metabolic process, P:glycolytic process, P:carbohydrate phosphorylation
contig_9273	-1.01278	0.0477986	DownRegulated	somatic embryogenesis receptor kinase 1-like	F:GO:0005515, F:GO:0019199, F:GO:0032440, P:GO:0006468, P:GO:0055114	F:protein binding, F:transmembrane receptor protein kinase activity, F:2-alkenal reductase [NAD(P)] activity, P:protein phosphorylation, P:oxidation-reduction process
contig_10134	0.839943	0.0351575	UpRegulated	nuclear pore complex protein nup98-nup96-like isoform x1	C:GO:0005643, P:GO:0006810	C:nuclear pore, P:transport
contig_8674	0.842031	0.0487362	UpRegulated	double-stranded rna-binding protein 2-like	F:GO:0003725	F:double-stranded RNA binding
contig_10154	0.856841	0.0388014	UpRegulated	callose synthase 9	C:GO:0000148, F:GO:0003843, P:GO:0006075	C:1,3-beta-D-glucan synthase complex, F:1,3-beta-D-glucan synthase activity, P:(1->3)-beta-D-glucan biosynthetic process
contig_6878	0.900238	0.0478066	UpRegulated	splicing factor 3b subunit 3-like	C:GO:0005634, F:GO:0003676, F:GO:0005515	C:nucleus, F:nucleic acid binding, F:protein binding
contig_4183	0.925842	0.0388096	UpRegulated	dna-directed rna polymerase ii subunit 1	C:GO:0005665, F:GO:0003677, F:GO:0003899, P:GO:0006366	C:DNA-directed RNA polymerase II, core complex, F:DNA binding, F:DNA-directed RNA polymerase activity, P:transcription from RNA polymerase II promoter
contig_9830	0.951143	0.0429162	UpRegulated	potassium transporter 3	C:GO:0005774, C:GO:0005886, C:GO:0016021, F:GO:0015079, P:GO:0006007, P:GO:0006486, P:GO:0009932, P:GO:0071805	C:vacuolar membrane, C:plasma membrane, C:integral component of membrane, F:potassium ion transmembrane transporter activity, P:glucose catabolic process, P:protein glycosylation, P:cell tip growth, P:potassium ion transmembrane transport
contig_12084	0.983022	0.0343345	UpRegulated	zinc finger ccch domain-containing protein 19-like	C:GO:0005634, F:GO:0003677, F:GO:0008270, F:GO:0018024, F:GO:0042393, P:GO:0006352, P:GO:0010964, P:GO:0032776, P:GO:0034968	C:nucleus, F:DNA binding, F:zinc ion binding, F:histone-lysine N-methyltransferase activity, F:histone binding, P:DNA-templated transcription, initiation, P:regulation of chromatin silencing by small RNA, P:DNA methylation on cytosine, P:histone lysine methylation
contig_15946	1.01121	0.0381945	UpRegulated	xylulose kinase	C:GO:0005829, F:GO:0004856, P:GO:0005997, P:GO:0046835	C:cytosol, F:xylulokinase activity, P:xylulose metabolic process, P:carbohydrate phosphorylation
contig_17480	1.04277	0.0388121	UpRegulated	nucleolin-like isoform x1	F:GO:0000166, F:GO:0003676	F:nucleotide binding, F:nucleic acid binding
contig_12434	1.05687	0.0485751	UpRegulated	mediator of rna polymerase ii transcription subunit 13 isoform x2	C:GO:0016592, F:GO:0001104, P:GO:0006357	C:mediator complex, F:RNA polymerase II transcription cofactor activity, P:regulation of transcription from RNA polymerase II promoter
contig_12040	1.08013	0.0402773	UpRegulated	telomere repeat-binding protein 5-like isoform x1	F:GO:0005515, F:GO:0042162	F:protein binding, F:telomeric DNA binding
contig_18379	1.09919	0.0435489	UpRegulated	probable phosphomevalonate kinase	F:GO:0004631, F:GO:0005524, P:GO:0016310	F:phosphomevalonate kinase activity, F:ATP binding, P:phosphorylation
contig_11997	1.11158	0.0369928	UpRegulated	rna polymerase-associated protein rtf1 homolog isoform x2	C:GO:0016593, F:GO:0003677, P:GO:0006352, P:GO:0006368, P:GO:0009910, P:GO:0016570, P:GO:0045893	C:Cdc73/Paf1 complex, F:DNA binding, P:DNA-templated transcription, initiation, P:transcription elongation from RNA polymerase II promoter, P:negative regulation of flower development, P:histone modification, P:positive regulation of transcription, DNA-templated
contig_12039	1.12104	0.0370408	UpRegulated	telomere repeat-binding protein 5-like isoform x1	F:GO:0005515, F:GO:0042162	F:protein binding, F:telomeric DNA binding
contig_9424	1.12256	0.0422773	UpRegulated	enhancer of polycomb-like transcription factor isoform 1
contig_5500	1.14316	0.0436694	UpRegulated	e3 ubiquitin-protein ligase upl1 isoform x1	F:GO:0004842, F:GO:0005515, F:GO:0016874, P:GO:0016567	F:ubiquitin-protein transferase activity, F:protein binding, F:ligase activity, P:protein ubiquitination
contig_10328	1.17899	0.0389938	UpRegulated	golgi-body localization protein domain isoform 1
contig_16977	1.23423	0.0427091	UpRegulated	d-alanine--d-alanine ligase family protein isoform 1	C:GO:0009507, F:GO:0005524, F:GO:0008716, F:GO:0046872, P:GO:0008152	C:chloroplast, F:ATP binding, F:D-alanine-D-alanine ligase activity, F:metal ion binding, P:metabolic process
contig_16016	1.27983	0.0409509	UpRegulated	octicosapeptide phox bem1p family isoform 1	F:GO:0005515	F:protein binding
contig_11436	1.28788	0.0346542	UpRegulated	atp-dependent protease la domain protein	F:GO:0004176, P:GO:0006508	F:ATP-dependent peptidase activity, P:proteolysis
contig_15797	1.31512	0.0491893	UpRegulated	1-phosphatidylinositol-3-phosphate 5-kinase fab1b	C:GO:0005739, C:GO:0005768, F:GO:0000285, F:GO:0005524, F:GO:0046872, P:GO:0007033, P:GO:0009555, P:GO:0010256, P:GO:0046854, P:GO:0090332	C:mitochondrion, C:endosome, F:1-phosphatidylinositol-3-phosphate 5-kinase activity, F:ATP binding, F:metal ion binding, P:vacuole organization, P:pollen development, P:endomembrane system organization, P:phosphatidylinositol phosphorylation, P:stomatal closure
contig_3963	1.3153	0.0442262	UpRegulated	dnaj homolog subfamily c grv2-like isoform x1	C:GO:0005774, C:GO:0005783, C:GO:0005802, C:GO:0031902, F:GO:0005488, P:GO:0000578, P:GO:0006623, P:GO:0006897, P:GO:0007032, P:GO:0007033, P:GO:0009638, P:GO:0009660, P:GO:0009793, P:GO:0009959, P:GO:0042594, P:GO:0045324, P:GO:0051301	C:vacuolar membrane, C:endoplasmic reticulum, C:trans-Golgi network, C:late endosome membrane, F:binding, P:embryonic axis specification, P:protein targeting to vacuole, P:endocytosis, P:endosome organization, P:vacuole organization, P:phototropism, P:amyloplast organization, P:embryo development ending in seed dormancy, P:negative gravitropism, P:response to starvation, P:late endosome to vacuol…
contig_8458	1.32689	0.0266506	UpRegulated	tudor pwwp mbt superfamily protein isoform 1
contig_13297	1.32745	0.0406437	UpRegulated	atp synthase subunit b chloroplastic	C:GO:0016021, C:GO:0045263, F:GO:0015078, F:GO:0016787, P:GO:0015986	C:integral component of membrane, C:proton-transporting ATP synthase complex, coupling factor F(o), F:hydrogen ion transmembrane transporter activity, F:hydrolase activity, P:ATP synthesis coupled proton transport
contig_8486	1.32772	0.0399088	UpRegulated	atpase family aaa domain-containing protein 1-a isoform 1	F:GO:0005515, F:GO:0005524, F:GO:0008568, P:GO:0008152	F:protein binding, F:ATP binding, F:microtubule-severing ATPase activity, P:metabolic process
contig_15214	1.33736	0.0433177	UpRegulated	atp-dependent helicase brm	C:GO:0005634, C:GO:0005829, F:GO:0003677, F:GO:0003682, F:GO:0004386, F:GO:0005524, F:GO:0008094, F:GO:0016740, P:GO:0006355, P:GO:0010199, P:GO:0040029, P:GO:0043044	C:nucleus, C:cytosol, F:DNA binding, F:chromatin binding, F:helicase activity, F:ATP binding, F:DNA-dependent ATPase activity, F:transferase activity, P:regulation of transcription, DNA-templated, P:organ boundary specification between lateral organs and the meristem, P:regulation of gene expression, epigenetic, P:ATP-dependent chromatin remodeling
contig_8485	1.3393	0.043182	UpRegulated	atp binding	F:GO:0005515, F:GO:0005524, F:GO:0008568, P:GO:0008152	F:protein binding, F:ATP binding, F:microtubule-severing ATPase activity, P:metabolic process
contig_10055	1.34552	0.0424256	UpRegulated	chromatin structure-remodeling complex protein syd-like isoform x1	C:GO:0005634, F:GO:0005524, F:GO:0042393, P:GO:0006355	C:nucleus, F:ATP binding, F:histone binding, P:regulation of transcription, DNA-templated
contig_9316	1.35722	0.0420893	UpRegulated	pumilio homolog 2-like	F:GO:0003723	F:RNA binding
contig_3969	1.37719	0.0465351	UpRegulated	protein furry homolog-like	C:GO:0005886, F:GO:0005488, P:GO:0006487	C:plasma membrane, F:binding, P:protein N-linked glycosylation
contig_9425	1.38073	0.0308784	UpRegulated	enhancer of polycomb-like transcription factor isoform 1
contig_8484	1.38674	0.0396289	UpRegulated	atpase family aaa domain-containing protein 1-a isoform 1	F:GO:0005515, F:GO:0005524, F:GO:0008568, P:GO:0008152	F:protein binding, F:ATP binding, F:microtubule-severing ATPase activity, P:metabolic process
contig_7015	1.39159	0.0379377	UpRegulated	hypothetical protein CICLE_v10024152mg	F:GO:0005515, F:GO:0008270	F:protein binding, F:zinc ion binding
contig_14856	1.39211	0.0444942	UpRegulated	trihelix transcription factor gt-2-like	C:GO:0005634, F:GO:0003682, F:GO:0003700, F:GO:0044212, P:GO:0006355	C:nucleus, F:chromatin binding, F:transcription factor activity, sequence-specific DNA binding, F:transcription regulatory region DNA binding, P:regulation of transcription, DNA-templated
contig_11728	1.40419	0.0247927	UpRegulated	mediator of rna polymerase ii transcription subunit 14	C:GO:0009506, C:GO:0016592, F:GO:0001104, F:GO:0003824, F:GO:0050662, P:GO:0006357, P:GO:0008284, P:GO:0009631	C:plasmodesma, C:mediator complex, F:RNA polymerase II transcription cofactor activity, F:catalytic activity, F:coenzyme binding, P:regulation of transcription from RNA polymerase II promoter, P:positive regulation of cell proliferation, P:cold acclimation
contig_14599	1.40479	0.0318066	UpRegulated	myosin-binding protein 2-like
contig_1243	1.44951	0.049087	UpRegulated	protein phloem protein 2-like a10-like
contig_9054	1.45216	0.0442761	UpRegulated	erythronate-4-phosphate dehydrogenase family protein isoform 1
contig_11468	1.45621	0.0429223	UpRegulated	ring u-box superfamily	F:GO:0008270, F:GO:0016874, F:GO:0019789, P:GO:0008152	F:zinc ion binding, F:ligase activity, F:SUMO transferase activity, P:metabolic process
contig_19986	1.5034	0.038283	UpRegulated	phosphatidylinositol 3- and 4-kinase family protein with fat domain isoform 1	F:GO:0005515, F:GO:0016301, F:GO:0016773, P:GO:0016310	F:protein binding, F:kinase activity, F:phosphotransferase activity, alcohol group as acceptor, P:phosphorylation
contig_18338	1.55344	0.0439413	UpRegulated	probable 1-acyl-sn-glycerol-3-phosphate acyltransferase 5	F:GO:0016746, P:GO:0008152	F:transferase activity, transferring acyl groups, P:metabolic process
contig_11551	1.55866	0.037776	UpRegulated	phospholipase a1-iidelta	C:GO:0009507, F:GO:0008970, P:GO:0006833, P:GO:0009650, P:GO:0009651, P:GO:0009750, P:GO:0016036, P:GO:0016117, P:GO:0019344, P:GO:0019375, P:GO:0019761	C:chloroplast, F:phosphatidylcholine 1-acylhydrolase activity, P:water transport, P:UV protection, P:response to salt stress, P:response to fructose, P:cellular response to phosphate starvation, P:carotenoid biosynthetic process, P:cysteine biosynthetic process, P:galactolipid biosynthetic process, P:glucosinolate biosynthetic process
contig_15272	1.57117	0.0489119	UpRegulated	disease resistance protein at4g27190-like isoform x2	F:GO:0005524, F:GO:0043531	F:ATP binding, F:ADP binding
contig_11933	1.59566	0.0269907	UpRegulated	phosphoribosylaminoimidazole carboxylase
contig_14422	1.63557	0.0494932	UpRegulated	run and tbc1 domain containing isoform partial
contig_20578	1.65318	0.033666	UpRegulated	abc transporter c family member 2-like	C:GO:0016021, F:GO:0005524, F:GO:0032440, F:GO:0042626, P:GO:0055085, P:GO:0055114	C:integral component of membrane, F:ATP binding, F:2-alkenal reductase [NAD(P)] activity, F:ATPase activity, coupled to transmembrane movement of substances, P:transmembrane transport, P:oxidation-reduction process
contig_15425	1.65896	0.0495173	UpRegulated	glutathione s-transferase zeta class-like isoform x1	C:GO:0005737, F:GO:0005515, F:GO:0016034, F:GO:0016740, P:GO:0009072	C:cytoplasm, F:protein binding, F:maleylacetoacetate isomerase activity, F:transferase activity, P:aromatic amino acid family metabolic process
contig_11611	1.66003	0.0331172	UpRegulated	50s ribosomal protein chloroplastic-like	C:GO:0005634, C:GO:0009535, C:GO:0009570, C:GO:0009941, C:GO:0015934, F:GO:0003723, F:GO:0003735, P:GO:0006412	C:nucleus, C:chloroplast thylakoid membrane, C:chloroplast stroma, C:chloroplast envelope, C:large ribosomal subunit, F:RNA binding, F:structural constituent of ribosome, P:translation
contig_1272	1.68151	0.0364288	UpRegulated	microtubule-associated protein futsch-like
contig_9162	1.69265	0.035999	UpRegulated	pectinesterase 1	C:GO:0005794, F:GO:0004857, F:GO:0030599, P:GO:0043086	C:Golgi apparatus, F:enzyme inhibitor activity, F:pectinesterase activity, P:negative regulation of catalytic activity
contig_8331	1.69305	0.0381106	UpRegulated	pyrophosphate-energized vacuolar membrane proton pump 1-like	C:GO:0016020, F:GO:0004427, F:GO:0009678, F:GO:0032440, P:GO:0015992, P:GO:0055085, P:GO:0055114	C:membrane, F:inorganic diphosphatase activity, F:hydrogen-translocating pyrophosphatase activity, F:2-alkenal reductase [NAD(P)] activity, P:proton transport, P:transmembrane transport, P:oxidation-reduction process
contig_6185	1.70843	0.0299836	UpRegulated	btb poz and taz domain-containing protein 3-like	C:GO:0005634, F:GO:0003712, F:GO:0004402, F:GO:0005516, F:GO:0008270, P:GO:0006355, P:GO:0009553, P:GO:0009555, P:GO:0009954, P:GO:0010227, P:GO:0016573, P:GO:0048439, P:GO:0048573	C:nucleus, F:transcription cofactor activity, F:histone acetyltransferase activity, F:calmodulin binding, F:zinc ion binding, P:regulation of transcription, DNA-templated, P:embryo sac development, P:pollen development, P:proximal/distal pattern formation, P:floral organ abscission, P:histone acetylation, P:flower morphogenesis, P:photoperiodism, flowering
contig_17279	1.72862	0.0494469	UpRegulated	pre-mrna-processing-splicing factor 8	C:GO:0005681, F:GO:0017070, F:GO:0030623, P:GO:0000398	C:spliceosomal complex, F:U6 snRNA binding, F:U5 snRNA binding, P:mRNA splicing, via spliceosome
contig_14227	1.77576	0.0459621	UpRegulated	ring u-box superfamily protein isoform 1	F:GO:0005515, F:GO:0005524, F:GO:0008233, F:GO:0008270, F:GO:0016874, P:GO:0006508	F:protein binding, F:ATP binding, F:peptidase activity, F:zinc ion binding, F:ligase activity, P:proteolysis
contig_4857	1.78776	0.0461122	UpRegulated	tropinone reductase homolog	F:GO:0016491, P:GO:0055114	F:oxidoreductase activity, P:oxidation-reduction process
contig_7001	1.79362	0.0285695	UpRegulated	granule-bound starch synthase chloroplastic amyloplastic	C:GO:0005774, C:GO:0005794, C:GO:0005886, C:GO:0009501, C:GO:0009506, C:GO:0009507, F:GO:0004373, F:GO:0009011, F:GO:0016844, P:GO:0001666, P:GO:0009611, P:GO:0009753, P:GO:0010021, P:GO:0010167, P:GO:0010260, P:GO:0010264, P:GO:0015706, P:GO:0019252, P:GO:0019375, P:GO:0051365	C:vacuolar membrane, C:Golgi apparatus, C:plasma membrane, C:amyloplast, C:plasmodesma, C:chloroplast, F:glycogen (starch) synthase activity, F:starch synthase activity, F:strictosidine synthase activity, P:response to hypoxia, P:response to wounding, P:response to jasmonic acid, P:amylopectin biosynthetic process, P:response to nitrate, P:organ senescence, P:myo-inositol hexakisphosphate biosynt…
contig_15112	1.82302	0.0472067	UpRegulated	nb-arc domain-containing disease resistance	F:GO:0004721, F:GO:0005524, F:GO:0043531, P:GO:0006470	F:phosphoprotein phosphatase activity, F:ATP binding, F:ADP binding, P:protein dephosphorylation
contig_909	1.83087	0.0473501	UpRegulated	hypothetical protein CICLE_v10012648mg	P:GO:0006457, P:GO:0009408, P:GO:0009644, P:GO:0042542	P:protein folding, P:response to heat, P:response to high light intensity, P:response to hydrogen peroxide
contig_14503	1.85454	0.0229439	UpRegulated	f-box family isoform 1
contig_2666	1.86648	0.0431357	UpRegulated	thioredoxin chloroplastic	C:GO:0009570, F:GO:0008047, F:GO:0015035, P:GO:0006662, P:GO:0006833, P:GO:0009651, P:GO:0009750, P:GO:0043085, P:GO:0045454, P:GO:0055114	C:chloroplast stroma, F:enzyme activator activity, F:protein disulfide oxidoreductase activity, P:glycerol ether metabolic process, P:water transport, P:response to salt stress, P:response to fructose, P:positive regulation of catalytic activity, P:cell redox homeostasis, P:oxidation-reduction process
contig_11262	1.88207	0.0408733	UpRegulated	abc transporter f family member 5-like	F:GO:0005524, F:GO:0015408, P:GO:0008152, P:GO:0015682	F:ATP binding, F:ferric-transporting ATPase activity, P:metabolic process, P:ferric iron transport
contig_11575	1.89811	0.027156	UpRegulated	transcription factor	F:GO:0003700, F:GO:0043565, P:GO:0006355	F:transcription factor activity, sequence-specific DNA binding, F:sequence-specific DNA binding, P:regulation of transcription, DNA-templated
contig_14258	1.98055	0.0286641	UpRegulated	receptor-like protein kinase feronia	F:GO:0004674, F:GO:0005524, P:GO:0006468	F:protein serine/threonine kinase activity, F:ATP binding, P:protein phosphorylation
contig_16565	1.98108	0.0456736	UpRegulated	nodulin-like major facilitator superfamily protein	C:GO:0016021, P:GO:0055085	C:integral component of membrane, P:transmembrane transport
contig_14718	1.98915	0.0293082	UpRegulated	btb poz domain-containing protein at1g04390 isoform x1	C:GO:0000221, F:GO:0005515, F:GO:0046961, P:GO:0015991	C:vacuolar proton-transporting V-type ATPase, V1 domain, F:protein binding, F:proton-transporting ATPase activity, rotational mechanism, P:ATP hydrolysis coupled proton transport
contig_4858	1.99101	0.0323283	UpRegulated	tropinone reductase homolog	F:GO:0016491, P:GO:0055114	F:oxidoreductase activity, P:oxidation-reduction process
contig_1404	1.99877	0.0185578	UpRegulated	f-box protein skip23-like	F:GO:0005515	F:protein binding
contig_8187	2.00339	0.0365943	UpRegulated	mads-box protein cmb1-like	C:GO:0005634, F:GO:0003677, F:GO:0003700, F:GO:0032440, F:GO:0046983, P:GO:0006355, P:GO:0055114	C:nucleus, F:DNA binding, F:transcription factor activity, sequence-specific DNA binding, F:2-alkenal reductase [NAD(P)] activity, F:protein dimerization activity, P:regulation of transcription, DNA-templated, P:oxidation-reduction process
contig_8188	2.01742	0.0333908	UpRegulated	mads box	C:GO:0005634, F:GO:0003677, F:GO:0003700, F:GO:0032440, F:GO:0046983, P:GO:0006355, P:GO:0055114	C:nucleus, F:DNA binding, F:transcription factor activity, sequence-specific DNA binding, F:2-alkenal reductase [NAD(P)] activity, F:protein dimerization activity, P:regulation of transcription, DNA-templated, P:oxidation-reduction process
contig_1225	2.02139	0.0475667	UpRegulated	cbl-interacting serine threonine-protein kinase 14-like	C:GO:0005773, C:GO:0009506, F:GO:0004674, F:GO:0005524, P:GO:0006468, P:GO:0007165	C:vacuole, C:plasmodesma, F:protein serine/threonine kinase activity, F:ATP binding, P:protein phosphorylation, P:signal transduction
contig_16560	2.02557	0.0265348	UpRegulated	probable purine permease 10	C:GO:0016021, F:GO:0005215, P:GO:0006810	C:integral component of membrane, F:transporter activity, P:transport
contig_497	2.10155	0.0202082	UpRegulated	homeodomain-like superfamily protein	F:GO:0003677	F:DNA binding
contig_6928	2.12702	0.04184	UpRegulated	stromal 70 kda heat shock-related chloroplastic	F:GO:0005524, F:GO:0032440, F:GO:0051082, P:GO:0006457, P:GO:0055114	F:ATP binding, F:2-alkenal reductase [NAD(P)] activity, F:unfolded protein binding, P:protein folding, P:oxidation-reduction process
contig_9379	2.12793	0.0346554	UpRegulated	calcyclin-binding
contig_17970	2.1315	0.0396893	UpRegulated	nucleobase-ascorbate transporter 3-like	C:GO:0005886, C:GO:0009506, F:GO:0015207, F:GO:0015208, F:GO:0015210, F:GO:0015294, P:GO:0035344, P:GO:0098655, P:GO:0098702, P:GO:0098710, P:GO:0098721	C:plasma membrane, C:plasmodesma, F:adenine transmembrane transporter activity, F:guanine transmembrane transporter activity, F:uracil transmembrane transporter activity, F:solute:cation symporter activity, P:hypoxanthine transport, P:cation transmembrane transport, P:adenine import across plasma membrane, P:guanine import across plasma membrane, P:uracil import across plasma membrane
contig_13150	2.1328	0.0194813	UpRegulated	shatterproof-like protein	C:GO:0005634, F:GO:0003677, F:GO:0003700, F:GO:0046983, P:GO:0006355	C:nucleus, F:DNA binding, F:transcription factor activity, sequence-specific DNA binding, F:protein dimerization activity, P:regulation of transcription, DNA-templated
contig_20580	2.15886	0.0400968	UpRegulated	abc transporter c family member 2-like	C:GO:0016021, F:GO:0005524, F:GO:0042626, P:GO:0008152, P:GO:0055085	C:integral component of membrane, F:ATP binding, F:ATPase activity, coupled to transmembrane movement of substances, P:metabolic process, P:transmembrane transport
contig_12607	2.16264	0.0165457	UpRegulated	k-box region and mads-box transcription factor family protein isoform 2	C:GO:0005634, F:GO:0003677, F:GO:0003700, F:GO:0046983, P:GO:0006355, P:GO:0048438	C:nucleus, F:DNA binding, F:transcription factor activity, sequence-specific DNA binding, F:protein dimerization activity, P:regulation of transcription, DNA-templated, P:floral whorl development
contig_11459	2.16834	0.0158047	UpRegulated	peroxisomal membrane 22 kda family protein isoform 1	C:GO:0016021	C:integral component of membrane
contig_6589	2.17507	0.0342382	UpRegulated	hsp70-hsp90 organizing protein 3-like	F:GO:0005515	F:protein binding
contig_836	2.1869	0.0419457	UpRegulated	phosphatidylinositol 4-kinase gamma 7-like	F:GO:0016301, F:GO:0016773, P:GO:0016310	F:kinase activity, F:phosphotransferase activity, alcohol group as acceptor, P:phosphorylation
contig_13151	2.1905	0.0189235	UpRegulated	shatterproof-like protein	C:GO:0005634, F:GO:0003677, F:GO:0003700, F:GO:0046983, P:GO:0006355	C:nucleus, F:DNA binding, F:transcription factor activity, sequence-specific DNA binding, F:protein dimerization activity, P:regulation of transcription, DNA-templated
contig_2449	2.19241	0.0407323	UpRegulated	heat shock cognate 70 kda protein 2-like	F:GO:0005524, F:GO:0032440, P:GO:0055114	F:ATP binding, F:2-alkenal reductase [NAD(P)] activity, P:oxidation-reduction process
contig_14830	2.19252	0.0284143	UpRegulated	homeobox protein knotted-1-like 3 isoform x1	C:GO:0005634, F:GO:0003677, P:GO:0006355	C:nucleus, F:DNA binding, P:regulation of transcription, DNA-templated
contig_2647	2.19972	0.0417029	UpRegulated	zinc finger protein nutcracker-like isoform x1	F:GO:0003676, F:GO:0046872, P:GO:0006355	F:nucleic acid binding, F:metal ion binding, P:regulation of transcription, DNA-templated
contig_17794	2.20933	0.0451967	UpRegulated	peptidyl-prolyl cis-trans isomerase cyp26- chloroplastic	C:GO:0009507, F:GO:0003755, P:GO:0000413, P:GO:0006457, P:GO:0016556, P:GO:0019288	C:chloroplast, F:peptidyl-prolyl cis-trans isomerase activity, P:protein peptidyl-prolyl isomerization, P:protein folding, P:mRNA modification, P:isopentenyl diphosphate biosynthetic process, methylerythritol 4-phosphate pathway
contig_11900	2.22216	0.0384186	UpRegulated	heat shock protein 70	F:GO:0005524, F:GO:0032440, P:GO:0055114	F:ATP binding, F:2-alkenal reductase [NAD(P)] activity, P:oxidation-reduction process
contig_13039	2.24457	0.043323	UpRegulated	protochlorophyllide chloroplastic	C:GO:0009535, C:GO:0009941, F:GO:0003959, F:GO:0016630, P:GO:0000023, P:GO:0000272, P:GO:0006098, P:GO:0006364, P:GO:0006636, P:GO:0006655, P:GO:0009073, P:GO:0009637, P:GO:0009664, P:GO:0009902, P:GO:0009965, P:GO:0010027, P:GO:0010114, P:GO:0010207, P:GO:0010218, P:GO:0015995, P:GO:0016117, P:GO:0019252, P:GO:0019288, P:GO:0019344, P:GO:0019761, P:GO:0030154, P:GO:0043085, P:GO:0045893, P:GO:00…	C:chloroplast thylakoid membrane, C:chloroplast envelope, F:NADPH dehydrogenase activity, F:protochlorophyllide reductase activity, P:maltose metabolic process, P:polysaccharide catabolic process, P:pentose-phosphate shunt, P:rRNA processing, P:unsaturated fatty acid biosynthetic process, P:phosphatidylglycerol biosynthetic process, P:aromatic amino acid family biosynthetic process, P:response to…
contig_737	2.24778	0.0274075	UpRegulated	serine arginine-rich splicing factor sr45a-like isoform x1	C:GO:0019013, C:GO:0030529, F:GO:0000166, F:GO:0003676, P:GO:0009644, P:GO:0043484	C:viral nucleocapsid, C:ribonucleoprotein complex, F:nucleotide binding, F:nucleic acid binding, P:response to high light intensity, P:regulation of RNA splicing
contig_9943	2.25437	0.0426854	UpRegulated	aldehyde dehydrogenase family 2 member c4-like	F:GO:0001758, F:GO:0050269, P:GO:0009699, P:GO:0055114	F:retinal dehydrogenase activity, F:coniferyl-aldehyde dehydrogenase activity, P:phenylpropanoid biosynthetic process, P:oxidation-reduction process
contig_17968	2.25879	0.0218092	UpRegulated	nucleobase-ascorbate transporter 3-like	C:GO:0005886, C:GO:0009506, F:GO:0015207, F:GO:0015208, F:GO:0015210, F:GO:0015294, P:GO:0035344, P:GO:0098655, P:GO:0098702, P:GO:0098710, P:GO:0098721	C:plasma membrane, C:plasmodesma, F:adenine transmembrane transporter activity, F:guanine transmembrane transporter activity, F:uracil transmembrane transporter activity, F:solute:cation symporter activity, P:hypoxanthine transport, P:cation transmembrane transport, P:adenine import across plasma membrane, P:guanine import across plasma membrane, P:uracil import across plasma membrane
contig_11882	2.26375	0.0223404	UpRegulated	heat stress transcription factor b-2b	C:GO:0005634, F:GO:0003700, F:GO:0004864, F:GO:0043565, P:GO:0009408, P:GO:0009644, P:GO:0009966, P:GO:0042542, P:GO:0043086, P:GO:0043666, P:GO:0045892	C:nucleus, F:transcription factor activity, sequence-specific DNA binding, F:protein phosphatase inhibitor activity, F:sequence-specific DNA binding, P:response to heat, P:response to high light intensity, P:regulation of signal transduction, P:response to hydrogen peroxide, P:negative regulation of catalytic activity, P:regulation of phosphoprotein phosphatase activity, P:negative regulation of …
contig_9380	2.29098	0.0248213	UpRegulated	calcyclin-binding
contig_6186	2.35112	0.023719	UpRegulated	btb poz and taz domain-containing protein 3-like	C:GO:0005634, F:GO:0003712, F:GO:0004402, F:GO:0005516, F:GO:0008270, P:GO:0006355, P:GO:0009553, P:GO:0009555, P:GO:0009954, P:GO:0010227, P:GO:0016573, P:GO:0048439, P:GO:0048573	C:nucleus, F:transcription cofactor activity, F:histone acetyltransferase activity, F:calmodulin binding, F:zinc ion binding, P:regulation of transcription, DNA-templated, P:embryo sac development, P:pollen development, P:proximal/distal pattern formation, P:floral organ abscission, P:histone acetylation, P:flower morphogenesis, P:photoperiodism, flowering
contig_12888	2.35831	0.0212373	UpRegulated	calcium-dependent lipid-binding family	C:GO:0016021, F:GO:0005515, F:GO:0015095, P:GO:0015693	C:integral component of membrane, F:protein binding, F:magnesium ion transmembrane transporter activity, P:magnesium ion transport
contig_15775	2.37974	0.0288645	UpRegulated	e3 ubiquitin-protein ligase ring1-like	C:GO:0005634, F:GO:0005515, F:GO:0008270, F:GO:0016874, P:GO:0008152	C:nucleus, F:protein binding, F:zinc ion binding, F:ligase activity, P:metabolic process
contig_4296	2.43807	0.033991	UpRegulated	f-box protein skp2a-like	F:GO:0005515	F:protein binding
contig_4297	2.44148	0.0404198	UpRegulated	f-box protein skp2a-like	F:GO:0005515	F:protein binding
contig_13477	2.44769	0.0268279	UpRegulated	atp synthase cf0 subunit iv	C:GO:0005886, C:GO:0009535, C:GO:0016021, C:GO:0045263, F:GO:0046933, P:GO:0015986	C:plasma membrane, C:chloroplast thylakoid membrane, C:integral component of membrane, C:proton-transporting ATP synthase complex, coupling factor F(o), F:proton-transporting ATP synthase activity, rotational mechanism, P:ATP synthesis coupled proton transport
contig_7933	2.46611	0.0408123	UpRegulated	ac069473_8gypsy ty-3 retroelement polyprotein 69905-74404	C:GO:0005634, F:GO:0003676, F:GO:0004190, P:GO:0006508, P:GO:0015074	C:nucleus, F:nucleic acid binding, F:aspartic-type endopeptidase activity, P:proteolysis, P:DNA integration
contig_8345	2.49707	0.0410795	UpRegulated	f-box family isoform 1
contig_6617	2.52264	0.0481137	UpRegulated	agglutinin-like protein isoform 1
contig_11969	2.56399	0.0195995	UpRegulated	3-ketoacyl- synthase 4-like	C:GO:0016020, F:GO:0016747, P:GO:0006633	C:membrane, F:transferase activity, transferring acyl groups other than amino-acyl groups, P:fatty acid biosynthetic process
contig_9146	2.56617	0.049662	UpRegulated	tmv resistance protein n-like	C:GO:0005622, F:GO:0043531, P:GO:0006612, P:GO:0007165, P:GO:0009963, P:GO:0010363	C:intracellular, F:ADP binding, P:protein targeting to membrane, P:signal transduction, P:positive regulation of flavonoid biosynthetic process, P:regulation of plant-type hypersensitive response
contig_6870	2.56885	0.0348501	UpRegulated	protein light-dependent short hypocotyls 10-like
contig_18242	2.57491	0.0106956	UpRegulated	act domain-containing protein acr9-like	F:GO:0016597, F:GO:0016779, P:GO:0008152	F:amino acid binding, F:nucleotidyltransferase activity, P:metabolic process
contig_19940	2.59312	0.0239369	UpRegulated	probable wrky transcription factor 69	F:GO:0003700, F:GO:0043565, P:GO:0006355	F:transcription factor activity, sequence-specific DNA binding, F:sequence-specific DNA binding, P:regulation of transcription, DNA-templated
contig_16191	2.59606	0.0367361	UpRegulated	hypothetical protein CICLE_v10012648mg	P:GO:0006457, P:GO:0009408, P:GO:0009644, P:GO:0042542	P:protein folding, P:response to heat, P:response to high light intensity, P:response to hydrogen peroxide
contig_13628	2.60644	0.0497968	UpRegulated	hat family dimerisation domain containing protein	C:GO:0009536, F:GO:0003677, F:GO:0004421, F:GO:0004672, F:GO:0005524, F:GO:0008270, F:GO:0016887, F:GO:0046983, P:GO:0006468, P:GO:0008299	C:plastid, F:DNA binding, F:hydroxymethylglutaryl-CoA synthase activity, F:protein kinase activity, F:ATP binding, F:zinc ion binding, F:ATPase activity, F:protein dimerization activity, P:protein phosphorylation, P:isoprenoid biosynthetic process
contig_1940	2.62308	0.0188903	UpRegulated	b-box zinc finger protein 19-like isoform x1	C:GO:0005622, F:GO:0008270	C:intracellular, F:zinc ion binding
contig_6781	2.63689	0.0376662	UpRegulated	amidase 1-like	C:GO:0005829, F:GO:0004040, F:GO:0016884, F:GO:0043864, P:GO:0009684, P:GO:0009965, P:GO:0019761, P:GO:0030154, P:GO:0045893	C:cytosol, F:amidase activity, F:carbon-nitrogen ligase activity, with glutamine as amido-N-donor, F:indoleacetamide hydrolase activity, P:indoleacetic acid biosynthetic process, P:leaf morphogenesis, P:glucosinolate biosynthetic process, P:cell differentiation, P:positive regulation of transcription, DNA-templated
contig_821	2.65367	0.0424074	UpRegulated	chaperone protein 1	F:GO:0005524, P:GO:0019538	F:ATP binding, P:protein metabolic process
contig_7929	2.66542	0.0477379	UpRegulated	ac069473_8gypsy ty-3 retroelement polyprotein 69905-74404	F:GO:0003676, F:GO:0003964, F:GO:0004190, P:GO:0006278, P:GO:0006508, P:GO:0015074	F:nucleic acid binding, F:RNA-directed DNA polymerase activity, F:aspartic-type endopeptidase activity, P:RNA-dependent DNA replication, P:proteolysis, P:DNA integration
contig_7415	2.67896	0.033912	UpRegulated	chlorophyllide a chloroplastic	C:GO:0009706, C:GO:0042651, F:GO:0005506, F:GO:0010277, F:GO:0016705, F:GO:0051537, P:GO:0009073, P:GO:0009965, P:GO:0019344, P:GO:0030154, P:GO:0045893, P:GO:0055114	C:chloroplast inner membrane, C:thylakoid membrane, F:iron ion binding, F:chlorophyllide a oxygenase [overall] activity, F:oxidoreductase activity, acting on paired donors, with incorporation or reduction of molecular oxygen, F:2 iron, 2 sulfur cluster binding, P:aromatic amino acid family biosynthetic process, P:leaf morphogenesis, P:cysteine biosynthetic process, P:cell differentiation, P:posit…
contig_11767	2.68081	0.010902	UpRegulated	probable receptor-like protein kinase at1g67000	F:GO:0004674, F:GO:0005524, F:GO:0030247, P:GO:0006468	F:protein serine/threonine kinase activity, F:ATP binding, F:polysaccharide binding, P:protein phosphorylation
contig_19113	2.69114	0.0439114	UpRegulated	kinesin-like protein nack2	C:GO:0005871, C:GO:0005874, F:GO:0003777, F:GO:0005524, F:GO:0008017, P:GO:0007018, P:GO:0008152	C:kinesin complex, C:microtubule, F:microtubule motor activity, F:ATP binding, F:microtubule binding, P:microtubule-based movement, P:metabolic process
contig_738	2.69164	0.0152571	UpRegulated	rna-binding family protein isoform 2	C:GO:0019013, C:GO:0030529, F:GO:0000166, F:GO:0003676, P:GO:0009644, P:GO:0043484	C:viral nucleocapsid, C:ribonucleoprotein complex, F:nucleotide binding, F:nucleic acid binding, P:response to high light intensity, P:regulation of RNA splicing
contig_7417	2.69341	0.0304101	UpRegulated	chlorophyllide a chloroplastic-like	C:GO:0009706, C:GO:0042651, F:GO:0005506, F:GO:0010277, F:GO:0016705, F:GO:0051537, P:GO:0015995, P:GO:0055114	C:chloroplast inner membrane, C:thylakoid membrane, F:iron ion binding, F:chlorophyllide a oxygenase [overall] activity, F:oxidoreductase activity, acting on paired donors, with incorporation or reduction of molecular oxygen, F:2 iron, 2 sulfur cluster binding, P:chlorophyll biosynthetic process, P:oxidation-reduction process
contig_12430	2.69908	0.0228517	UpRegulated	protein yabby 4-like	F:GO:0003700, P:GO:0006333, P:GO:0006355, P:GO:0009737, P:GO:0009793, P:GO:0009845, P:GO:0009909, P:GO:0009933, P:GO:0010027, P:GO:0010093, P:GO:0010103, P:GO:0010158, P:GO:0010159, P:GO:0010162, P:GO:0010228, P:GO:0010450, P:GO:0016226, P:GO:0048481	F:transcription factor activity, sequence-specific DNA binding, P:chromatin assembly or disassembly, P:regulation of transcription, DNA-templated, P:response to abscisic acid, P:embryo development ending in seed dormancy, P:seed germination, P:regulation of flower development, P:meristem structural organization, P:thylakoid membrane organization, P:specification of floral organ identity, P:stomat…
contig_11146	2.69939	0.0430849	UpRegulated	nadh-plastoquinone oxidoreductase subunit 7	C:GO:0005886, C:GO:0009535, F:GO:0048038, F:GO:0050136, F:GO:0051287, P:GO:0006810, P:GO:0019684, P:GO:0055114	C:plasma membrane, C:chloroplast thylakoid membrane, F:quinone binding, F:NADH dehydrogenase (quinone) activity, F:NAD binding, P:transport, P:photosynthesis, light reaction, P:oxidation-reduction process
contig_13479	2.74909	0.0210795	UpRegulated	atp synthase cf0 b subunit	C:GO:0005886, C:GO:0009535, C:GO:0016021, C:GO:0045263, F:GO:0046933, P:GO:0015986	C:plasma membrane, C:chloroplast thylakoid membrane, C:integral component of membrane, C:proton-transporting ATP synthase complex, coupling factor F(o), F:proton-transporting ATP synthase activity, rotational mechanism, P:ATP synthesis coupled proton transport
contig_17766	2.75401	0.0167219	UpRegulated	cyclic dof factor 2	F:GO:0003677, P:GO:0006355	F:DNA binding, P:regulation of transcription, DNA-templated
contig_5471	2.75675	0.0280741	UpRegulated	protein reveille 7-like	F:GO:0003677	F:DNA binding
contig_9516	2.76731	0.0362513	UpRegulated	---NA---
contig_10837	2.7684	0.0295052	UpRegulated	dnaj homolog subfamily b member 13-like	F:GO:0051082, P:GO:0006457	F:unfolded protein binding, P:protein folding
contig_2762	2.77693	0.0479268	UpRegulated	mate efflux family protein 5-like	C:GO:0016021, F:GO:0015238, F:GO:0015297, P:GO:0006855	C:integral component of membrane, F:drug transmembrane transporter activity, F:antiporter activity, P:drug transmembrane transport
contig_6782	2.78777	0.0493765	UpRegulated	amidase 1	C:GO:0005829, F:GO:0004040, F:GO:0016884, F:GO:0043864, P:GO:0009684, P:GO:0009965, P:GO:0019761, P:GO:0030154, P:GO:0045893	C:cytosol, F:amidase activity, F:carbon-nitrogen ligase activity, with glutamine as amido-N-donor, F:indoleacetamide hydrolase activity, P:indoleacetic acid biosynthetic process, P:leaf morphogenesis, P:glucosinolate biosynthetic process, P:cell differentiation, P:positive regulation of transcription, DNA-templated
contig_5701	2.79622	0.0179444	UpRegulated	dnaj homolog subfamily b member 13-like	F:GO:0051082, P:GO:0006457	F:unfolded protein binding, P:protein folding
contig_6243	2.81284	0.0386862	UpRegulated	---NA---
contig_19238	2.83691	0.0272625	UpRegulated	2-methyl-6-phytyl- -hydroquinone chloroplastic-like	C:GO:0019031, F:GO:0008168, P:GO:0032259	C:viral envelope, F:methyltransferase activity, P:methylation
contig_6876	2.84833	0.0272794	UpRegulated	kda class i heat shock	C:GO:0005737, P:GO:0006979	C:cytoplasm, P:response to oxidative stress
contig_12458	2.87853	0.0271786	UpRegulated	carbohydrate-binding-like isoform 2	F:GO:0016301, F:GO:2001070, P:GO:0010264, P:GO:0016310	F:kinase activity, F:starch binding, P:myo-inositol hexakisphosphate biosynthetic process, P:phosphorylation
contig_2107	2.91854	0.0211247	UpRegulated	ref srpp-like protein at1g67360	C:GO:0005773, F:GO:0003746, P:GO:0006414	C:vacuole, F:translation elongation factor activity, P:translational elongation
contig_12210	2.93542	0.0413279	UpRegulated	calcium sensing chloroplastic	C:GO:0005739, C:GO:0009535, C:GO:0016021, F:GO:0003779, P:GO:0000023, P:GO:0006098, P:GO:0006364, P:GO:0006636, P:GO:0009637, P:GO:0009657, P:GO:0009704, P:GO:0009773, P:GO:0010114, P:GO:0010207, P:GO:0010218, P:GO:0015994, P:GO:0019216, P:GO:0019252, P:GO:0019288, P:GO:0019344, P:GO:0031408, P:GO:0043085, P:GO:0071277, P:GO:0090333	C:mitochondrion, C:chloroplast thylakoid membrane, C:integral component of membrane, F:actin binding, P:maltose metabolic process, P:pentose-phosphate shunt, P:rRNA processing, P:unsaturated fatty acid biosynthetic process, P:response to blue light, P:plastid organization, P:de-etiolation, P:photosynthetic electron transport in photosystem I, P:response to red light, P:photosystem II assembly, P:…
contig_7614	2.93618	0.0252811	UpRegulated	disease resistance protein rga2-like	F:GO:0043531	F:ADP binding
contig_2109	2.9667	0.0355216	UpRegulated	retrotransposon ty1-copia subclass	F:GO:0003677, F:GO:0008270, F:GO:0009055, F:GO:0016491, P:GO:0006310, P:GO:0015074, P:GO:0022900	F:DNA binding, F:zinc ion binding, F:electron carrier activity, F:oxidoreductase activity, P:DNA recombination, P:DNA integration, P:electron transport chain
contig_13254	2.99092	0.0344078	UpRegulated	probable pyridoxal biosynthesis protein	C:GO:0005829, F:GO:0003824, F:GO:0046982, P:GO:0006457, P:GO:0009408, P:GO:0009644, P:GO:0034976, P:GO:0042542, P:GO:0042819, P:GO:0042823	C:cytosol, F:catalytic activity, F:protein heterodimerization activity, P:protein folding, P:response to heat, P:response to high light intensity, P:response to endoplasmic reticulum stress, P:response to hydrogen peroxide, P:vitamin B6 biosynthetic process, P:pyridoxal phosphate biosynthetic process
contig_13478	2.99307	0.016284	UpRegulated	atp synthase cf1 alpha subunit	C:GO:0005886, C:GO:0009535, C:GO:0045261, F:GO:0005524, F:GO:0046933, F:GO:0046961, P:GO:0015986, P:GO:0015991	C:plasma membrane, C:chloroplast thylakoid membrane, C:proton-transporting ATP synthase complex, catalytic core F(1), F:ATP binding, F:proton-transporting ATP synthase activity, rotational mechanism, F:proton-transporting ATPase activity, rotational mechanism, P:ATP synthesis coupled proton transport, P:ATP hydrolysis coupled proton transport
contig_8978	2.99689	0.0358506	UpRegulated	cyclase family protein isoform 1	C:GO:0005783, C:GO:0005794, F:GO:0004061, P:GO:0019441	C:endoplasmic reticulum, C:Golgi apparatus, F:arylformamidase activity, P:tryptophan catabolic process to kynurenine
contig_4780	3.01333	0.0262031	UpRegulated	haloacid dehalogenase-like hydrolase domain-containing protein 3	F:GO:0016787, P:GO:0008152, P:GO:0046685, P:GO:0048573	F:hydrolase activity, P:metabolic process, P:response to arsenic-containing substance, P:photoperiodism, flowering
contig_4781	3.02276	0.0259902	UpRegulated	haloacid dehalogenase-like hydrolase domain-containing protein 3	F:GO:0016787, P:GO:0008152	F:hydrolase activity, P:metabolic process
contig_5703	3.04456	0.0188001	UpRegulated	dnaj homolog subfamily b member 13-like	F:GO:0051082, P:GO:0006457	F:unfolded protein binding, P:protein folding
contig_17115	3.08056	0.0488075	UpRegulated	math and lrr domain-containing protein isoform 2
contig_5742	3.08985	0.0113847	UpRegulated	ref srpp-like protein at1g67360	C:GO:0005773	C:vacuole
contig_4779	3.09774	0.0200489	UpRegulated	haloacid dehalogenase-like hydrolase domain-containing protein 3	F:GO:0016787, P:GO:0008152, P:GO:0046685, P:GO:0048573	F:hydrolase activity, P:metabolic process, P:response to arsenic-containing substance, P:photoperiodism, flowering
contig_20163	3.10602	0.048918	UpRegulated	heat stress transcription factor a-6b	C:GO:0005634, F:GO:0003700, F:GO:0043565, P:GO:0006355, P:GO:0009408	C:nucleus, F:transcription factor activity, sequence-specific DNA binding, F:sequence-specific DNA binding, P:regulation of transcription, DNA-templated, P:response to heat
contig_14576	3.10716	0.0429008	UpRegulated	heat shock 70 kda protein 8	F:GO:0005524, F:GO:0032440, P:GO:0006457, P:GO:0010286, P:GO:0055114	F:ATP binding, F:2-alkenal reductase [NAD(P)] activity, P:protein folding, P:heat acclimation, P:oxidation-reduction process
contig_13991	3.14811	0.0465221	UpRegulated	math and lrr domain-containing protein isoform 2
contig_13476	3.17323	0.0441404	UpRegulated	rna polymerase beta subunit	C:GO:0009507, F:GO:0003677, F:GO:0003899, P:GO:0006351	C:chloroplast, F:DNA binding, F:DNA-directed RNA polymerase activity, P:transcription, DNA-templated
contig_12208	3.19607	0.0319164	UpRegulated	calcium sensing chloroplastic
contig_14380	3.21761	0.0478536	UpRegulated	ultraviolet-b receptor uvr8 isoform x1
contig_14378	3.22056	0.0466812	UpRegulated	ultraviolet-b receptor uvr8-like isoform x4
contig_7416	3.2608	0.0165034	UpRegulated	chlorophyllide a chloroplastic-like	C:GO:0009706, C:GO:0042651, F:GO:0005506, F:GO:0010277, F:GO:0016705, F:GO:0051537, P:GO:0009073, P:GO:0009965, P:GO:0019344, P:GO:0030154, P:GO:0045893, P:GO:0055114	C:chloroplast inner membrane, C:thylakoid membrane, F:iron ion binding, F:chlorophyllide a oxygenase [overall] activity, F:oxidoreductase activity, acting on paired donors, with incorporation or reduction of molecular oxygen, F:2 iron, 2 sulfur cluster binding, P:aromatic amino acid family biosynthetic process, P:leaf morphogenesis, P:cysteine biosynthetic process, P:cell differentiation, P:posit…
contig_2883	3.26528	0.0438015	UpRegulated	protein isoform 1	F:GO:0016740, F:GO:0016874, P:GO:0010264	F:transferase activity, F:ligase activity, P:myo-inositol hexakisphosphate biosynthetic process
contig_11646	3.26578	0.0120945	UpRegulated	protein reveille 8-like isoform x2	F:GO:0003677	F:DNA binding
contig_19708	3.26968	0.0204801	UpRegulated	solute carrier family 25 member 44-like	C:GO:0016021, P:GO:0055085	C:integral component of membrane, P:transmembrane transport
contig_9569	3.29744	0.0263184	UpRegulated	heat shock protein 83	F:GO:0005524, F:GO:0051082, P:GO:0006457, P:GO:0009816	F:ATP binding, F:unfolded protein binding, P:protein folding, P:defense response to bacterium, incompatible interaction
contig_3061	3.31989	0.0406598	UpRegulated	heat shock protein 83	C:GO:0005618, C:GO:0005829, C:GO:0005886, F:GO:0005524, F:GO:0051082, P:GO:0006457, P:GO:0009408, P:GO:0009644, P:GO:0009816, P:GO:0042542, P:GO:0046685	C:cell wall, C:cytosol, C:plasma membrane, F:ATP binding, F:unfolded protein binding, P:protein folding, P:response to heat, P:response to high light intensity, P:defense response to bacterium, incompatible interaction, P:response to hydrogen peroxide, P:response to arsenic-containing substance
contig_5470	3.34897	0.014382	UpRegulated	protein reveille 7-like	F:GO:0003677	F:DNA binding
contig_2108	3.38053	0.0153029	UpRegulated	t02087gag pol polyprotein - maize retrotransposon hopscotch	C:GO:0009536, F:GO:0003676, F:GO:0008270, P:GO:0015074	C:plastid, F:nucleic acid binding, F:zinc ion binding, P:DNA integration
contig_19430	3.40429	0.0444826	UpRegulated	protein light-dependent short hypocotyls 10-like
contig_13992	3.4093	0.0370269	UpRegulated	math and lrr domain-containing protein isoform 2
contig_14835	3.46274	0.0363961	UpRegulated	regulator of chromosome condensation repeat-containing protein isoform 1	F:GO:0016301, P:GO:0016310	F:kinase activity, P:phosphorylation
contig_11862	3.48378	0.0139616	UpRegulated	zinc finger protein nutcracker-like	F:GO:0003676, F:GO:0046872, P:GO:0006355	F:nucleic acid binding, F:metal ion binding, P:regulation of transcription, DNA-templated
contig_11645	3.51167	0.00858653	UpRegulated	protein reveille 8-like isoform x2	F:GO:0003677	F:DNA binding
contig_16093	3.52822	0.0109788	UpRegulated	hypothetical protein CISIN_1g002433mg
contig_9620	3.53854	0.0345045	UpRegulated	inositol-3-phosphate synthase	C:GO:0005737, F:GO:0004512, P:GO:0006021, P:GO:0008654	C:cytoplasm, F:inositol-3-phosphate synthase activity, P:inositol biosynthetic process, P:phospholipid biosynthetic process
contig_1852	3.55443	0.0205017	UpRegulated	70 kda peptidyl-prolyl isomerase-like	F:GO:0003755, F:GO:0005515, P:GO:0000413, P:GO:0006457	F:peptidyl-prolyl cis-trans isomerase activity, F:protein binding, P:protein peptidyl-prolyl isomerization, P:protein folding
contig_8018	3.57678	0.0304972	UpRegulated	dentin sialophospho isoform x2
contig_820	3.63821	0.0103801	UpRegulated	chaperone protein 1	C:GO:0009570, C:GO:0009941, F:GO:0005524, P:GO:0006457, P:GO:0010286, P:GO:0034976, P:GO:0043335, P:GO:0045727	C:chloroplast stroma, C:chloroplast envelope, F:ATP binding, P:protein folding, P:heat acclimation, P:response to endoplasmic reticulum stress, P:protein unfolding, P:positive regulation of translation
contig_20525	3.64653	0.00453427	UpRegulated	#NAME?	C:GO:0009535	C:chloroplast thylakoid membrane
contig_5948	3.65036	0.00473405	UpRegulated	heat shock cognate 70 kda protein 2-like	F:GO:0005524	F:ATP binding
contig_17416	3.67091	0.0107068	UpRegulated	protein light-dependent short hypocotyls 10
contig_4084	3.70838	0.00890409	UpRegulated	11-oxo-beta-amyrin 30-oxidase-like	F:GO:0004497, F:GO:0005506, F:GO:0016705, F:GO:0020037, P:GO:0055114	F:monooxygenase activity, F:iron ion binding, F:oxidoreductase activity, acting on paired donors, with incorporation or reduction of molecular oxygen, F:heme binding, P:oxidation-reduction process
contig_11145	3.73045	0.0159249	UpRegulated	nadh-plastoquinone oxidoreductase subunit partial	C:GO:0005886, C:GO:0009535, C:GO:0016021, F:GO:0016655, F:GO:0048038, P:GO:0019684, P:GO:0055114	C:plasma membrane, C:chloroplast thylakoid membrane, C:integral component of membrane, F:oxidoreductase activity, acting on NAD(P)H, quinone or similar compound as acceptor, F:quinone binding, P:photosynthesis, light reaction, P:oxidation-reduction process
contig_4083	3.75642	0.00989825	UpRegulated	cytochrome p450 cyp72a219-like	F:GO:0004497, F:GO:0005506, F:GO:0016705, F:GO:0020037, P:GO:0055114	F:monooxygenase activity, F:iron ion binding, F:oxidoreductase activity, acting on paired donors, with incorporation or reduction of molecular oxygen, F:heme binding, P:oxidation-reduction process
contig_12467	3.76975	0.0216678	UpRegulated	---NA---
contig_20049	3.81613	0.0152895	UpRegulated	cyclic dof factor 3-like	F:GO:0003677, P:GO:0006355	F:DNA binding, P:regulation of transcription, DNA-templated
contig_14834	3.8169	0.0213332	UpRegulated	regulator of chromosome condensation repeat-containing protein isoform 1
contig_12913	3.93647	0.0164428	UpRegulated	homeodomain-like superfamily protein isoform 3	F:GO:0003700, F:GO:0043565, P:GO:0009409, P:GO:0009639, P:GO:0010264, P:GO:0042754, P:GO:0043496, P:GO:0045892, P:GO:0045893, P:GO:0048574	F:transcription factor activity, sequence-specific DNA binding, F:sequence-specific DNA binding, P:response to cold, P:response to red or far red light, P:myo-inositol hexakisphosphate biosynthetic process, P:negative regulation of circadian rhythm, P:regulation of protein homodimerization activity, P:negative regulation of transcription, DNA-templated, P:positive regulation of transcription, DNA…
contig_12912	4.20462	0.00883747	UpRegulated	homeodomain-like superfamily protein isoform 1	F:GO:0003700, F:GO:0044212, P:GO:0009409, P:GO:0009639, P:GO:0042754, P:GO:0043433, P:GO:0048574	F:transcription factor activity, sequence-specific DNA binding, F:transcription regulatory region DNA binding, P:response to cold, P:response to red or far red light, P:negative regulation of circadian rhythm, P:negative regulation of sequence-specific DNA binding transcription factor activity, P:long-day photoperiodism, flowering

## Sheet: (b)60DAPvs30DAP
Supplementary Table ST1 (b)-List of differentially regulated transcripts in a comparison of 60 DAP vs 30 DAP
gene	log2FoldChange	pvalue	Regulation	Sequence Description	GO Accession	GO Names
contig_1261	-3.99301	0.0168233	DownRegulated	probable n-acetyltransferase hls1	F:GO:0008080, P:GO:0008152	F:N-acetyltransferase activity, P:metabolic process
contig_1680	-3.52747	0.033622	DownRegulated	9-cis-epoxycarotenoid dioxygenase chloroplastic-like	F:GO:0003834, P:GO:0055114	F:beta-carotene 15,15'-monooxygenase activity, P:oxidation-reduction process
contig_9164	-3.38004	0.0489358	DownRegulated	protein reversion-to-ethylene sensitivity1	C:GO:0005783, C:GO:0005794, P:GO:0010105	C:endoplasmic reticulum, C:Golgi apparatus, P:negative regulation of ethylene-activated signaling pathway
contig_11536	-3.36187	0.0380131	DownRegulated	homeobox-leucine zipper protein athb-40-like	C:GO:0005634, F:GO:0043565, P:GO:0006355	C:nucleus, F:sequence-specific DNA binding, P:regulation of transcription, DNA-templated
contig_10693	-3.26065	0.0407722	DownRegulated	chaperone protein dnaj chloroplastic-like	C:GO:0005634, C:GO:0009570	C:nucleus, C:chloroplast stroma
contig_6147	-2.55727	0.00937277	DownRegulated	ethylene receptor 2	C:GO:0005789, F:GO:0000155, F:GO:0005515, F:GO:0038199, F:GO:0051740, P:GO:0010105, P:GO:0018106, P:GO:0023014	C:endoplasmic reticulum membrane, F:phosphorelay sensor kinase activity, F:protein binding, F:ethylene receptor activity, F:ethylene binding, P:negative regulation of ethylene-activated signaling pathway, P:peptidyl-histidine phosphorylation, P:signal transduction by protein phosphorylation
contig_10323	-1.95425	0.0307512	DownRegulated	ein3-binding f-box protein 1-like	F:GO:0005515	F:protein binding
contig_14352	1.28437	0.0473127	UpRegulated	c2h2-like zinc finger	F:GO:0003676, F:GO:0046872	F:nucleic acid binding, F:metal ion binding
contig_14356	1.95447	0.0382937	UpRegulated	probable gpi-anchored adhesin-like protein pga55 isoform x1	F:GO:0016874, P:GO:0008152	F:ligase activity, P:metabolic process
contig_5955	2.35616	0.0436732	UpRegulated	nuclear transport factor 2-like	C:GO:0005622, P:GO:0006810	C:intracellular, P:transport
contig_15475	2.52494	0.0402516	UpRegulated	udp-glucuronic acid decarboxylase 6-like	F:GO:0008460, F:GO:0048040, P:GO:0008152	F:dTDP-glucose 4,6-dehydratase activity, F:UDP-glucuronate decarboxylase activity, P:metabolic process
contig_18331	2.78259	0.0318764	UpRegulated	acetyltransferase-related family protein	F:GO:0016740, P:GO:0008152	F:transferase activity, P:metabolic process
contig_468	2.87048	0.0497702	UpRegulated	PREDICTED: uncharacterized protein LOC105650350	P:GO:0010413, P:GO:0045492	P:glucuronoxylan metabolic process, P:xylan biosynthetic process
contig_6413	2.88261	0.0477183	UpRegulated	hypothetical protein CICLE_v10023564mg
contig_10518	2.90404	0.040604	UpRegulated	probable beta- -galactosyltransferase 11	C:GO:0005794, C:GO:0016021, F:GO:0047220, P:GO:0006486	C:Golgi apparatus, C:integral component of membrane, F:galactosylxylosylprotein 3-beta-galactosyltransferase activity, P:protein glycosylation
contig_2158	2.97434	0.042613	UpRegulated	luminal-binding protein 5-like	C:GO:0016592, F:GO:0005524, P:GO:0006457, P:GO:0009408, P:GO:0009644, P:GO:0034976, P:GO:0042542	C:mediator complex, F:ATP binding, P:protein folding, P:response to heat, P:response to high light intensity, P:response to endoplasmic reticulum stress, P:response to hydrogen peroxide
contig_6385	2.99482	0.0401846	UpRegulated	cytochrome p450 705a5-like	F:GO:0004497, F:GO:0005506, F:GO:0016705, F:GO:0020037, P:GO:0055114	F:monooxygenase activity, F:iron ion binding, F:oxidoreductase activity, acting on paired donors, with incorporation or reduction of molecular oxygen, F:heme binding, P:oxidation-reduction process
contig_6450	3.0144	0.0365306	UpRegulated	mate efflux family protein 5-like	C:GO:0016021, F:GO:0015238, F:GO:0015297, P:GO:0006855	C:integral component of membrane, F:drug transmembrane transporter activity, F:antiporter activity, P:drug transmembrane transport
contig_20241	3.05424	0.0427792	UpRegulated	cobra-like protein 4	C:GO:0005774, C:GO:0031225, P:GO:0009834, P:GO:0010089, P:GO:0010215, P:GO:0010413, P:GO:0016049, P:GO:0045492	C:vacuolar membrane, C:anchored component of membrane, P:plant-type secondary cell wall biogenesis, P:xylem development, P:cellulose microfibril organization, P:glucuronoxylan metabolic process, P:cell growth, P:xylan biosynthetic process
contig_6384	3.09447	0.0373418	UpRegulated	laccase 17	C:GO:0048046, F:GO:0005507, F:GO:0052716, P:GO:0046274, P:GO:0055114	C:apoplast, F:copper ion binding, F:hydroquinone:oxygen oxidoreductase activity, P:lignin catabolic process, P:oxidation-reduction process
contig_6573	3.0967	0.0335598	UpRegulated	PREDICTED: uncharacterized protein LOC105771284	P:GO:0010413, P:GO:0045492	P:glucuronoxylan metabolic process, P:xylan biosynthetic process
contig_3488	3.10819	0.044269	UpRegulated	cellulose synthase a catalytic subunit 8	C:GO:0005886, C:GO:0016021, F:GO:0016760, F:GO:0046872, P:GO:0030244, P:GO:0071555	C:plasma membrane, C:integral component of membrane, F:cellulose synthase (UDP-forming) activity, F:metal ion binding, P:cellulose biosynthetic process, P:cell wall organization
contig_6467	3.13955	0.029984	UpRegulated	serine acetyltransferase chloroplastic-like	C:GO:0005737, F:GO:0009001, P:GO:0006535	C:cytoplasm, F:serine O-acetyltransferase activity, P:cysteine biosynthetic process from serine
contig_20242	3.16086	0.0292165	UpRegulated	---NA---
contig_5793	3.16745	0.0346756	UpRegulated	glucuronoxylan 4-o-methyltransferase 1	C:GO:0005794, F:GO:0030775, P:GO:0032259, P:GO:0045491	C:Golgi apparatus, F:glucuronoxylan 4-O-methyltransferase activity, P:methylation, P:xylan metabolic process
contig_6386	3.17871	0.0338405	UpRegulated	cytochrome p450 705a5-like	F:GO:0004497, F:GO:0005506, F:GO:0016705, F:GO:0020037, P:GO:0055114	F:monooxygenase activity, F:iron ion binding, F:oxidoreductase activity, acting on paired donors, with incorporation or reduction of molecular oxygen, F:heme binding, P:oxidation-reduction process
contig_6389	3.1948	0.042259	UpRegulated	metalloendoproteinase 1	C:GO:0031012, C:GO:0031225, F:GO:0004222, F:GO:0008270, P:GO:0006508	C:extracellular matrix, C:anchored component of membrane, F:metalloendopeptidase activity, F:zinc ion binding, P:proteolysis
contig_6395	3.20573	0.0399919	UpRegulated	cytochrome b561 and domon domain-containing protein at3g61750	C:GO:0016021, F:GO:0004497, P:GO:0055114	C:integral component of membrane, F:monooxygenase activity, P:oxidation-reduction process
contig_6473	3.2405	0.025788	UpRegulated	actin depolymerizing factor 7	C:GO:0005634, C:GO:0005884, F:GO:0003779, P:GO:0030042	C:nucleus, C:actin filament, F:actin binding, P:actin filament depolymerization
contig_6398	3.2976	0.034221	UpRegulated	cytochrome b561 and domon domain-containing protein at3g61750	C:GO:0016021, F:GO:0004497, P:GO:0055114	C:integral component of membrane, F:monooxygenase activity, P:oxidation-reduction process
contig_4881	3.31587	0.0423731	UpRegulated	duf579 partial
contig_3584	3.32783	0.0418097	UpRegulated	---NA---
contig_4544	3.35443	0.0442893	UpRegulated	e3 ubiquitin-protein ligase at4g11680	F:GO:0005515, F:GO:0008270	F:protein binding, F:zinc ion binding
contig_17562	3.35752	0.027841	UpRegulated	laccase-4-like	C:GO:0048046, F:GO:0005507, F:GO:0052716, P:GO:0046274, P:GO:0055114	C:apoplast, F:copper ion binding, F:hydroquinone:oxygen oxidoreductase activity, P:lignin catabolic process, P:oxidation-reduction process
contig_6408	3.36955	0.0266068	UpRegulated	zinc finger ccch domain-containing protein 15	F:GO:0003700, F:GO:0044212, F:GO:0046872, P:GO:0006355	F:transcription factor activity, sequence-specific DNA binding, F:transcription regulatory region DNA binding, F:metal ion binding, P:regulation of transcription, DNA-templated
contig_3489	3.39924	0.0332366	UpRegulated	cellulose partial	C:GO:0005886, C:GO:0016021, F:GO:0016760, F:GO:0046872, P:GO:0030244, P:GO:0071555	C:plasma membrane, C:integral component of membrane, F:cellulose synthase (UDP-forming) activity, F:metal ion binding, P:cellulose biosynthetic process, P:cell wall organization
contig_3490	3.41618	0.0317806	UpRegulated	cellulose synthase	C:GO:0005618, C:GO:0005886, C:GO:0016021, F:GO:0016760, F:GO:0046872, P:GO:0006970, P:GO:0009414, P:GO:0009834, P:GO:0030244, P:GO:0042742, P:GO:0050832, P:GO:0071555	C:cell wall, C:plasma membrane, C:integral component of membrane, F:cellulose synthase (UDP-forming) activity, F:metal ion binding, P:response to osmotic stress, P:response to water deprivation, P:plant-type secondary cell wall biogenesis, P:cellulose biosynthetic process, P:defense response to bacterium, P:defense response to fungus, P:cell wall organization
contig_3605	3.42577	0.0232907	UpRegulated	cellulose synthase a catalytic subunit 7	C:GO:0005886, C:GO:0016021, F:GO:0008270, F:GO:0016760, P:GO:0030244, P:GO:0071555	C:plasma membrane, C:integral component of membrane, F:zinc ion binding, F:cellulose synthase (UDP-forming) activity, P:cellulose biosynthetic process, P:cell wall organization
contig_16305	3.43663	0.029022	UpRegulated	chitinase-like protein 2	F:GO:0004568, P:GO:0005975, P:GO:0006032, P:GO:0016998	F:chitinase activity, P:carbohydrate metabolic process, P:chitin catabolic process, P:cell wall macromolecule catabolic process
contig_6435	3.44451	0.0468523	UpRegulated	protein odorant1-like	F:GO:0003677	F:DNA binding
contig_4358	3.44993	0.0331555	UpRegulated	uncharacterized membrane protein at1g06890-like	C:GO:0016021, P:GO:0008643	C:integral component of membrane, P:carbohydrate transport
contig_5067	3.45451	0.0281907	UpRegulated	exocyst complex component exo70a1-like	C:GO:0000145, P:GO:0006887	C:exocyst, P:exocytosis
contig_5623	3.45628	0.0360656	UpRegulated	ring-h2 finger protein atl54	F:GO:0005515, F:GO:0008270, F:GO:0016874, P:GO:0010413, P:GO:0045492	F:protein binding, F:zinc ion binding, F:ligase activity, P:glucuronoxylan metabolic process, P:xylan biosynthetic process
contig_4870	3.49652	0.0262147	UpRegulated	aspartic proteinase nepenthesin-1	F:GO:0004190, F:GO:0016740, P:GO:0000041, P:GO:0010228, P:GO:0010413, P:GO:0016926, P:GO:0045492, P:GO:0050665	F:aspartic-type endopeptidase activity, F:transferase activity, P:transition metal ion transport, P:vegetative to reproductive phase transition of meristem, P:glucuronoxylan metabolic process, P:protein desumoylation, P:xylan biosynthetic process, P:hydrogen peroxide biosynthetic process
contig_3606	3.50483	0.0262602	UpRegulated	cellulose synthase a catalytic subunit 7	C:GO:0005886, C:GO:0009507, C:GO:0016021, F:GO:0005515, F:GO:0008270, F:GO:0016760, P:GO:0009834, P:GO:0010089, P:GO:0010228, P:GO:0010400, P:GO:0010413, P:GO:0016926, P:GO:0030244, P:GO:0045492, P:GO:0050665	C:plasma membrane, C:chloroplast, C:integral component of membrane, F:protein binding, F:zinc ion binding, F:cellulose synthase (UDP-forming) activity, P:plant-type secondary cell wall biogenesis, P:xylem development, P:vegetative to reproductive phase transition of meristem, P:rhamnogalacturonan I side chain metabolic process, P:glucuronoxylan metabolic process, P:protein desumoylation, P:cellul…
contig_6387	3.52032	0.0206497	UpRegulated	transcription factor myb86	C:GO:0005634, F:GO:0003677, F:GO:0003700, P:GO:0045893, P:GO:1901430, P:GO:2000652	C:nucleus, F:DNA binding, F:transcription factor activity, sequence-specific DNA binding, P:positive regulation of transcription, DNA-templated, P:positive regulation of syringal lignin biosynthetic process, P:regulation of secondary cell wall biogenesis
contig_18736	3.52149	0.022011	UpRegulated	tubulin beta-8 chain	C:GO:0005794, C:GO:0005874, C:GO:0016020, C:GO:0045298, F:GO:0003924, F:GO:0005200, F:GO:0005515, F:GO:0005525, P:GO:0006094, P:GO:0007010, P:GO:0007017, P:GO:0009651, P:GO:0010498, P:GO:0051258	C:Golgi apparatus, C:microtubule, C:membrane, C:tubulin complex, F:GTPase activity, F:structural constituent of cytoskeleton, F:protein binding, F:GTP binding, P:gluconeogenesis, P:cytoskeleton organization, P:microtubule-based process, P:response to salt stress, P:proteasomal protein catabolic process, P:protein polymerization
contig_3868	3.5258	0.0243348	UpRegulated	fasciclin-like arabinogalactan protein 12	C:GO:0005886, P:GO:0009834	C:plasma membrane, P:plant-type secondary cell wall biogenesis
contig_2823	3.54377	0.0264073	UpRegulated	sucrose transporter 1	C:GO:0005887, F:GO:0008515, P:GO:0015770	C:integral component of plasma membrane, F:sucrose transmembrane transporter activity, P:sucrose transport
contig_15830	3.57304	0.0388801	UpRegulated	probable beta- -xylosyltransferase irx10	C:GO:0000139, C:GO:0016021, F:GO:0042285, F:GO:0080116, P:GO:0009834, P:GO:0010417, P:GO:0071555	C:Golgi membrane, C:integral component of membrane, F:xylosyltransferase activity, F:glucuronoxylan glucuronosyltransferase activity, P:plant-type secondary cell wall biogenesis, P:glucuronoxylan biosynthetic process, P:cell wall organization
contig_14443	3.61115	0.0376342	UpRegulated	isoflavone reductase-like protein
contig_4504	3.62013	0.028759	UpRegulated	transcription factor	C:GO:0005634, F:GO:0003677, P:GO:0006355	C:nucleus, F:DNA binding, P:regulation of transcription, DNA-templated
contig_6401	3.62862	0.0345389	UpRegulated	nac domain-containing protein 43-like	C:GO:0005634, F:GO:0003700, F:GO:0043565, P:GO:0009809, P:GO:0009834, P:GO:0010047, P:GO:0010413, P:GO:0045492, P:GO:0045893	C:nucleus, F:transcription factor activity, sequence-specific DNA binding, F:sequence-specific DNA binding, P:lignin biosynthetic process, P:plant-type secondary cell wall biogenesis, P:fruit dehiscence, P:glucuronoxylan metabolic process, P:xylan biosynthetic process, P:positive regulation of transcription, DNA-templated
contig_10567	3.65011	0.0359631	UpRegulated	protein trichome birefringence-like 31
contig_4359	3.66543	0.0243141	UpRegulated	uncharacterized membrane protein at1g06890-like	C:GO:0016021, P:GO:0008643	C:integral component of membrane, P:carbohydrate transport
contig_1633	3.69379	0.0213407	UpRegulated	probable beta-d-xylosidase 2	C:GO:0009505, F:GO:0008422, P:GO:0005975, P:GO:0046685	C:plant-type cell wall, F:beta-glucosidase activity, P:carbohydrate metabolic process, P:response to arsenic-containing substance
contig_6434	3.70359	0.0243336	UpRegulated	hypothetical protein CICLE_v10026641mg
contig_17143	3.71085	0.0333855	UpRegulated	xyloglucan endotransglucosylase hydrolase protein 30	C:GO:0005618, C:GO:0048046, F:GO:0004553, F:GO:0016762, P:GO:0010411, P:GO:0042546, P:GO:0071555	C:cell wall, C:apoplast, F:hydrolase activity, hydrolyzing O-glycosyl compounds, F:xyloglucan:xyloglucosyl transferase activity, P:xyloglucan metabolic process, P:cell wall biogenesis, P:cell wall organization
contig_2143	3.73154	0.032077	UpRegulated	classical arabinogalactan protein 9
contig_19399	3.74379	0.0260692	UpRegulated	galactinol synthase 1-like	F:GO:0047216, P:GO:0006012	F:inositol 3-alpha-galactosyltransferase activity, P:galactose metabolic process
contig_19129	3.74459	0.0312634	UpRegulated	cellulose synthase a catalytic subunit 4	C:GO:0005886, C:GO:0016021, F:GO:0008270, F:GO:0016760, P:GO:0009834, P:GO:0010413, P:GO:0030244, P:GO:0042742, P:GO:0045492, P:GO:0050832, P:GO:0071555	C:plasma membrane, C:integral component of membrane, F:zinc ion binding, F:cellulose synthase (UDP-forming) activity, P:plant-type secondary cell wall biogenesis, P:glucuronoxylan metabolic process, P:cellulose biosynthetic process, P:defense response to bacterium, P:xylan biosynthetic process, P:defense response to fungus, P:cell wall organization
contig_6544	3.74595	0.0272829	UpRegulated	atpase family associated with various cellular	F:GO:0003677, P:GO:0006260	F:DNA binding, P:DNA replication
contig_6388	3.76705	0.0212031	UpRegulated	transcription factor myb86	C:GO:0005634, F:GO:0003677, F:GO:0003700, P:GO:0045893, P:GO:1901430, P:GO:2000652	C:nucleus, F:DNA binding, F:transcription factor activity, sequence-specific DNA binding, P:positive regulation of transcription, DNA-templated, P:positive regulation of syringal lignin biosynthetic process, P:regulation of secondary cell wall biogenesis
contig_7501	3.76729	0.0304675	UpRegulated	zinc finger protein 281-like
contig_6446	3.78839	0.0185751	UpRegulated	hypothetical protein L484_015230
contig_19130	3.80357	0.0284486	UpRegulated	cellulose synthase a catalytic subunit 4	C:GO:0005886, C:GO:0016021, F:GO:0003677, F:GO:0008270, F:GO:0016760, P:GO:0009834, P:GO:0010413, P:GO:0030244, P:GO:0042742, P:GO:0045492, P:GO:0050832, P:GO:0071555	C:plasma membrane, C:integral component of membrane, F:DNA binding, F:zinc ion binding, F:cellulose synthase (UDP-forming) activity, P:plant-type secondary cell wall biogenesis, P:glucuronoxylan metabolic process, P:cellulose biosynthetic process, P:defense response to bacterium, P:xylan biosynthetic process, P:defense response to fungus, P:cell wall organization
contig_6419	3.81185	0.0276717	UpRegulated	transcription factor myb46-like	F:GO:0003677, F:GO:0003700, P:GO:0045893, P:GO:2000652	F:DNA binding, F:transcription factor activity, sequence-specific DNA binding, P:positive regulation of transcription, DNA-templated, P:regulation of secondary cell wall biogenesis
contig_6252	3.83566	0.0249851	UpRegulated	gdsl esterase lipase at1g54790-like	F:GO:0004842, F:GO:0008270, F:GO:0016788, F:GO:0052886, F:GO:0052887, P:GO:0007005, P:GO:0016567, P:GO:0052889, P:GO:0055114	F:ubiquitin-protein transferase activity, F:zinc ion binding, F:hydrolase activity, acting on ester bonds, F:9,9'-dicis-carotene:quinone oxidoreductase activity, F:7,9,9'-tricis-neurosporene:quinone oxidoreductase activity, P:mitochondrion organization, P:protein ubiquitination, P:9,9'-di-cis-zeta-carotene desaturation to 7,9,7',9'-tetra-cis-lycopene, P:oxidation-reduction process
contig_6380	3.85959	0.0140742	UpRegulated	laccase 17 isoform 1	C:GO:0048046, F:GO:0005507, F:GO:0052716, P:GO:0046274, P:GO:0055114	C:apoplast, F:copper ion binding, F:hydroquinone:oxygen oxidoreductase activity, P:lignin catabolic process, P:oxidation-reduction process
contig_6404	3.87026	0.0168979	UpRegulated	dna glycosylase superfamily protein isoform 1	F:GO:0008725, P:GO:0006284	F:DNA-3-methyladenine glycosylase activity, P:base-excision repair
contig_19131	3.88865	0.0243575	UpRegulated	cellulose synthase a catalytic subunit 4	C:GO:0005886, C:GO:0016021, F:GO:0008270, F:GO:0016760, P:GO:0009834, P:GO:0010413, P:GO:0030244, P:GO:0042742, P:GO:0045492, P:GO:0050832, P:GO:0071555	C:plasma membrane, C:integral component of membrane, F:zinc ion binding, F:cellulose synthase (UDP-forming) activity, P:plant-type secondary cell wall biogenesis, P:glucuronoxylan metabolic process, P:cellulose biosynthetic process, P:defense response to bacterium, P:xylan biosynthetic process, P:defense response to fungus, P:cell wall organization
contig_6381	3.89821	0.0136868	UpRegulated	laccase-4-like	C:GO:0048046, F:GO:0005507, F:GO:0052716, P:GO:0046274, P:GO:0055114	C:apoplast, F:copper ion binding, F:hydroquinone:oxygen oxidoreductase activity, P:lignin catabolic process, P:oxidation-reduction process
contig_6379	4.0361	0.0141301	UpRegulated	laccase 12	C:GO:0048046, F:GO:0005507, F:GO:0052716, P:GO:0046274, P:GO:0055114	C:apoplast, F:copper ion binding, F:hydroquinone:oxygen oxidoreductase activity, P:lignin catabolic process, P:oxidation-reduction process
contig_4150	4.04516	0.0203494	UpRegulated	probable beta -xylosyltransferase irx9 isoform x1	C:GO:0005794, C:GO:0016020, F:GO:0015018, F:GO:0042285, P:GO:0009834, P:GO:0010417	C:Golgi apparatus, C:membrane, F:galactosylgalactosylxylosylprotein 3-beta-glucuronosyltransferase activity, F:xylosyltransferase activity, P:plant-type secondary cell wall biogenesis, P:glucuronoxylan biosynthetic process
contig_6337	4.17827	0.0157632	UpRegulated	nucleotide sugar transporter family protein	C:GO:0016021, P:GO:0008643	C:integral component of membrane, P:carbohydrate transport
contig_6251	4.25685	0.0144727	UpRegulated	gdsl esterase lipase at1g54790-like	F:GO:0004842, F:GO:0008270, F:GO:0016788, P:GO:0007005, P:GO:0009832, P:GO:0010413, P:GO:0016567, P:GO:0045492	F:ubiquitin-protein transferase activity, F:zinc ion binding, F:hydrolase activity, acting on ester bonds, P:mitochondrion organization, P:plant-type cell wall biogenesis, P:glucuronoxylan metabolic process, P:protein ubiquitination, P:xylan biosynthetic process
contig_6391	4.28019	0.0140957	UpRegulated	---NA---
contig_11826	4.33221	0.00742594	UpRegulated	cytochrome p450 84a1-like	F:GO:0004497, F:GO:0005506, F:GO:0016705, F:GO:0020037, P:GO:0055114	F:monooxygenase activity, F:iron ion binding, F:oxidoreductase activity, acting on paired donors, with incorporation or reduction of molecular oxygen, F:heme binding, P:oxidation-reduction process
contig_6390	4.3336	0.0129327	UpRegulated	protein iq-domain 1	F:GO:0005515, P:GO:0010413, P:GO:0045492	F:protein binding, P:glucuronoxylan metabolic process, P:xylan biosynthetic process
contig_1071	4.37543	0.00357684	UpRegulated	abc transporter b family member 4-like	C:GO:0016021, F:GO:0005524, F:GO:0008559, F:GO:0015415, P:GO:0006855, P:GO:0008152, P:GO:0035435, P:GO:0042908	C:integral component of membrane, F:ATP binding, F:xenobiotic-transporting ATPase activity, F:phosphate ion transmembrane-transporting ATPase activity, P:drug transmembrane transport, P:metabolic process, P:phosphate ion transmembrane transport, P:xenobiotic transport

## Sheet: (c)90DAPpulpvs60DAP
Supplementary Table ST1 (c)-List of differentially regulated transcripts in a comparison of 90 DAP pulp vs 60 DAP
gene	log2FoldChange	pvalue	Regulation	Sequence Description	GO Accession	GO Names
contig_472	-3.65765	0.0270351	DownRegulated	germin-like protein subfamily 2 member 4	C:GO:0005576, F:GO:0004784, F:GO:0030145, F:GO:0045735, P:GO:0019430, P:GO:0055114	C:extracellular region, F:superoxide dismutase activity, F:manganese ion binding, F:nutrient reservoir activity, P:removal of superoxide radicals, P:oxidation-reduction process
contig_677	-3.62527	0.0300792	DownRegulated	caffeoyl- o-methyltransferase	F:GO:0042409, F:GO:0046872, P:GO:0009805, P:GO:0009809, P:GO:0032259	F:caffeoyl-CoA O-methyltransferase activity, F:metal ion binding, P:coumarin biosynthetic process, P:lignin biosynthetic process, P:methylation
contig_752	-3.49903	0.0264717	DownRegulated	phosphatidylinositol n-acetylglucosaminyltransferase subunit	C:GO:0048046, F:GO:0016757, F:GO:0016779, P:GO:0008152	C:apoplast, F:transferase activity, transferring glycosyl groups, F:nucleotidyltransferase activity, P:metabolic process
contig_983	-2.84415	0.0465733	DownRegulated	probable beta- -xylosyltransferase irx14	C:GO:0005794, C:GO:0016020, F:GO:0015018, F:GO:0042285, P:GO:0010417	C:Golgi apparatus, C:membrane, F:galactosylgalactosylxylosylprotein 3-beta-glucuronosyltransferase activity, F:xylosyltransferase activity, P:glucuronoxylan biosynthetic process
contig_1344	-4.27605	0.0119887	DownRegulated	plant glycogenin-like starch initiation protein 1 isoform 2	C:GO:0005794, F:GO:0080116, P:GO:0009834, P:GO:0010417	C:Golgi apparatus, F:glucuronoxylan glucuronosyltransferase activity, P:plant-type secondary cell wall biogenesis, P:glucuronoxylan biosynthetic process
contig_1633	-3.77586	0.0185979	DownRegulated	probable beta-d-xylosidase 2	C:GO:0009505, F:GO:0008422, P:GO:0005975, P:GO:0046685	C:plant-type cell wall, F:beta-glucosidase activity, P:carbohydrate metabolic process, P:response to arsenic-containing substance
contig_2143	-4.50376	0.00967988	DownRegulated	classical arabinogalactan protein 9
contig_2253	-2.93706	0.045474	DownRegulated	qwrf motif-containing protein 2-like
contig_2297	-2.61445	0.046938	DownRegulated	protein vip1-like	F:GO:0000166, F:GO:0003676	F:nucleotide binding, F:nucleic acid binding
contig_2599	-3.38365	0.0484376	DownRegulated	protochlorophyllide chloroplastic	C:GO:0009507, F:GO:0016630, P:GO:0015979, P:GO:0015995, P:GO:0055114	C:chloroplast, F:protochlorophyllide reductase activity, P:photosynthesis, P:chlorophyll biosynthetic process, P:oxidation-reduction process
contig_2601	-3.36329	0.0493775	DownRegulated	protochlorophyllide chloroplastic	F:GO:0016630, P:GO:0055114	F:protochlorophyllide reductase activity, P:oxidation-reduction process
contig_2690	-3.40642	0.0372574	DownRegulated	---NA---
contig_3303	-2.73372	0.0226704	DownRegulated	ubiquitin thioesterase otu1	C:GO:0005829, F:GO:0008233, P:GO:0006508	C:cytosol, F:peptidase activity, P:proteolysis
contig_3391	-3.44754	0.0177784	DownRegulated	PREDICTED: uncharacterized protein LOC100255403
contig_3488	-3.13679	0.0423032	DownRegulated	cellulose synthase a catalytic subunit 8	C:GO:0005886, C:GO:0016021, F:GO:0016760, F:GO:0046872, P:GO:0030244, P:GO:0071555	C:plasma membrane, C:integral component of membrane, F:cellulose synthase (UDP-forming) activity, F:metal ion binding, P:cellulose biosynthetic process, P:cell wall organization
contig_3489	-3.55956	0.0257602	DownRegulated	cellulose partial	C:GO:0005886, C:GO:0016021, F:GO:0016760, F:GO:0046872, P:GO:0030244, P:GO:0071555	C:plasma membrane, C:integral component of membrane, F:cellulose synthase (UDP-forming) activity, F:metal ion binding, P:cellulose biosynthetic process, P:cell wall organization
contig_3490	-3.49757	0.0279186	DownRegulated	cellulose synthase	C:GO:0005618, C:GO:0005886, C:GO:0016021, F:GO:0016760, F:GO:0046872, P:GO:0006970, P:GO:0009414, P:GO:0009834, P:GO:0030244, P:GO:0042742, P:GO:0050832, P:GO:0071555	C:cell wall, C:plasma membrane, C:integral component of membrane, F:cellulose synthase (UDP-forming) activity, F:metal ion binding, P:response to osmotic stress, P:response to water deprivation, P:plant-type secondary cell wall biogenesis, P:cellulose biosynthetic process, P:defense response to bacterium, P:defense response to fungus, P:cell wall organization
contig_3495	-3.37484	0.0385139	DownRegulated	beta- -galactosyltransferase 15	C:GO:0005794, C:GO:0016021, F:GO:0010488, F:GO:0030246, P:GO:0006486, P:GO:0010493	C:Golgi apparatus, C:integral component of membrane, F:UDP-galactose:N-glycan beta-1,3-galactosyltransferase activity, F:carbohydrate binding, P:protein glycosylation, P:Lewis a epitope biosynthetic process
contig_3605	-3.47912	0.0211158	DownRegulated	cellulose synthase a catalytic subunit 7	C:GO:0005886, C:GO:0016021, F:GO:0008270, F:GO:0016760, P:GO:0030244, P:GO:0071555	C:plasma membrane, C:integral component of membrane, F:zinc ion binding, F:cellulose synthase (UDP-forming) activity, P:cellulose biosynthetic process, P:cell wall organization
contig_3606	-3.66135	0.0202493	DownRegulated	cellulose synthase a catalytic subunit 7	C:GO:0005886, C:GO:0009507, C:GO:0016021, F:GO:0005515, F:GO:0008270, F:GO:0016760, P:GO:0009834, P:GO:0010089, P:GO:0010228, P:GO:0010400, P:GO:0010413, P:GO:0016926, P:GO:0030244, P:GO:0045492, P:GO:0050665	C:plasma membrane, C:chloroplast, C:integral component of membrane, F:protein binding, F:zinc ion binding, F:cellulose synthase (UDP-forming) activity, P:plant-type secondary cell wall biogenesis, P:xylem development, P:vegetative to reproductive phase transition of meristem, P:rhamnogalacturonan I side chain metabolic process, P:glucuronoxylan metabolic process, P:protein desumoylation, P:cellul…
contig_3844	-2.53031	0.0399541	DownRegulated	beta-galactosidase 16-like isoform x2
contig_3868	-3.66836	0.0191332	DownRegulated	fasciclin-like arabinogalactan protein 12	C:GO:0005886, P:GO:0009834	C:plasma membrane, P:plant-type secondary cell wall biogenesis
contig_3908	-3.42539	0.0461223	DownRegulated	web family protein at3g51220
contig_3933	-3.22331	0.0445976	DownRegulated	isoflavone reductase homolog	F:GO:0047526, P:GO:0055114	F:2'-hydroxyisoflavone reductase activity, P:oxidation-reduction process
contig_4304	-3.38534	0.0415033	DownRegulated	pollen ole e 1 allergen and extensin family	F:GO:0003746, P:GO:0006414	F:translation elongation factor activity, P:translational elongation
contig_4358	-3.51374	0.0300256	DownRegulated	uncharacterized membrane protein at1g06890-like	C:GO:0016021, P:GO:0008643	C:integral component of membrane, P:carbohydrate transport
contig_4359	-3.48635	0.0321707	DownRegulated	uncharacterized membrane protein at1g06890-like	C:GO:0016021, P:GO:0008643	C:integral component of membrane, P:carbohydrate transport
contig_4360	-2.89726	0.0470143	DownRegulated	uncharacterized membrane protein at1g06890-like	C:GO:0016021, P:GO:0008643	C:integral component of membrane, P:carbohydrate transport
contig_4504	-3.4753	0.0357218	DownRegulated	transcription factor	C:GO:0005634, F:GO:0003677, P:GO:0006355	C:nucleus, F:DNA binding, P:regulation of transcription, DNA-templated
contig_4544	-3.91498	0.0189304	DownRegulated	e3 ubiquitin-protein ligase at4g11680	F:GO:0005515, F:GO:0008270	F:protein binding, F:zinc ion binding
contig_4681	-3.10657	0.0436926	DownRegulated	probable galacturonosyltransferase 12	C:GO:0000139, C:GO:0016021, F:GO:0047262, P:GO:0009832, P:GO:0010089, P:GO:0010417, P:GO:0045489, P:GO:0071555	C:Golgi membrane, C:integral component of membrane, F:polygalacturonate 4-alpha-galacturonosyltransferase activity, P:plant-type cell wall biogenesis, P:xylem development, P:glucuronoxylan biosynthetic process, P:pectin biosynthetic process, P:cell wall organization
contig_4870	-3.67082	0.0195968	DownRegulated	aspartic proteinase nepenthesin-1	F:GO:0004190, F:GO:0016740, P:GO:0000041, P:GO:0010228, P:GO:0010413, P:GO:0016926, P:GO:0045492, P:GO:0050665	F:aspartic-type endopeptidase activity, F:transferase activity, P:transition metal ion transport, P:vegetative to reproductive phase transition of meristem, P:glucuronoxylan metabolic process, P:protein desumoylation, P:xylan biosynthetic process, P:hydrogen peroxide biosynthetic process
contig_4881	-3.53223	0.0305806	DownRegulated	duf579 partial
contig_4885	-4.01602	0.0192593	DownRegulated	PREDICTED: uncharacterized protein LOC102629450 isoform X1	C:GO:0005773, C:GO:0009507	C:vacuole, C:chloroplast
contig_5039	-3.27663	0.0479952	DownRegulated	PREDICTED: uncharacterized protein LOC102623764
contig_5080	-3.63492	0.0301313	DownRegulated	lrr receptor-like serine threonine-protein kinase gso1-like
contig_5191	-3.68926	0.0329091	DownRegulated	nuclear transcription factor y subunit a-3-like isoform x1	C:GO:0016602, F:GO:0003677, F:GO:0003700, P:GO:0006355	C:CCAAT-binding factor complex, F:DNA binding, F:transcription factor activity, sequence-specific DNA binding, P:regulation of transcription, DNA-templated
contig_5227	-4.26469	0.014307	DownRegulated	probable beta- -xylosyltransferase irx9 isoform x1	C:GO:0005794, C:GO:0016020, F:GO:0015018, F:GO:0042285, P:GO:0009834, P:GO:0010417	C:Golgi apparatus, C:membrane, F:galactosylgalactosylxylosylprotein 3-beta-glucuronosyltransferase activity, F:xylosyltransferase activity, P:plant-type secondary cell wall biogenesis, P:glucuronoxylan biosynthetic process
contig_5324	-3.3627	0.0411306	DownRegulated	65-kda microtubule-associated protein 8-like isoform x2	F:GO:0008017, P:GO:0000226, P:GO:0000910	F:microtubule binding, P:microtubule cytoskeleton organization, P:cytokinesis
contig_5425	-3.17558	0.0423811	DownRegulated	nac transcription factor	C:GO:0005634, F:GO:0003677, F:GO:0004672, F:GO:0005524, P:GO:0006468, P:GO:0045893, P:GO:2000652	C:nucleus, F:DNA binding, F:protein kinase activity, F:ATP binding, P:protein phosphorylation, P:positive regulation of transcription, DNA-templated, P:regulation of secondary cell wall biogenesis
contig_5688	-3.95442	0.0199474	DownRegulated	kinesin-like protein kif11	C:GO:0005871, C:GO:0005874, C:GO:0009524, F:GO:0003777, F:GO:0005524, F:GO:0008017, P:GO:0000226, P:GO:0000911, P:GO:0006346, P:GO:0007018, P:GO:0009909, P:GO:0031048, P:GO:0048451, P:GO:0048453, P:GO:0051567	C:kinesin complex, C:microtubule, C:phragmoplast, F:microtubule motor activity, F:ATP binding, F:microtubule binding, P:microtubule cytoskeleton organization, P:cytokinesis by cell plate formation, P:methylation-dependent chromatin silencing, P:microtubule-based movement, P:regulation of flower development, P:chromatin silencing by small RNA, P:petal formation, P:sepal formation, P:histone H3-K9 …
contig_5690	-3.53482	0.0308429	DownRegulated	phragmoplast-associated kinesin-related protein 2	C:GO:0005871, C:GO:0005874, C:GO:0009524, F:GO:0003777, F:GO:0005524, F:GO:0008017, P:GO:0000226, P:GO:0000911, P:GO:0006346, P:GO:0007018, P:GO:0009909, P:GO:0031048, P:GO:0048451, P:GO:0048453, P:GO:0051567	C:kinesin complex, C:microtubule, C:phragmoplast, F:microtubule motor activity, F:ATP binding, F:microtubule binding, P:microtubule cytoskeleton organization, P:cytokinesis by cell plate formation, P:methylation-dependent chromatin silencing, P:microtubule-based movement, P:regulation of flower development, P:chromatin silencing by small RNA, P:petal formation, P:sepal formation, P:histone H3-K9 …
contig_5793	-3.23508	0.0309742	DownRegulated	glucuronoxylan 4-o-methyltransferase 1	C:GO:0005794, F:GO:0030775, P:GO:0032259, P:GO:0045491	C:Golgi apparatus, F:glucuronoxylan 4-O-methyltransferase activity, P:methylation, P:xylan metabolic process
contig_6087	-3.56437	0.0237812	DownRegulated	acyl carrier protein mitochondrial	F:GO:0016491, P:GO:0006633, P:GO:0055114	F:oxidoreductase activity, P:fatty acid biosynthetic process, P:oxidation-reduction process
contig_6143	-3.50688	0.0288364	DownRegulated	Uncharacterized protein TCM_014112
contig_6174	-3.27747	0.0491132	DownRegulated	hypothetical protein VITISV_000236	F:GO:0003676, F:GO:0008270, P:GO:0015074	F:nucleic acid binding, F:zinc ion binding, P:DNA integration
contig_6251	-3.49341	0.0447698	DownRegulated	gdsl esterase lipase at1g54790-like	F:GO:0004842, F:GO:0008270, F:GO:0016788, P:GO:0007005, P:GO:0009832, P:GO:0010413, P:GO:0016567, P:GO:0045492	F:ubiquitin-protein transferase activity, F:zinc ion binding, F:hydrolase activity, acting on ester bonds, P:mitochondrion organization, P:plant-type cell wall biogenesis, P:glucuronoxylan metabolic process, P:protein ubiquitination, P:xylan biosynthetic process
contig_6252	-3.62609	0.0340115	DownRegulated	gdsl esterase lipase at1g54790-like	F:GO:0004842, F:GO:0008270, F:GO:0016788, F:GO:0052886, F:GO:0052887, P:GO:0007005, P:GO:0016567, P:GO:0052889, P:GO:0055114	F:ubiquitin-protein transferase activity, F:zinc ion binding, F:hydrolase activity, acting on ester bonds, F:9,9'-dicis-carotene:quinone oxidoreductase activity, F:7,9,9'-tricis-neurosporene:quinone oxidoreductase activity, P:mitochondrion organization, P:protein ubiquitination, P:9,9'-di-cis-zeta-carotene desaturation to 7,9,7',9'-tetra-cis-lycopene, P:oxidation-reduction process
contig_6319	-2.54472	0.0466623	DownRegulated	serine threonine-protein kinase nek6-like	F:GO:0004672, F:GO:0005524, P:GO:0006468	F:protein kinase activity, F:ATP binding, P:protein phosphorylation
contig_6320	-2.83135	0.0283775	DownRegulated	serine threonine-protein kinase nek6-like isoform x1	F:GO:0004672, F:GO:0005524, P:GO:0006468	F:protein kinase activity, F:ATP binding, P:protein phosphorylation
contig_6333	-2.36822	0.034834	DownRegulated	---NA---
contig_6337	-4.11977	0.0172644	DownRegulated	nucleotide sugar transporter family protein	C:GO:0016021, P:GO:0008643	C:integral component of membrane, P:carbohydrate transport
contig_6378	-3.54152	0.0338939	DownRegulated	protein trichome birefringence-like 34	C:GO:0005794, P:GO:0010413, P:GO:0045492	C:Golgi apparatus, P:glucuronoxylan metabolic process, P:xylan biosynthetic process
contig_6379	-3.99374	0.0151602	DownRegulated	laccase 12	C:GO:0048046, F:GO:0005507, F:GO:0052716, P:GO:0046274, P:GO:0055114	C:apoplast, F:copper ion binding, F:hydroquinone:oxygen oxidoreductase activity, P:lignin catabolic process, P:oxidation-reduction process
contig_6380	-3.93026	0.0123657	DownRegulated	laccase 17 isoform 1	C:GO:0048046, F:GO:0005507, F:GO:0052716, P:GO:0046274, P:GO:0055114	C:apoplast, F:copper ion binding, F:hydroquinone:oxygen oxidoreductase activity, P:lignin catabolic process, P:oxidation-reduction process
contig_6381	-3.72931	0.0183206	DownRegulated	laccase-4-like	C:GO:0048046, F:GO:0005507, F:GO:0052716, P:GO:0046274, P:GO:0055114	C:apoplast, F:copper ion binding, F:hydroquinone:oxygen oxidoreductase activity, P:lignin catabolic process, P:oxidation-reduction process
contig_6384	-3.14886	0.0341067	DownRegulated	laccase 17	C:GO:0048046, F:GO:0005507, F:GO:0052716, P:GO:0046274, P:GO:0055114	C:apoplast, F:copper ion binding, F:hydroquinone:oxygen oxidoreductase activity, P:lignin catabolic process, P:oxidation-reduction process
contig_6385	-3.00868	0.0392444	DownRegulated	cytochrome p450 705a5-like	F:GO:0004497, F:GO:0005506, F:GO:0016705, F:GO:0020037, P:GO:0055114	F:monooxygenase activity, F:iron ion binding, F:oxidoreductase activity, acting on paired donors, with incorporation or reduction of molecular oxygen, F:heme binding, P:oxidation-reduction process
contig_6386	-3.20271	0.03248	DownRegulated	cytochrome p450 705a5-like	F:GO:0004497, F:GO:0005506, F:GO:0016705, F:GO:0020037, P:GO:0055114	F:monooxygenase activity, F:iron ion binding, F:oxidoreductase activity, acting on paired donors, with incorporation or reduction of molecular oxygen, F:heme binding, P:oxidation-reduction process
contig_6387	-3.37346	0.0265119	DownRegulated	transcription factor myb86	C:GO:0005634, F:GO:0003677, F:GO:0003700, P:GO:0045893, P:GO:1901430, P:GO:2000652	C:nucleus, F:DNA binding, F:transcription factor activity, sequence-specific DNA binding, P:positive regulation of transcription, DNA-templated, P:positive regulation of syringal lignin biosynthetic process, P:regulation of secondary cell wall biogenesis
contig_6389	-3.22698	0.0400573	DownRegulated	metalloendoproteinase 1	C:GO:0031012, C:GO:0031225, F:GO:0004222, F:GO:0008270, P:GO:0006508	C:extracellular matrix, C:anchored component of membrane, F:metalloendopeptidase activity, F:zinc ion binding, P:proteolysis
contig_6390	-4.02655	0.0209191	DownRegulated	protein iq-domain 1	F:GO:0005515, P:GO:0010413, P:GO:0045492	F:protein binding, P:glucuronoxylan metabolic process, P:xylan biosynthetic process
contig_6391	-4.21515	0.0156212	DownRegulated	---NA---
contig_6395	-3.27819	0.0356234	DownRegulated	cytochrome b561 and domon domain-containing protein at3g61750	C:GO:0016021, F:GO:0004497, P:GO:0055114	C:integral component of membrane, F:monooxygenase activity, P:oxidation-reduction process
contig_6398	-3.35326	0.0312026	DownRegulated	cytochrome b561 and domon domain-containing protein at3g61750	C:GO:0016021, F:GO:0004497, P:GO:0055114	C:integral component of membrane, F:monooxygenase activity, P:oxidation-reduction process
contig_6401	-3.49076	0.0418945	DownRegulated	nac domain-containing protein 43-like	C:GO:0005634, F:GO:0003700, F:GO:0043565, P:GO:0009809, P:GO:0009834, P:GO:0010047, P:GO:0010413, P:GO:0045492, P:GO:0045893	C:nucleus, F:transcription factor activity, sequence-specific DNA binding, F:sequence-specific DNA binding, P:lignin biosynthetic process, P:plant-type secondary cell wall biogenesis, P:fruit dehiscence, P:glucuronoxylan metabolic process, P:xylan biosynthetic process, P:positive regulation of transcription, DNA-templated
contig_6404	-3.55519	0.0281638	DownRegulated	dna glycosylase superfamily protein isoform 1	F:GO:0008725, P:GO:0006284	F:DNA-3-methyladenine glycosylase activity, P:base-excision repair
contig_6408	-3.4495	0.0231565	DownRegulated	zinc finger ccch domain-containing protein 15	F:GO:0003700, F:GO:0044212, F:GO:0046872, P:GO:0006355	F:transcription factor activity, sequence-specific DNA binding, F:transcription regulatory region DNA binding, F:metal ion binding, P:regulation of transcription, DNA-templated
contig_6412	-2.95826	0.0434163	DownRegulated	btb poz domain-containing protein at3g56230-like	F:GO:0005515, P:GO:0010413, P:GO:0045492	F:protein binding, P:glucuronoxylan metabolic process, P:xylan biosynthetic process
contig_6413	-2.87312	0.0477416	DownRegulated	hypothetical protein CICLE_v10023564mg
contig_6417	-3.51901	0.0344451	DownRegulated	no apical meristem family protein	C:GO:0005634, F:GO:0003700, F:GO:0044212, P:GO:0010413, P:GO:0045492, P:GO:0045893, P:GO:2000652	C:nucleus, F:transcription factor activity, sequence-specific DNA binding, F:transcription regulatory region DNA binding, P:glucuronoxylan metabolic process, P:xylan biosynthetic process, P:positive regulation of transcription, DNA-templated, P:regulation of secondary cell wall biogenesis
contig_6419	-3.85904	0.0259038	DownRegulated	transcription factor myb46-like	F:GO:0003677, F:GO:0003700, P:GO:0045893, P:GO:2000652	F:DNA binding, F:transcription factor activity, sequence-specific DNA binding, P:positive regulation of transcription, DNA-templated, P:regulation of secondary cell wall biogenesis
contig_6420	-3.42659	0.0398023	DownRegulated	transcription factor myb46-like	C:GO:0005634, F:GO:0003677, F:GO:0003700, P:GO:0045893, P:GO:0050832, P:GO:1901348	C:nucleus, F:DNA binding, F:transcription factor activity, sequence-specific DNA binding, P:positive regulation of transcription, DNA-templated, P:defense response to fungus, P:positive regulation of secondary cell wall biogenesis
contig_6426	-2.9312	0.0223648	DownRegulated	disease resistance protein isoform 1	C:GO:0005634, F:GO:0003677, F:GO:0005524, F:GO:0043531, P:GO:0006355	C:nucleus, F:DNA binding, F:ATP binding, F:ADP binding, P:regulation of transcription, DNA-templated
contig_6430	-2.95587	0.0426005	DownRegulated	cytochrome b561 and domon domain-containing protein at5g47530-like	C:GO:0016021, F:GO:0004497, P:GO:0055114	C:integral component of membrane, F:monooxygenase activity, P:oxidation-reduction process
contig_6434	-3.22565	0.0497967	DownRegulated	hypothetical protein CICLE_v10026641mg
contig_6446	-3.4296	0.033049	DownRegulated	hypothetical protein L484_015230
contig_6450	-2.97735	0.0361451	DownRegulated	mate efflux family protein 5-like	C:GO:0016021, F:GO:0015238, F:GO:0015297, P:GO:0006855	C:integral component of membrane, F:drug transmembrane transporter activity, F:antiporter activity, P:drug transmembrane transport
contig_6452	-4.00435	0.019369	DownRegulated	hypothetical protein CICLE_v10014740mg
contig_6460	-3.69095	0.0333888	DownRegulated	probable myosin light chain kinase ddb_g0279831
contig_6473	-3.22523	0.025702	DownRegulated	actin depolymerizing factor 7	C:GO:0005634, C:GO:0005884, F:GO:0003779, P:GO:0030042	C:nucleus, C:actin filament, F:actin binding, P:actin filament depolymerization
contig_6496	-3.59341	0.0385197	DownRegulated	dna-binding protein escarola	P:GO:0045824	P:negative regulation of innate immune response
contig_6543	-3.62402	0.0193103	DownRegulated	periodic tryptophan protein 2-like protein
contig_6573	-3.08978	0.0335466	DownRegulated	PREDICTED: uncharacterized protein LOC105771284	P:GO:0010413, P:GO:0045492	P:glucuronoxylan metabolic process, P:xylan biosynthetic process
contig_7591	-2.09929	0.0473004	DownRegulated	ring finger and chy zinc finger domain-containing protein 1	F:GO:0005515, F:GO:0008270	F:protein binding, F:zinc ion binding
contig_7594	-1.94359	0.0490025	DownRegulated	ring finger and chy zinc finger domain-containing protein 1	F:GO:0005515, F:GO:0008270	F:protein binding, F:zinc ion binding
contig_8529	-3.64109	0.0278642	DownRegulated	mitigen activated protein kinase	C:GO:0005622, F:GO:0004707, F:GO:0005524, P:GO:0000165	C:intracellular, F:MAP kinase activity, F:ATP binding, P:MAPK cascade
contig_8643	-3.12504	0.0425691	DownRegulated	probable methyltransferase pmt11	F:GO:0008168, P:GO:0032259	F:methyltransferase activity, P:methylation
contig_8735	-3.81908	0.0189902	DownRegulated	disease resistance protein	C:GO:0005634, F:GO:0003676, F:GO:0004190, F:GO:0043531, P:GO:0006508, P:GO:0007165, P:GO:0015074	C:nucleus, F:nucleic acid binding, F:aspartic-type endopeptidase activity, F:ADP binding, P:proteolysis, P:signal transduction, P:DNA integration
contig_9327	-3.43339	0.0315429	DownRegulated	---NA---
contig_9463	-1.02233	0.0484809	DownRegulated	cd2 antigen cytoplasmic tail-binding protein 2 isoform x1
contig_10096	-3.62118	0.0325726	DownRegulated	gdp-fucose o-fucosyltransferase-like protein	F:GO:0016757, P:GO:0008152	F:transferase activity, transferring glycosyl groups, P:metabolic process
contig_10396	-2.82722	0.0280728	DownRegulated	probable e3 ubiquitin-protein ligase xerico	F:GO:0005515, F:GO:0008270, F:GO:0016787, F:GO:0016874, P:GO:0008152	F:protein binding, F:zinc ion binding, F:hydrolase activity, F:ligase activity, P:metabolic process
contig_10567	-4.36058	0.0121899	DownRegulated	protein trichome birefringence-like 31
contig_11170	-3.4207	0.0415168	DownRegulated	flavonoid 3 -monooxygenase-like	F:GO:0005506, F:GO:0020037, F:GO:0033772, P:GO:0055114	F:iron ion binding, F:heme binding, F:flavonoid 3',5'-hydroxylase activity, P:oxidation-reduction process
contig_11594	-2.88244	0.0413702	DownRegulated	cysteine and histidine-rich domain-containing protein rar1 isoform x1	F:GO:0008270, F:GO:0051879, P:GO:0002679, P:GO:0009626, P:GO:0009816, P:GO:0009817, P:GO:0050821	F:zinc ion binding, F:Hsp90 protein binding, P:respiratory burst involved in defense response, P:plant-type hypersensitive response, P:defense response to bacterium, incompatible interaction, P:defense response to fungus, incompatible interaction, P:protein stabilization
contig_11842	-2.17799	0.0490812	DownRegulated	receptor-like cytosolic serine threonine-protein kinase rbk2	F:GO:0004674, F:GO:0004715, F:GO:0005524, P:GO:0018108	F:protein serine/threonine kinase activity, F:non-membrane spanning protein tyrosine kinase activity, F:ATP binding, P:peptidyl-tyrosine phosphorylation
contig_11956	-3.8268	0.0259337	DownRegulated	probable plastidic glucose transporter 3	C:GO:0005768, C:GO:0005802, C:GO:0016021, F:GO:0022891, P:GO:0009855, P:GO:0009887, P:GO:0010051, P:GO:0048439, P:GO:0048519, P:GO:0055085	C:endosome, C:trans-Golgi network, C:integral component of membrane, F:substrate-specific transmembrane transporter activity, P:determination of bilateral symmetry, P:organ morphogenesis, P:xylem and phloem pattern formation, P:flower morphogenesis, P:negative regulation of biological process, P:transmembrane transport
contig_12155	-3.5572	0.0269073	DownRegulated	pgr5-like protein chloroplastic isoform x1
contig_12196	-3.19678	0.0247464	DownRegulated	ribosomal protein s14	C:GO:0005739, C:GO:0005840, C:GO:0009507, F:GO:0003735, F:GO:0019843, P:GO:0006412	C:mitochondrion, C:ribosome, C:chloroplast, F:structural constituent of ribosome, F:rRNA binding, P:translation
contig_12648	-2.80187	0.0377157	DownRegulated	kinesin-like protein nack1	C:GO:0005871, C:GO:0005874, F:GO:0003777, F:GO:0005524, F:GO:0008017, P:GO:0007018, P:GO:0008152	C:kinesin complex, C:microtubule, F:microtubule motor activity, F:ATP binding, F:microtubule binding, P:microtubule-based movement, P:metabolic process
contig_12650	-2.95741	0.0311726	DownRegulated	kinesin-like protein nack1	C:GO:0005871, C:GO:0005874, F:GO:0003777, F:GO:0005524, F:GO:0008017, P:GO:0007018, P:GO:0008152	C:kinesin complex, C:microtubule, F:microtubule motor activity, F:ATP binding, F:microtubule binding, P:microtubule-based movement, P:metabolic process
contig_13312	-3.312	0.0128845	DownRegulated	lethal giant larvae protein-1-like protein	C:GO:0016021, P:GO:0016192	C:integral component of membrane, P:vesicle-mediated transport
contig_13354	-3.53825	0.0410879	DownRegulated	kinesin kp1	C:GO:0005739, C:GO:0005871, C:GO:0005874, F:GO:0003676, F:GO:0003777, F:GO:0005524, F:GO:0008017, F:GO:0008270, P:GO:0007018, P:GO:0015074	C:mitochondrion, C:kinesin complex, C:microtubule, F:nucleic acid binding, F:microtubule motor activity, F:ATP binding, F:microtubule binding, F:zinc ion binding, P:microtubule-based movement, P:DNA integration
contig_13714	-3.1827	0.0300219	DownRegulated	photosystem ii protein d1	C:GO:0009523, C:GO:0009535, C:GO:0010287, C:GO:0016021, C:GO:0042170, F:GO:0005506, F:GO:0005515, F:GO:0010242, F:GO:0016168, F:GO:0045156, P:GO:0006354, P:GO:0009635, P:GO:0009772, P:GO:0010207, P:GO:0018298	C:photosystem II, C:chloroplast thylakoid membrane, C:plastoglobule, C:integral component of membrane, C:plastid membrane, F:iron ion binding, F:protein binding, F:oxygen evolving activity, F:chlorophyll binding, F:electron transporter, transferring electrons within the cyclic electron transport pathway of photosynthesis activity, P:DNA-templated transcription, elongation, P:response to herbicide…
contig_13791	-2.0227	0.044634	DownRegulated	u-box domain-containing protein 4-like	F:GO:0005515	F:protein binding
contig_13859	-3.66633	0.0318305	DownRegulated	probable glucuronoxylan glucuronosyltransferase irx7	C:GO:0005794, F:GO:0015020, P:GO:0009834, P:GO:0010417	C:Golgi apparatus, F:glucuronosyltransferase activity, P:plant-type secondary cell wall biogenesis, P:glucuronoxylan biosynthetic process
contig_14108	-2.21001	0.0241108	DownRegulated	f-box family protein	C:GO:0005634, F:GO:0003677	C:nucleus, F:DNA binding
contig_14266	-3.47513	0.0331851	DownRegulated	actin-related protein 2 3 complex subunit 2b isoform x1	C:GO:0005885, P:GO:0034314	C:Arp2/3 protein complex, P:Arp2/3 complex-mediated actin nucleation
contig_14267	-3.87081	0.0264594	DownRegulated	actin-related protein 2 3 complex subunit 2b isoform x1	C:GO:0005885, P:GO:0034314	C:Arp2/3 protein complex, P:Arp2/3 complex-mediated actin nucleation
contig_14332	-1.67753	0.0340611	DownRegulated	large subunit gtpase 1 homolog	F:GO:0005525, F:GO:0016787, P:GO:0008152	F:GTP binding, F:hydrolase activity, P:metabolic process
contig_14442	-3.55392	0.0414655	DownRegulated	isoflavone reductase-like protein
contig_14443	-3.98935	0.0216431	DownRegulated	isoflavone reductase-like protein
contig_14793	-2.30413	0.0345533	DownRegulated	---NA---
contig_14989	-3.15548	0.0184448	DownRegulated	hypothetical protein VITISV_029627	C:GO:0005622, F:GO:0003676, F:GO:0005525, P:GO:0007264, P:GO:0015074	C:intracellular, F:nucleic acid binding, F:GTP binding, P:small GTPase mediated signal transduction, P:DNA integration
contig_14990	-2.92052	0.0234051	DownRegulated	adenylyl cyclase-associated protein 2	F:GO:0003676, F:GO:0003779, F:GO:0008270, P:GO:0000902, P:GO:0007010, P:GO:0015074	F:nucleic acid binding, F:actin binding, F:zinc ion binding, P:cell morphogenesis, P:cytoskeleton organization, P:DNA integration
contig_15131	-3.40657	0.0404502	DownRegulated	ring fyve phd zinc finger superfamily isoform 1	F:GO:0008270	F:zinc ion binding
contig_15311	-3.30611	0.0411936	DownRegulated	---NA---
contig_15347	-3.50232	0.0429755	DownRegulated	---NA---
contig_15456	-2.5331	0.0418344	DownRegulated	protein phosphatase 2c-like protein 44	F:GO:0004722, P:GO:0006470	F:protein serine/threonine phosphatase activity, P:protein dephosphorylation
contig_15580	-4.32318	0.0123724	DownRegulated	glucuronoxylan 4-o-methyltransferase 1
contig_15599	-3.0748	0.0479766	DownRegulated	---NA---
contig_15687	-3.45509	0.0450757	DownRegulated	PREDICTED: uncharacterized protein LOC102610611 isoform X1	F:GO:0046872, P:GO:0006661	F:metal ion binding, P:phosphatidylinositol biosynthetic process
contig_15830	-4.15537	0.0162969	DownRegulated	probable beta- -xylosyltransferase irx10	C:GO:0000139, C:GO:0016021, F:GO:0042285, F:GO:0080116, P:GO:0009834, P:GO:0010417, P:GO:0071555	C:Golgi membrane, C:integral component of membrane, F:xylosyltransferase activity, F:glucuronoxylan glucuronosyltransferase activity, P:plant-type secondary cell wall biogenesis, P:glucuronoxylan biosynthetic process, P:cell wall organization
contig_15936	-3.51523	0.0406756	DownRegulated	4-coumarate: ligase	F:GO:0005524, F:GO:0016207, P:GO:0009698	F:ATP binding, F:4-coumarate-CoA ligase activity, P:phenylpropanoid metabolic process
contig_16073	-3.78966	0.0297926	DownRegulated	b3 domain-containing transcription repressor val2-like isoform x1	C:GO:0005634, F:GO:0003677, F:GO:0003700, F:GO:0008270, P:GO:0007062, P:GO:0009630, P:GO:0009880, P:GO:0010030, P:GO:0010072, P:GO:0010162, P:GO:0010564, P:GO:0043687, P:GO:0045595, P:GO:0045893, P:GO:0048825, P:GO:0051301, P:GO:2000034	C:nucleus, F:DNA binding, F:transcription factor activity, sequence-specific DNA binding, F:zinc ion binding, P:sister chromatid cohesion, P:gravitropism, P:embryonic pattern specification, P:positive regulation of seed germination, P:primary shoot apical meristem specification, P:seed dormancy process, P:regulation of cell cycle process, P:post-translational protein modification, P:regulation of…
contig_16305	-3.51794	0.0254261	DownRegulated	chitinase-like protein 2	F:GO:0004568, P:GO:0005975, P:GO:0006032, P:GO:0016998	F:chitinase activity, P:carbohydrate metabolic process, P:chitin catabolic process, P:cell wall macromolecule catabolic process
contig_16493	-1.79719	0.0295134	DownRegulated	PREDICTED: uncharacterized protein LOC102621504
contig_16647	-3.01826	0.0195536	DownRegulated	heme-binding-like protein chloroplastic	C:GO:0005634, C:GO:0005773, C:GO:0005794, C:GO:0005886, C:GO:0042644, F:GO:0016301, F:GO:0016773, P:GO:0009658, P:GO:0009744, P:GO:0009813, P:GO:0010017, P:GO:0010224, P:GO:0016310, P:GO:0042793	C:nucleus, C:vacuole, C:Golgi apparatus, C:plasma membrane, C:chloroplast nucleoid, F:kinase activity, F:phosphotransferase activity, alcohol group as acceptor, P:chloroplast organization, P:response to sucrose, P:flavonoid biosynthetic process, P:red or far-red light signaling pathway, P:response to UV-B, P:phosphorylation, P:transcription from plastid promoter
contig_16866	-3.30359	0.0408207	DownRegulated	cytochrome p450 71a1-like	F:GO:0005506, F:GO:0020037, F:GO:0047085, F:GO:0050592, P:GO:0055114	F:iron ion binding, F:heme binding, F:hydroxyphenylacetonitrile 2-monooxygenase activity, F:4-hydroxyphenylacetaldehyde oxime monooxygenase activity, P:oxidation-reduction process
contig_16935	-3.67367	0.0247255	DownRegulated	btb poz domain-containing protein at1g55760	F:GO:0005515	F:protein binding
contig_17451	-4.30547	0.0128577	DownRegulated	tubulin beta chain-like	C:GO:0005737, C:GO:0005874, F:GO:0003924, F:GO:0005200, F:GO:0005525, P:GO:0007017, P:GO:0008152, P:GO:0051258	C:cytoplasm, C:microtubule, F:GTPase activity, F:structural constituent of cytoskeleton, F:GTP binding, P:microtubule-based process, P:metabolic process, P:protein polymerization
contig_17561	-3.44309	0.0330994	DownRegulated	laccase-4-like	C:GO:0048046, F:GO:0005507, F:GO:0052716, P:GO:0046274, P:GO:0055114	C:apoplast, F:copper ion binding, F:hydroquinone:oxygen oxidoreductase activity, P:lignin catabolic process, P:oxidation-reduction process
contig_17562	-3.35439	0.0279368	DownRegulated	laccase-4-like	C:GO:0048046, F:GO:0005507, F:GO:0052716, P:GO:0046274, P:GO:0055114	C:apoplast, F:copper ion binding, F:hydroquinone:oxygen oxidoreductase activity, P:lignin catabolic process, P:oxidation-reduction process
contig_18026	-2.41613	0.0369176	DownRegulated	protein farnesyltransferase geranylgeranyltransferase type-1 subunit alpha	F:GO:0004662, P:GO:0018342	F:CAAX-protein geranylgeranyltransferase activity, P:protein prenylation
contig_18124	-2.22264	0.0390902	DownRegulated	thaumatin-like protein 1b
contig_18125	-2.34894	0.0405037	DownRegulated	---NA---
contig_18292	-2.46318	0.0467582	DownRegulated	ring finger and chy zinc finger domain-containing protein 1	F:GO:0008270, P:GO:1902456	F:zinc ion binding, P:regulation of stomatal opening
contig_18318	-3.57589	0.0294558	DownRegulated	ketose-bisphosphate aldolase class-ii family protein isoform 1	F:GO:0004616, F:GO:0008270, F:GO:0016832, F:GO:0051287, P:GO:0005975, P:GO:0055114	F:phosphogluconate dehydrogenase (decarboxylating) activity, F:zinc ion binding, F:aldehyde-lyase activity, F:NAD binding, P:carbohydrate metabolic process, P:oxidation-reduction process
contig_18333	-3.09984	0.0404579	DownRegulated	cas1 domain-containing protein 1-like isoform x1	F:GO:0016740, P:GO:0008152	F:transferase activity, P:metabolic process
contig_18410	-3.31765	0.0452362	DownRegulated	---NA---
contig_18736	-3.64034	0.0179075	DownRegulated	tubulin beta-8 chain	C:GO:0005794, C:GO:0005874, C:GO:0016020, C:GO:0045298, F:GO:0003924, F:GO:0005200, F:GO:0005515, F:GO:0005525, P:GO:0006094, P:GO:0007010, P:GO:0007017, P:GO:0009651, P:GO:0010498, P:GO:0051258	C:Golgi apparatus, C:microtubule, C:membrane, C:tubulin complex, F:GTPase activity, F:structural constituent of cytoskeleton, F:protein binding, F:GTP binding, P:gluconeogenesis, P:cytoskeleton organization, P:microtubule-based process, P:response to salt stress, P:proteasomal protein catabolic process, P:protein polymerization
contig_18860	-2.59788	0.0386148	DownRegulated	rna-binding family protein isoform 1	F:GO:0000166, F:GO:0003676	F:nucleotide binding, F:nucleic acid binding
contig_18896	-2.60885	0.0457093	DownRegulated	purple acid phosphatase 15	F:GO:0003993, F:GO:0046872, P:GO:0006470	F:acid phosphatase activity, F:metal ion binding, P:protein dephosphorylation
contig_18957	-3.45739	0.0474232	DownRegulated	transmembrane protein 184 homolog ddb_g0279555	C:GO:0016021, P:GO:0009062, P:GO:0009626	C:integral component of membrane, P:fatty acid catabolic process, P:plant-type hypersensitive response
contig_19129	-4.18542	0.0160709	DownRegulated	cellulose synthase a catalytic subunit 4	C:GO:0005886, C:GO:0016021, F:GO:0008270, F:GO:0016760, P:GO:0009834, P:GO:0010413, P:GO:0030244, P:GO:0042742, P:GO:0045492, P:GO:0050832, P:GO:0071555	C:plasma membrane, C:integral component of membrane, F:zinc ion binding, F:cellulose synthase (UDP-forming) activity, P:plant-type secondary cell wall biogenesis, P:glucuronoxylan metabolic process, P:cellulose biosynthetic process, P:defense response to bacterium, P:xylan biosynthetic process, P:defense response to fungus, P:cell wall organization
contig_19130	-4.30657	0.0131031	DownRegulated	cellulose synthase a catalytic subunit 4	C:GO:0005886, C:GO:0016021, F:GO:0003677, F:GO:0008270, F:GO:0016760, P:GO:0009834, P:GO:0010413, P:GO:0030244, P:GO:0042742, P:GO:0045492, P:GO:0050832, P:GO:0071555	C:plasma membrane, C:integral component of membrane, F:DNA binding, F:zinc ion binding, F:cellulose synthase (UDP-forming) activity, P:plant-type secondary cell wall biogenesis, P:glucuronoxylan metabolic process, P:cellulose biosynthetic process, P:defense response to bacterium, P:xylan biosynthetic process, P:defense response to fungus, P:cell wall organization
contig_19131	-4.40801	0.0106858	DownRegulated	cellulose synthase a catalytic subunit 4	C:GO:0005886, C:GO:0016021, F:GO:0008270, F:GO:0016760, P:GO:0009834, P:GO:0010413, P:GO:0030244, P:GO:0042742, P:GO:0045492, P:GO:0050832, P:GO:0071555	C:plasma membrane, C:integral component of membrane, F:zinc ion binding, F:cellulose synthase (UDP-forming) activity, P:plant-type secondary cell wall biogenesis, P:glucuronoxylan metabolic process, P:cellulose biosynthetic process, P:defense response to bacterium, P:xylan biosynthetic process, P:defense response to fungus, P:cell wall organization
contig_19399	-4.07733	0.0153577	DownRegulated	galactinol synthase 1-like	F:GO:0047216, P:GO:0006012	F:inositol 3-alpha-galactosyltransferase activity, P:galactose metabolic process
contig_19450	-3.39213	0.0484078	DownRegulated	nac domain-containing protein 100-like	C:GO:0005634, F:GO:0003677, P:GO:0006355	C:nucleus, F:DNA binding, P:regulation of transcription, DNA-templated
contig_19556	-3.17254	0.0391516	DownRegulated	protein phr1-like 1-like	F:GO:0003677, F:GO:0003700, P:GO:0006355	F:DNA binding, F:transcription factor activity, sequence-specific DNA binding, P:regulation of transcription, DNA-templated
contig_19834	-2.55008	0.0246701	DownRegulated	protein plastid movement impaired 2 isoform x1	P:GO:0007165	P:signal transduction
contig_19976	-3.50302	0.0329896	DownRegulated	rna-dependent rna polymerase 6-like	F:GO:0000166, F:GO:0003676, F:GO:0003968, P:GO:0001172	F:nucleotide binding, F:nucleic acid binding, F:RNA-directed RNA polymerase activity, P:transcription, RNA-templated
contig_19992	-2.63161	0.0380672	DownRegulated	---NA---
contig_20111	-3.57227	0.0260627	DownRegulated	mate efflux family protein chloroplastic	C:GO:0016021, F:GO:0015238, F:GO:0015297, P:GO:0006855	C:integral component of membrane, F:drug transmembrane transporter activity, F:antiporter activity, P:drug transmembrane transport
contig_20241	-3.13802	0.0373811	DownRegulated	cobra-like protein 4	C:GO:0005774, C:GO:0031225, P:GO:0009834, P:GO:0010089, P:GO:0010215, P:GO:0010413, P:GO:0016049, P:GO:0045492	C:vacuolar membrane, C:anchored component of membrane, P:plant-type secondary cell wall biogenesis, P:xylem development, P:cellulose microfibril organization, P:glucuronoxylan metabolic process, P:cell growth, P:xylan biosynthetic process
contig_20242	-3.13734	0.0290519	DownRegulated	---NA---
contig_20654	-3.33119	0.0427488	DownRegulated	protein trichome birefringence-like 33	C:GO:0009507, C:GO:0016021	C:chloroplast, C:integral component of membrane
contig_2899	3.13514	0.0423889	UpRegulated	luminal-binding protein 5-like	C:GO:0016592, F:GO:0005524	C:mediator complex, F:ATP binding
contig_3022	2.88068	0.0352673	UpRegulated	udp-rhamnose:rhamnosyltransferase 1	F:GO:0047213, F:GO:0050505, P:GO:0008152	F:anthocyanidin 3-O-glucosyltransferase activity, F:hydroquinone glucosyltransferase activity, P:metabolic process
contig_3294	3.1345	0.0221677	UpRegulated	spx and exs domain-containing protein 1-like isoform x3	C:GO:0005794, C:GO:0005886, C:GO:0016021	C:Golgi apparatus, C:plasma membrane, C:integral component of membrane
contig_3750	1.84177	0.0453797	UpRegulated	hydroperoxide lyase	C:GO:0009941, F:GO:0004497, F:GO:0005506, F:GO:0016705, F:GO:0020037, F:GO:0047987, P:GO:0006569, P:GO:0006631, P:GO:0009684, P:GO:0055114	C:chloroplast envelope, F:monooxygenase activity, F:iron ion binding, F:oxidoreductase activity, acting on paired donors, with incorporation or reduction of molecular oxygen, F:heme binding, F:hydroperoxide dehydratase activity, P:tryptophan catabolic process, P:fatty acid metabolic process, P:indoleacetic acid biosynthetic process, P:oxidation-reduction process
contig_4293	4.03884	0.0176905	UpRegulated	---NA---
contig_4294	3.60402	0.0383793	UpRegulated	protein cobra-like	C:GO:0009505, C:GO:0009897, C:GO:0009930, C:GO:0046658, P:GO:0000271, P:GO:0000272, P:GO:0005982, P:GO:0006096, P:GO:0006816, P:GO:0006833, P:GO:0006972, P:GO:0007030, P:GO:0007389, P:GO:0008361, P:GO:0009266, P:GO:0009651, P:GO:0009750, P:GO:0009825, P:GO:0009926, P:GO:0009932, P:GO:0010215, P:GO:0030243, P:GO:0043481, P:GO:0046686, P:GO:0048767	C:plant-type cell wall, C:external side of plasma membrane, C:longitudinal side of cell surface, C:anchored component of plasma membrane, P:polysaccharide biosynthetic process, P:polysaccharide catabolic process, P:starch metabolic process, P:glycolytic process, P:calcium ion transport, P:water transport, P:hyperosmotic response, P:Golgi organization, P:pattern specification process, P:regulation…
contig_5188	3.32653	0.0498981	UpRegulated	probable pectinesterase pectinesterase inhibitor 12	C:GO:0005576, C:GO:0009505, F:GO:0004857, F:GO:0030599, F:GO:0045330, P:GO:0009617, P:GO:0042545, P:GO:0043086, P:GO:0045490	C:extracellular region, C:plant-type cell wall, F:enzyme inhibitor activity, F:pectinesterase activity, F:aspartyl esterase activity, P:response to bacterium, P:cell wall modification, P:negative regulation of catalytic activity, P:pectin catabolic process
contig_5282	2.32157	0.0483831	UpRegulated	type 1 phosphatases regulator ypi2-like	C:GO:0000164, C:GO:0005634, F:GO:0004865, F:GO:0008157, P:GO:0009793, P:GO:0032515	C:protein phosphatase type 1 complex, C:nucleus, F:protein serine/threonine phosphatase inhibitor activity, F:protein phosphatase 1 binding, P:embryo development ending in seed dormancy, P:negative regulation of phosphoprotein phosphatase activity
contig_5327	3.57335	0.0321181	UpRegulated	intracellular protein transport protein uso1-like
contig_5391	3.76926	0.0264696	UpRegulated	hypothetical protein POPTR_0014s03850g
contig_5994	3.68154	0.0289782	UpRegulated	heavy metal transport detoxification superfamily
contig_6051	1.70606	0.0235121	UpRegulated	peroxisomal fatty acid beta-oxidation multifunctional protein aim1-like	C:GO:0005618, C:GO:0005777, C:GO:0009506, C:GO:0009507, F:GO:0003857, F:GO:0004300, F:GO:0008692, P:GO:0006631, P:GO:0009695, P:GO:0009908, P:GO:0055114	C:cell wall, C:peroxisome, C:plasmodesma, C:chloroplast, F:3-hydroxyacyl-CoA dehydrogenase activity, F:enoyl-CoA hydratase activity, F:3-hydroxybutyryl-CoA epimerase activity, P:fatty acid metabolic process, P:jasmonic acid biosynthetic process, P:flower development, P:oxidation-reduction process
contig_6877	3.41857	0.0286199	UpRegulated	protein mks1-like
contig_6915	3.47046	0.038141	UpRegulated	mitogen-activated protein kinase kinase kinase 7-like	F:GO:0004712, F:GO:0004715, F:GO:0005524, P:GO:0018108, P:GO:0030968	F:protein serine/threonine/tyrosine kinase activity, F:non-membrane spanning protein tyrosine kinase activity, F:ATP binding, P:peptidyl-tyrosine phosphorylation, P:endoplasmic reticulum unfolded protein response
contig_8789	3.70218	0.0267644	UpRegulated	protein mor1	C:GO:0005819, C:GO:0005874, C:GO:0009506, C:GO:0009524, C:GO:0009574, C:GO:0030981, F:GO:0008017, P:GO:0006886, P:GO:0009920	C:spindle, C:microtubule, C:plasmodesma, C:phragmoplast, C:preprophase band, C:cortical microtubule cytoskeleton, F:microtubule binding, P:intracellular protein transport, P:cell plate formation involved in plant-type cell wall biogenesis
contig_8970	1.83478	0.0286109	UpRegulated	upf0301 protein	C:GO:0009507	C:chloroplast
contig_9665	2.16138	0.0387098	UpRegulated	malonate-- ligase	C:GO:0005634, C:GO:0005829, C:GO:0016020, F:GO:0003987, F:GO:0008756, F:GO:0090409, P:GO:0090410	C:nucleus, C:cytosol, C:membrane, F:acetate-CoA ligase activity, F:o-succinylbenzoate-CoA ligase activity, F:malonyl-CoA synthetase activity, P:malonate catabolic process
contig_10549	1.92195	0.0414618	UpRegulated	caffeoylshikimate esterase-like	C:GO:0005737, C:GO:0005886, F:GO:0016298, P:GO:0006342, P:GO:0006629, P:GO:0051567	C:cytoplasm, C:plasma membrane, F:lipase activity, P:chromatin silencing, P:lipid metabolic process, P:histone H3-K9 methylation
contig_11006	2.755	0.0383874	UpRegulated	transcription factor myb44-like	F:GO:0003677	F:DNA binding
contig_14474	2.72145	0.0440389	UpRegulated	phosphomethylpyrimidine chloroplastic	C:GO:0009570, F:GO:0051536, F:GO:0080041, P:GO:0009228	C:chloroplast stroma, F:iron-sulfur cluster binding, F:ADP-ribose pyrophosphohydrolase activity, P:thiamine biosynthetic process
contig_14801	3.43474	0.0149927	UpRegulated	duf4228 domain protein
contig_16115	3.56932	0.0187316	UpRegulated	chlorophyllase- chloroplastic-like	C:GO:0009507, F:GO:0047746, P:GO:0015996	C:chloroplast, F:chlorophyllase activity, P:chlorophyll catabolic process
contig_16295	1.99657	0.0479426	UpRegulated	gdsl esterase lipase 1	F:GO:0016298, P:GO:0006629	F:lipase activity, P:lipid metabolic process
contig_16296	2.30646	0.0333665	UpRegulated	gdsl-motif lipase	F:GO:0016298, P:GO:0006629	F:lipase activity, P:lipid metabolic process
contig_17617	1.53062	0.0397293	UpRegulated	dead-box atp-dependent rna helicase 50	C:GO:0009507, F:GO:0003676, F:GO:0004004, F:GO:0005524, P:GO:0006364, P:GO:0006399, P:GO:0006655, P:GO:0006968, P:GO:0009658, P:GO:0009793, P:GO:0010103, P:GO:0016226, P:GO:0019288	C:chloroplast, F:nucleic acid binding, F:ATP-dependent RNA helicase activity, F:ATP binding, P:rRNA processing, P:tRNA metabolic process, P:phosphatidylglycerol biosynthetic process, P:cellular defense response, P:chloroplast organization, P:embryo development ending in seed dormancy, P:stomatal complex morphogenesis, P:iron-sulfur cluster assembly, P:isopentenyl diphosphate biosynthetic process,…
contig_17618	1.52947	0.0424855	UpRegulated	dead-box atp-dependent rna helicase 50	C:GO:0005694, C:GO:0009507, F:GO:0003677, F:GO:0003917, F:GO:0004004, F:GO:0005524, P:GO:0006265, P:GO:0006364, P:GO:0006399, P:GO:0006655, P:GO:0006968, P:GO:0009658, P:GO:0009793, P:GO:0010103, P:GO:0016226, P:GO:0019288	C:chromosome, C:chloroplast, F:DNA binding, F:DNA topoisomerase type I activity, F:ATP-dependent RNA helicase activity, F:ATP binding, P:DNA topological change, P:rRNA processing, P:tRNA metabolic process, P:phosphatidylglycerol biosynthetic process, P:cellular defense response, P:chloroplast organization, P:embryo development ending in seed dormancy, P:stomatal complex morphogenesis, P:iron-sulf…
contig_17834	2.6713	0.040088	UpRegulated	hexokinase family protein	C:GO:0005623, F:GO:0004396, F:GO:0005524, F:GO:0005536, P:GO:0001678, P:GO:0006096, P:GO:0046835	C:cell, F:hexokinase activity, F:ATP binding, F:glucose binding, P:cellular glucose homeostasis, P:glycolytic process, P:carbohydrate phosphorylation
contig_18765	2.00959	0.0387234	UpRegulated	PREDICTED: uncharacterized protein LOC105649805	C:GO:0005634, P:GO:0010100	C:nucleus, P:negative regulation of photomorphogenesis
contig_19443	2.29309	0.0468077	UpRegulated	otu domain-containing protein at3g57810-like
contig_19952	4.12604	0.00879049	UpRegulated	homeobox protein sbh1	C:GO:0005634, F:GO:0043565, P:GO:0006355, P:GO:0009934, P:GO:0048440	C:nucleus, F:sequence-specific DNA binding, P:regulation of transcription, DNA-templated, P:regulation of meristem structural organization, P:carpel development
contig_19953	3.55625	0.019531	UpRegulated	homeobox protein sbh1	C:GO:0005634, F:GO:0043565, P:GO:0006355, P:GO:0009934, P:GO:0048440	C:nucleus, F:sequence-specific DNA binding, P:regulation of transcription, DNA-templated, P:regulation of meristem structural organization, P:carpel development

## Sheet: (d)90DAPskinvs60DAP
Supplementary Table ST1 (d)-List of differentially regulated transcripts in a comparison of 90 DAP skin vs 60 DAP
gene	log2FoldChange	pvalue	Regulation	Sequence Description	GO Accession	GO Names
contig_468	-2.94174	0.0443082	DownRegulated	PREDICTED: uncharacterized protein LOC105650350	P:GO:0010413, P:GO:0045492	P:glucuronoxylan metabolic process, P:xylan biosynthetic process
contig_472	-3.67266	0.0264181	DownRegulated	germin-like protein subfamily 2 member 4	C:GO:0005576, F:GO:0004784, F:GO:0030145, F:GO:0045735, P:GO:0019430, P:GO:0055114	C:extracellular region, F:superoxide dismutase activity, F:manganese ion binding, F:nutrient reservoir activity, P:removal of superoxide radicals, P:oxidation-reduction process
contig_983	-2.85898	0.0453962	DownRegulated	probable beta- -xylosyltransferase irx14	C:GO:0005794, C:GO:0016020, F:GO:0015018, F:GO:0042285, P:GO:0010417	C:Golgi apparatus, C:membrane, F:galactosylgalactosylxylosylprotein 3-beta-glucuronosyltransferase activity, F:xylosyltransferase activity, P:glucuronoxylan biosynthetic process
contig_1344	-4.24877	0.0125783	DownRegulated	plant glycogenin-like starch initiation protein 1 isoform 2	C:GO:0005794, F:GO:0080116, P:GO:0009834, P:GO:0010417	C:Golgi apparatus, F:glucuronoxylan glucuronosyltransferase activity, P:plant-type secondary cell wall biogenesis, P:glucuronoxylan biosynthetic process
contig_1633	-3.73598	0.019897	DownRegulated	probable beta-d-xylosidase 2	C:GO:0009505, F:GO:0008422, P:GO:0005975, P:GO:0046685	C:plant-type cell wall, F:beta-glucosidase activity, P:carbohydrate metabolic process, P:response to arsenic-containing substance
contig_2143	-4.53235	0.00922874	DownRegulated	classical arabinogalactan protein 9
contig_3488	-3.3817	0.0286161	DownRegulated	cellulose synthase a catalytic subunit 8	C:GO:0005886, C:GO:0016021, F:GO:0016760, F:GO:0046872, P:GO:0030244, P:GO:0071555	C:plasma membrane, C:integral component of membrane, F:cellulose synthase (UDP-forming) activity, F:metal ion binding, P:cellulose biosynthetic process, P:cell wall organization
contig_3489	-3.69459	0.0206529	DownRegulated	cellulose partial	C:GO:0005886, C:GO:0016021, F:GO:0016760, F:GO:0046872, P:GO:0030244, P:GO:0071555	C:plasma membrane, C:integral component of membrane, F:cellulose synthase (UDP-forming) activity, F:metal ion binding, P:cellulose biosynthetic process, P:cell wall organization
contig_3490	-3.6672	0.0211684	DownRegulated	cellulose synthase	C:GO:0005618, C:GO:0005886, C:GO:0016021, F:GO:0016760, F:GO:0046872, P:GO:0006970, P:GO:0009414, P:GO:0009834, P:GO:0030244, P:GO:0042742, P:GO:0050832, P:GO:0071555	C:cell wall, C:plasma membrane, C:integral component of membrane, F:cellulose synthase (UDP-forming) activity, F:metal ion binding, P:response to osmotic stress, P:response to water deprivation, P:plant-type secondary cell wall biogenesis, P:cellulose biosynthetic process, P:defense response to bacterium, P:defense response to fungus, P:cell wall organization
contig_3581	-3.7762	0.0273829	DownRegulated	germin-like protein subfamily 3 member 4	C:GO:0005576, F:GO:0004784, F:GO:0030145, F:GO:0045735, P:GO:0019430, P:GO:0055114	C:extracellular region, F:superoxide dismutase activity, F:manganese ion binding, F:nutrient reservoir activity, P:removal of superoxide radicals, P:oxidation-reduction process
contig_3605	-3.45723	0.0220301	DownRegulated	cellulose synthase a catalytic subunit 7	C:GO:0005886, C:GO:0016021, F:GO:0008270, F:GO:0016760, P:GO:0030244, P:GO:0071555	C:plasma membrane, C:integral component of membrane, F:zinc ion binding, F:cellulose synthase (UDP-forming) activity, P:cellulose biosynthetic process, P:cell wall organization
contig_3606	-3.73599	0.0178387	DownRegulated	cellulose synthase a catalytic subunit 7	C:GO:0005886, C:GO:0009507, C:GO:0016021, F:GO:0005515, F:GO:0008270, F:GO:0016760, P:GO:0009834, P:GO:0010089, P:GO:0010228, P:GO:0010400, P:GO:0010413, P:GO:0016926, P:GO:0030244, P:GO:0045492, P:GO:0050665	C:plasma membrane, C:chloroplast, C:integral component of membrane, F:protein binding, F:zinc ion binding, F:cellulose synthase (UDP-forming) activity, P:plant-type secondary cell wall biogenesis, P:xylem development, P:vegetative to reproductive phase transition of meristem, P:rhamnogalacturonan I side chain metabolic process, P:glucuronoxylan metabolic process, P:protein desumoylation, P:cellul…
contig_3868	-3.71801	0.0175687	DownRegulated	fasciclin-like arabinogalactan protein 12	C:GO:0005886, P:GO:0009834	C:plasma membrane, P:plant-type secondary cell wall biogenesis
contig_3933	-3.19842	0.0462897	DownRegulated	isoflavone reductase homolog	F:GO:0047526, P:GO:0055114	F:2'-hydroxyisoflavone reductase activity, P:oxidation-reduction process
contig_4150	-3.58092	0.0400136	DownRegulated	probable beta- -xylosyltransferase irx9 isoform x1	C:GO:0005794, C:GO:0016020, F:GO:0015018, F:GO:0042285, P:GO:0009834, P:GO:0010417	C:Golgi apparatus, C:membrane, F:galactosylgalactosylxylosylprotein 3-beta-glucuronosyltransferase activity, F:xylosyltransferase activity, P:plant-type secondary cell wall biogenesis, P:glucuronoxylan biosynthetic process
contig_4358	-3.68822	0.022763	DownRegulated	uncharacterized membrane protein at1g06890-like	C:GO:0016021, P:GO:0008643	C:integral component of membrane, P:carbohydrate transport
contig_4359	-3.63967	0.0253292	DownRegulated	uncharacterized membrane protein at1g06890-like	C:GO:0016021, P:GO:0008643	C:integral component of membrane, P:carbohydrate transport
contig_4360	-2.89822	0.04701	DownRegulated	uncharacterized membrane protein at1g06890-like	C:GO:0016021, P:GO:0008643	C:integral component of membrane, P:carbohydrate transport
contig_4504	-3.81069	0.0213233	DownRegulated	transcription factor	C:GO:0005634, F:GO:0003677, P:GO:0006355	C:nucleus, F:DNA binding, P:regulation of transcription, DNA-templated
contig_4544	-3.41138	0.0408123	DownRegulated	e3 ubiquitin-protein ligase at4g11680	F:GO:0005515, F:GO:0008270	F:protein binding, F:zinc ion binding
contig_4681	-3.15489	0.0405697	DownRegulated	probable galacturonosyltransferase 12	C:GO:0000139, C:GO:0016021, F:GO:0047262, P:GO:0009832, P:GO:0010089, P:GO:0010417, P:GO:0045489, P:GO:0071555	C:Golgi membrane, C:integral component of membrane, F:polygalacturonate 4-alpha-galacturonosyltransferase activity, P:plant-type cell wall biogenesis, P:xylem development, P:glucuronoxylan biosynthetic process, P:pectin biosynthetic process, P:cell wall organization
contig_4870	-3.66149	0.0199154	DownRegulated	aspartic proteinase nepenthesin-1	F:GO:0004190, F:GO:0016740, P:GO:0000041, P:GO:0010228, P:GO:0010413, P:GO:0016926, P:GO:0045492, P:GO:0050665	F:aspartic-type endopeptidase activity, F:transferase activity, P:transition metal ion transport, P:vegetative to reproductive phase transition of meristem, P:glucuronoxylan metabolic process, P:protein desumoylation, P:xylan biosynthetic process, P:hydrogen peroxide biosynthetic process
contig_4880	-3.466	0.0380682	DownRegulated	protein irx15-like
contig_4881	-3.61925	0.0267175	DownRegulated	duf579 partial
contig_4885	-3.79673	0.0268164	DownRegulated	PREDICTED: uncharacterized protein LOC102629450 isoform X1	C:GO:0005773, C:GO:0009507	C:vacuole, C:chloroplast
contig_4898	-2.51472	0.0251243	DownRegulated	pfkb family carbohydrate kinase	F:GO:0004747, P:GO:0006014, P:GO:0046835	F:ribokinase activity, P:D-ribose metabolic process, P:carbohydrate phosphorylation
contig_5227	-3.57399	0.0400205	DownRegulated	probable beta- -xylosyltransferase irx9 isoform x1	C:GO:0005794, C:GO:0016020, F:GO:0015018, F:GO:0042285, P:GO:0009834, P:GO:0010417	C:Golgi apparatus, C:membrane, F:galactosylgalactosylxylosylprotein 3-beta-glucuronosyltransferase activity, F:xylosyltransferase activity, P:plant-type secondary cell wall biogenesis, P:glucuronoxylan biosynthetic process
contig_5324	-3.55664	0.0308256	DownRegulated	65-kda microtubule-associated protein 8-like isoform x2	F:GO:0008017, P:GO:0000226, P:GO:0000910	F:microtubule binding, P:microtubule cytoskeleton organization, P:cytokinesis
contig_5530	-3.11435	0.0484755	DownRegulated	hypothetical protein CICLE_v10025332mg
contig_5689	-3.43698	0.0381523	DownRegulated	phragmoplast-associated kinesin-related protein 2	C:GO:0005871, C:GO:0005874, C:GO:0009524, F:GO:0003777, F:GO:0005524, F:GO:0008017, P:GO:0000226, P:GO:0000911, P:GO:0006346, P:GO:0007018, P:GO:0009909, P:GO:0031048, P:GO:0048451, P:GO:0048453, P:GO:0051567	C:kinesin complex, C:microtubule, C:phragmoplast, F:microtubule motor activity, F:ATP binding, F:microtubule binding, P:microtubule cytoskeleton organization, P:cytokinesis by cell plate formation, P:methylation-dependent chromatin silencing, P:microtubule-based movement, P:regulation of flower development, P:chromatin silencing by small RNA, P:petal formation, P:sepal formation, P:histone H3-K9 …
contig_5690	-3.25116	0.0453168	DownRegulated	phragmoplast-associated kinesin-related protein 2	C:GO:0005871, C:GO:0005874, C:GO:0009524, F:GO:0003777, F:GO:0005524, F:GO:0008017, P:GO:0000226, P:GO:0000911, P:GO:0006346, P:GO:0007018, P:GO:0009909, P:GO:0031048, P:GO:0048451, P:GO:0048453, P:GO:0051567	C:kinesin complex, C:microtubule, C:phragmoplast, F:microtubule motor activity, F:ATP binding, F:microtubule binding, P:microtubule cytoskeleton organization, P:cytokinesis by cell plate formation, P:methylation-dependent chromatin silencing, P:microtubule-based movement, P:regulation of flower development, P:chromatin silencing by small RNA, P:petal formation, P:sepal formation, P:histone H3-K9 …
contig_5776	-3.34094	0.0459405	DownRegulated	udp-glucuronate:xylan alpha-glucuronosyltransferase 2 isoform x1	C:GO:0005794, F:GO:0015020, P:GO:0009834, P:GO:0045492	C:Golgi apparatus, F:glucuronosyltransferase activity, P:plant-type secondary cell wall biogenesis, P:xylan biosynthetic process
contig_5793	-3.2496	0.0302388	DownRegulated	glucuronoxylan 4-o-methyltransferase 1	C:GO:0005794, F:GO:0030775, P:GO:0032259, P:GO:0045491	C:Golgi apparatus, F:glucuronoxylan 4-O-methyltransferase activity, P:methylation, P:xylan metabolic process
contig_6251	-3.60079	0.0386003	DownRegulated	gdsl esterase lipase at1g54790-like	F:GO:0004842, F:GO:0008270, F:GO:0016788, P:GO:0007005, P:GO:0009832, P:GO:0010413, P:GO:0016567, P:GO:0045492	F:ubiquitin-protein transferase activity, F:zinc ion binding, F:hydrolase activity, acting on ester bonds, P:mitochondrion organization, P:plant-type cell wall biogenesis, P:glucuronoxylan metabolic process, P:protein ubiquitination, P:xylan biosynthetic process
contig_6252	-3.45515	0.0434622	DownRegulated	gdsl esterase lipase at1g54790-like	F:GO:0004842, F:GO:0008270, F:GO:0016788, F:GO:0052886, F:GO:0052887, P:GO:0007005, P:GO:0016567, P:GO:0052889, P:GO:0055114	F:ubiquitin-protein transferase activity, F:zinc ion binding, F:hydrolase activity, acting on ester bonds, F:9,9'-dicis-carotene:quinone oxidoreductase activity, F:7,9,9'-tricis-neurosporene:quinone oxidoreductase activity, P:mitochondrion organization, P:protein ubiquitination, P:9,9'-di-cis-zeta-carotene desaturation to 7,9,7',9'-tetra-cis-lycopene, P:oxidation-reduction process
contig_6337	-4.43816	0.0103256	DownRegulated	nucleotide sugar transporter family protein	C:GO:0016021, P:GO:0008643	C:integral component of membrane, P:carbohydrate transport
contig_6379	-4.04323	0.0139578	DownRegulated	laccase 12	C:GO:0048046, F:GO:0005507, F:GO:0052716, P:GO:0046274, P:GO:0055114	C:apoplast, F:copper ion binding, F:hydroquinone:oxygen oxidoreductase activity, P:lignin catabolic process, P:oxidation-reduction process
contig_6380	-3.84062	0.0145458	DownRegulated	laccase 17 isoform 1	C:GO:0048046, F:GO:0005507, F:GO:0052716, P:GO:0046274, P:GO:0055114	C:apoplast, F:copper ion binding, F:hydroquinone:oxygen oxidoreductase activity, P:lignin catabolic process, P:oxidation-reduction process
contig_6381	-3.8527	0.0148218	DownRegulated	laccase-4-like	C:GO:0048046, F:GO:0005507, F:GO:0052716, P:GO:0046274, P:GO:0055114	C:apoplast, F:copper ion binding, F:hydroquinone:oxygen oxidoreductase activity, P:lignin catabolic process, P:oxidation-reduction process
contig_6384	-3.12482	0.0355121	DownRegulated	laccase 17	C:GO:0048046, F:GO:0005507, F:GO:0052716, P:GO:0046274, P:GO:0055114	C:apoplast, F:copper ion binding, F:hydroquinone:oxygen oxidoreductase activity, P:lignin catabolic process, P:oxidation-reduction process
contig_6385	-3.00172	0.039722	DownRegulated	cytochrome p450 705a5-like	F:GO:0004497, F:GO:0005506, F:GO:0016705, F:GO:0020037, P:GO:0055114	F:monooxygenase activity, F:iron ion binding, F:oxidoreductase activity, acting on paired donors, with incorporation or reduction of molecular oxygen, F:heme binding, P:oxidation-reduction process
contig_6386	-3.17817	0.0338638	DownRegulated	cytochrome p450 705a5-like	F:GO:0004497, F:GO:0005506, F:GO:0016705, F:GO:0020037, P:GO:0055114	F:monooxygenase activity, F:iron ion binding, F:oxidoreductase activity, acting on paired donors, with incorporation or reduction of molecular oxygen, F:heme binding, P:oxidation-reduction process
contig_6387	-3.46563	0.0226944	DownRegulated	transcription factor myb86	C:GO:0005634, F:GO:0003677, F:GO:0003700, P:GO:0045893, P:GO:1901430, P:GO:2000652	C:nucleus, F:DNA binding, F:transcription factor activity, sequence-specific DNA binding, P:positive regulation of transcription, DNA-templated, P:positive regulation of syringal lignin biosynthetic process, P:regulation of secondary cell wall biogenesis
contig_6388	-3.68894	0.024027	DownRegulated	transcription factor myb86	C:GO:0005634, F:GO:0003677, F:GO:0003700, P:GO:0045893, P:GO:1901430, P:GO:2000652	C:nucleus, F:DNA binding, F:transcription factor activity, sequence-specific DNA binding, P:positive regulation of transcription, DNA-templated, P:positive regulation of syringal lignin biosynthetic process, P:regulation of secondary cell wall biogenesis
contig_6389	-3.30369	0.0356736	DownRegulated	metalloendoproteinase 1	C:GO:0031012, C:GO:0031225, F:GO:0004222, F:GO:0008270, P:GO:0006508	C:extracellular matrix, C:anchored component of membrane, F:metalloendopeptidase activity, F:zinc ion binding, P:proteolysis
contig_6390	-4.52832	0.00939673	DownRegulated	protein iq-domain 1	F:GO:0005515, P:GO:0010413, P:GO:0045492	F:protein binding, P:glucuronoxylan metabolic process, P:xylan biosynthetic process
contig_6391	-4.61037	0.00818718	DownRegulated	---NA---
contig_6395	-3.35437	0.0316092	DownRegulated	cytochrome b561 and domon domain-containing protein at3g61750	C:GO:0016021, F:GO:0004497, P:GO:0055114	C:integral component of membrane, F:monooxygenase activity, P:oxidation-reduction process
contig_6398	-3.40227	0.0288902	DownRegulated	cytochrome b561 and domon domain-containing protein at3g61750	C:GO:0016021, F:GO:0004497, P:GO:0055114	C:integral component of membrane, F:monooxygenase activity, P:oxidation-reduction process
contig_6400	-3.63863	0.0290303	DownRegulated	nac domain-containing protein 43-like	C:GO:0005634, F:GO:0003700, F:GO:0043565, P:GO:0009809, P:GO:0009834, P:GO:0010047, P:GO:0010413, P:GO:0045492, P:GO:0045893	C:nucleus, F:transcription factor activity, sequence-specific DNA binding, F:sequence-specific DNA binding, P:lignin biosynthetic process, P:plant-type secondary cell wall biogenesis, P:fruit dehiscence, P:glucuronoxylan metabolic process, P:xylan biosynthetic process, P:positive regulation of transcription, DNA-templated
contig_6401	-3.97291	0.020616	DownRegulated	nac domain-containing protein 43-like	C:GO:0005634, F:GO:0003700, F:GO:0043565, P:GO:0009809, P:GO:0009834, P:GO:0010047, P:GO:0010413, P:GO:0045492, P:GO:0045893	C:nucleus, F:transcription factor activity, sequence-specific DNA binding, F:sequence-specific DNA binding, P:lignin biosynthetic process, P:plant-type secondary cell wall biogenesis, P:fruit dehiscence, P:glucuronoxylan metabolic process, P:xylan biosynthetic process, P:positive regulation of transcription, DNA-templated
contig_6404	-3.69909	0.0224102	DownRegulated	dna glycosylase superfamily protein isoform 1	F:GO:0008725, P:GO:0006284	F:DNA-3-methyladenine glycosylase activity, P:base-excision repair
contig_6408	-3.38849	0.0257553	DownRegulated	zinc finger ccch domain-containing protein 15	F:GO:0003700, F:GO:0044212, F:GO:0046872, P:GO:0006355	F:transcription factor activity, sequence-specific DNA binding, F:transcription regulatory region DNA binding, F:metal ion binding, P:regulation of transcription, DNA-templated
contig_6412	-2.90767	0.047312	DownRegulated	btb poz domain-containing protein at3g56230-like	F:GO:0005515, P:GO:0010413, P:GO:0045492	F:protein binding, P:glucuronoxylan metabolic process, P:xylan biosynthetic process
contig_6413	-2.88076	0.0477245	DownRegulated	hypothetical protein CICLE_v10023564mg
contig_6417	-3.61682	0.0298685	DownRegulated	no apical meristem family protein	C:GO:0005634, F:GO:0003700, F:GO:0044212, P:GO:0010413, P:GO:0045492, P:GO:0045893, P:GO:2000652	C:nucleus, F:transcription factor activity, sequence-specific DNA binding, F:transcription regulatory region DNA binding, P:glucuronoxylan metabolic process, P:xylan biosynthetic process, P:positive regulation of transcription, DNA-templated, P:regulation of secondary cell wall biogenesis
contig_6419	-3.74401	0.0305791	DownRegulated	transcription factor myb46-like	F:GO:0003677, F:GO:0003700, P:GO:0045893, P:GO:2000652	F:DNA binding, F:transcription factor activity, sequence-specific DNA binding, P:positive regulation of transcription, DNA-templated, P:regulation of secondary cell wall biogenesis
contig_6420	-3.37524	0.0430564	DownRegulated	transcription factor myb46-like	C:GO:0005634, F:GO:0003677, F:GO:0003700, P:GO:0045893, P:GO:0050832, P:GO:1901348	C:nucleus, F:DNA binding, F:transcription factor activity, sequence-specific DNA binding, P:positive regulation of transcription, DNA-templated, P:defense response to fungus, P:positive regulation of secondary cell wall biogenesis
contig_6430	-2.95768	0.0425963	DownRegulated	cytochrome b561 and domon domain-containing protein at5g47530-like	C:GO:0016021, F:GO:0004497, P:GO:0055114	C:integral component of membrane, F:monooxygenase activity, P:oxidation-reduction process
contig_6434	-3.67055	0.0256208	DownRegulated	hypothetical protein CICLE_v10026641mg
contig_6446	-3.72779	0.0205352	DownRegulated	hypothetical protein L484_015230
contig_6450	-3.0066	0.0364781	DownRegulated	mate efflux family protein 5-like	C:GO:0016021, F:GO:0015238, F:GO:0015297, P:GO:0006855	C:integral component of membrane, F:drug transmembrane transporter activity, F:antiporter activity, P:drug transmembrane transport
contig_6452	-3.57282	0.0371134	DownRegulated	hypothetical protein CICLE_v10014740mg
contig_6455	-3.47285	0.0429262	DownRegulated	transcriptional activator myb-like	F:GO:0003677	F:DNA binding
contig_6460	-3.42095	0.0487923	DownRegulated	probable myosin light chain kinase ddb_g0279831
contig_6473	-3.23747	0.0257741	DownRegulated	actin depolymerizing factor 7	C:GO:0005634, C:GO:0005884, F:GO:0003779, P:GO:0030042	C:nucleus, C:actin filament, F:actin binding, P:actin filament depolymerization
contig_6573	-2.87609	0.0483587	DownRegulated	PREDICTED: uncharacterized protein LOC105771284	P:GO:0010413, P:GO:0045492	P:glucuronoxylan metabolic process, P:xylan biosynthetic process
contig_7501	-3.60378	0.0384504	DownRegulated	zinc finger protein 281-like
contig_8613	-2.05356	0.0434598	DownRegulated	cytochrome b5	C:GO:0005789, C:GO:0016021, F:GO:0004128, F:GO:0009703, F:GO:0020037, F:GO:0046872, P:GO:0016126, P:GO:0019745, P:GO:0055114	C:endoplasmic reticulum membrane, C:integral component of membrane, F:cytochrome-b5 reductase activity, acting on NAD(P)H, F:nitrate reductase (NADH) activity, F:heme binding, F:metal ion binding, P:sterol biosynthetic process, P:pentacyclic triterpenoid biosynthetic process, P:oxidation-reduction process
contig_10517	-2.85932	0.0446863	DownRegulated	probable beta- -galactosyltransferase 11	C:GO:0005794, C:GO:0016021, F:GO:0047220, P:GO:0006486	C:Golgi apparatus, C:integral component of membrane, F:galactosylxylosylprotein 3-beta-galactosyltransferase activity, P:protein glycosylation
contig_10567	-4.464	0.010305	DownRegulated	protein trichome birefringence-like 31
contig_13354	-3.43966	0.0472781	DownRegulated	kinesin kp1	C:GO:0005739, C:GO:0005871, C:GO:0005874, F:GO:0003676, F:GO:0003777, F:GO:0005524, F:GO:0008017, F:GO:0008270, P:GO:0007018, P:GO:0015074	C:mitochondrion, C:kinesin complex, C:microtubule, F:nucleic acid binding, F:microtubule motor activity, F:ATP binding, F:microtubule binding, F:zinc ion binding, P:microtubule-based movement, P:DNA integration
contig_13859	-4.04514	0.0178544	DownRegulated	probable glucuronoxylan glucuronosyltransferase irx7	C:GO:0005794, F:GO:0015020, P:GO:0009834, P:GO:0010417	C:Golgi apparatus, F:glucuronosyltransferase activity, P:plant-type secondary cell wall biogenesis, P:glucuronoxylan biosynthetic process
contig_14267	-3.76539	0.0308452	DownRegulated	actin-related protein 2 3 complex subunit 2b isoform x1	C:GO:0005885, P:GO:0034314	C:Arp2/3 protein complex, P:Arp2/3 complex-mediated actin nucleation
contig_14268	-3.29958	0.0382855	DownRegulated	actin-related protein 2 3 complex subunit 2b isoform x1	C:GO:0005885, P:GO:0034314	C:Arp2/3 protein complex, P:Arp2/3 complex-mediated actin nucleation
contig_14443	-4.19657	0.0156988	DownRegulated	isoflavone reductase-like protein
contig_14530	-1.07873	0.0311828	DownRegulated	ras-related protein raba2a	C:GO:0005768, C:GO:0005829, C:GO:0005886, C:GO:0009504, F:GO:0003924, F:GO:0005525, P:GO:0000911, P:GO:0006886, P:GO:0006913, P:GO:0007264, P:GO:0008152, P:GO:0016192, P:GO:0019932	C:endosome, C:cytosol, C:plasma membrane, C:cell plate, F:GTPase activity, F:GTP binding, P:cytokinesis by cell plate formation, P:intracellular protein transport, P:nucleocytoplasmic transport, P:small GTPase mediated signal transduction, P:metabolic process, P:vesicle-mediated transport, P:second-messenger-mediated signaling
contig_15687	-3.38989	0.0494505	DownRegulated	PREDICTED: uncharacterized protein LOC102610611 isoform X1	F:GO:0046872, P:GO:0006661	F:metal ion binding, P:phosphatidylinositol biosynthetic process
contig_15830	-4.42064	0.010604	DownRegulated	probable beta- -xylosyltransferase irx10	C:GO:0000139, C:GO:0016021, F:GO:0042285, F:GO:0080116, P:GO:0009834, P:GO:0010417, P:GO:0071555	C:Golgi membrane, C:integral component of membrane, F:xylosyltransferase activity, F:glucuronoxylan glucuronosyltransferase activity, P:plant-type secondary cell wall biogenesis, P:glucuronoxylan biosynthetic process, P:cell wall organization
contig_16305	-3.60791	0.0219055	DownRegulated	chitinase-like protein 2	F:GO:0004568, P:GO:0005975, P:GO:0006032, P:GO:0016998	F:chitinase activity, P:carbohydrate metabolic process, P:chitin catabolic process, P:cell wall macromolecule catabolic process
contig_17236	-3.65129	0.0321015	DownRegulated	probable inactive receptor kinase at1g48480	C:GO:0016021, F:GO:0005515, F:GO:0005524, F:GO:0032440, F:GO:0050321, P:GO:0006468, P:GO:0055114	C:integral component of membrane, F:protein binding, F:ATP binding, F:2-alkenal reductase [NAD(P)] activity, F:tau-protein kinase activity, P:protein phosphorylation, P:oxidation-reduction process
contig_17451	-4.22773	0.0145873	DownRegulated	tubulin beta chain-like	C:GO:0005737, C:GO:0005874, F:GO:0003924, F:GO:0005200, F:GO:0005525, P:GO:0007017, P:GO:0008152, P:GO:0051258	C:cytoplasm, C:microtubule, F:GTPase activity, F:structural constituent of cytoskeleton, F:GTP binding, P:microtubule-based process, P:metabolic process, P:protein polymerization
contig_17561	-3.40798	0.0349584	DownRegulated	laccase-4-like	C:GO:0048046, F:GO:0005507, F:GO:0052716, P:GO:0046274, P:GO:0055114	C:apoplast, F:copper ion binding, F:hydroquinone:oxygen oxidoreductase activity, P:lignin catabolic process, P:oxidation-reduction process
contig_17562	-3.34304	0.0285127	DownRegulated	laccase-4-like	C:GO:0048046, F:GO:0005507, F:GO:0052716, P:GO:0046274, P:GO:0055114	C:apoplast, F:copper ion binding, F:hydroquinone:oxygen oxidoreductase activity, P:lignin catabolic process, P:oxidation-reduction process
contig_18736	-3.64416	0.0177894	DownRegulated	tubulin beta-8 chain	C:GO:0005794, C:GO:0005874, C:GO:0016020, C:GO:0045298, F:GO:0003924, F:GO:0005200, F:GO:0005515, F:GO:0005525, P:GO:0006094, P:GO:0007010, P:GO:0007017, P:GO:0009651, P:GO:0010498, P:GO:0051258	C:Golgi apparatus, C:microtubule, C:membrane, C:tubulin complex, F:GTPase activity, F:structural constituent of cytoskeleton, F:protein binding, F:GTP binding, P:gluconeogenesis, P:cytoskeleton organization, P:microtubule-based process, P:response to salt stress, P:proteasomal protein catabolic process, P:protein polymerization
contig_18957	-3.66089	0.0358251	DownRegulated	transmembrane protein 184 homolog ddb_g0279555	C:GO:0016021, P:GO:0009062, P:GO:0009626	C:integral component of membrane, P:fatty acid catabolic process, P:plant-type hypersensitive response
contig_19129	-4.42654	0.0108981	DownRegulated	cellulose synthase a catalytic subunit 4	C:GO:0005886, C:GO:0016021, F:GO:0008270, F:GO:0016760, P:GO:0009834, P:GO:0010413, P:GO:0030244, P:GO:0042742, P:GO:0045492, P:GO:0050832, P:GO:0071555	C:plasma membrane, C:integral component of membrane, F:zinc ion binding, F:cellulose synthase (UDP-forming) activity, P:plant-type secondary cell wall biogenesis, P:glucuronoxylan metabolic process, P:cellulose biosynthetic process, P:defense response to bacterium, P:xylan biosynthetic process, P:defense response to fungus, P:cell wall organization
contig_19130	-4.31528	0.0129236	DownRegulated	cellulose synthase a catalytic subunit 4	C:GO:0005886, C:GO:0016021, F:GO:0003677, F:GO:0008270, F:GO:0016760, P:GO:0009834, P:GO:0010413, P:GO:0030244, P:GO:0042742, P:GO:0045492, P:GO:0050832, P:GO:0071555	C:plasma membrane, C:integral component of membrane, F:DNA binding, F:zinc ion binding, F:cellulose synthase (UDP-forming) activity, P:plant-type secondary cell wall biogenesis, P:glucuronoxylan metabolic process, P:cellulose biosynthetic process, P:defense response to bacterium, P:xylan biosynthetic process, P:defense response to fungus, P:cell wall organization
contig_19131	-4.61696	0.00750794	DownRegulated	cellulose synthase a catalytic subunit 4	C:GO:0005886, C:GO:0016021, F:GO:0008270, F:GO:0016760, P:GO:0009834, P:GO:0010413, P:GO:0030244, P:GO:0042742, P:GO:0045492, P:GO:0050832, P:GO:0071555	C:plasma membrane, C:integral component of membrane, F:zinc ion binding, F:cellulose synthase (UDP-forming) activity, P:plant-type secondary cell wall biogenesis, P:glucuronoxylan metabolic process, P:cellulose biosynthetic process, P:defense response to bacterium, P:xylan biosynthetic process, P:defense response to fungus, P:cell wall organization
contig_19399	-4.00641	0.0172483	DownRegulated	galactinol synthase 1-like	F:GO:0047216, P:GO:0006012	F:inositol 3-alpha-galactosyltransferase activity, P:galactose metabolic process
contig_20241	-3.19634	0.0339933	DownRegulated	cobra-like protein 4	C:GO:0005774, C:GO:0031225, P:GO:0009834, P:GO:0010089, P:GO:0010215, P:GO:0010413, P:GO:0016049, P:GO:0045492	C:vacuolar membrane, C:anchored component of membrane, P:plant-type secondary cell wall biogenesis, P:xylem development, P:cellulose microfibril organization, P:glucuronoxylan metabolic process, P:cell growth, P:xylan biosynthetic process
contig_20242	-3.15609	0.029192	DownRegulated	---NA---
contig_20654	-3.59017	0.0289989	DownRegulated	protein trichome birefringence-like 33	C:GO:0009507, C:GO:0016021	C:chloroplast, C:integral component of membrane
contig_3294	2.96716	0.0300665	UpRegulated	spx and exs domain-containing protein 1-like isoform x3	C:GO:0005794, C:GO:0005886, C:GO:0016021	C:Golgi apparatus, C:plasma membrane, C:integral component of membrane
contig_4416	2.19355	0.04418	UpRegulated	mate efflux family protein 5	C:GO:0016021, C:GO:0017119, F:GO:0015238, F:GO:0015297, P:GO:0003156, P:GO:0006855, P:GO:0055072	C:integral component of membrane, C:Golgi transport complex, F:drug transmembrane transporter activity, F:antiporter activity, P:regulation of organ formation, P:drug transmembrane transport, P:iron ion homeostasis
contig_8078	2.37469	0.0427706	UpRegulated	---NA---
contig_13089	3.38935	0.0282166	UpRegulated	bidirectional sugar transporter sweet12-like	C:GO:0005886, C:GO:0016021, P:GO:0008643	C:plasma membrane, C:integral component of membrane, P:carbohydrate transport

## Sheet: (e)90DAPskinvs90DAPpulp
Supplementary Table ST1 (e)-List of differentially regulated transcripts in a comparison of 90 DAP skin vs 90 DAP pulp
gene	log2FoldChange	pvalue	Regulation	Sequence Description	GO Accession	GO Names
contig_272	-1.96271	0.033869	DownRegulated	gdt1-like protein chloroplastic isoform x1	C:GO:0016020, P:GO:0042631	C:membrane, P:cellular response to water deprivation
contig_10695	-1.59983	0.0456147	DownRegulated	probable gpi-anchored adhesin-like protein pga55
contig_16130	-1.30623	0.0259678	DownRegulated	probable voltage-gated potassium channel subunit beta	C:GO:0005886, C:GO:0009506, F:GO:0047681, P:GO:0055114	C:plasma membrane, C:plasmodesma, F:aryl-alcohol dehydrogenase (NADP+) activity, P:oxidation-reduction process
contig_9286	-1.22493	0.0323357	DownRegulated	methylsterol monooxygenase 2-2	C:GO:0016021, F:GO:0000254, F:GO:0005506, P:GO:0006633, P:GO:0055114	C:integral component of membrane, F:C-4 methylsterol oxidase activity, F:iron ion binding, P:fatty acid biosynthetic process, P:oxidation-reduction process
contig_15504	0.905965	0.0408754	UpRegulated	protein-tyrosine-phosphatase mkp1-like	F:GO:0003779, F:GO:0004725, F:GO:0008138, F:GO:0016301, P:GO:0016310, P:GO:0035335	F:actin binding, F:protein tyrosine phosphatase activity, F:protein tyrosine/serine/threonine phosphatase activity, F:kinase activity, P:phosphorylation, P:peptidyl-tyrosine dephosphorylation
contig_5656	0.915503	0.0481412	UpRegulated	---NA---
contig_20687	1.33361	0.0446522	UpRegulated	probable inactive purple acid phosphatase 28	F:GO:0003993, P:GO:0006470	F:acid phosphatase activity, P:protein dephosphorylation
contig_1922	1.55285	0.0375098	UpRegulated	trna dimethylallyltransferase 2-like isoform x1	C:GO:0005829, F:GO:0005524, F:GO:0009824, P:GO:0007131, P:GO:0008033, P:GO:0009691	C:cytosol, F:ATP binding, F:AMP dimethylallyltransferase activity, P:reciprocal meiotic recombination, P:tRNA processing, P:cytokinin biosynthetic process
contig_16015	1.57567	0.0393949	UpRegulated	octicosapeptide phox bem1p family isoform 1	F:GO:0005515	F:protein binding
contig_17080	1.75257	0.0309453	UpRegulated	pentatricopeptide repeat superfamily isoform 3
contig_15203	1.80787	0.0451172	UpRegulated	serine threonine-protein phosphatase pp1-like	F:GO:0004721, P:GO:0006470	F:phosphoprotein phosphatase activity, P:protein dephosphorylation
contig_14108	1.99974	0.0415187	UpRegulated	f-box family protein	C:GO:0005634, F:GO:0003677	C:nucleus, F:DNA binding
contig_9360	2.02192	0.0468194	UpRegulated	---NA---
contig_9234	2.04448	0.0305372	UpRegulated	probable glutathione s-transferase	F:GO:0005515, F:GO:0016740, P:GO:0008152	F:protein binding, F:transferase activity, P:metabolic process
contig_18709	2.19461	0.0494014	UpRegulated	---NA---
contig_14793	2.35729	0.030744	UpRegulated	---NA---
contig_19834	2.39745	0.0347561	UpRegulated	protein plastid movement impaired 2 isoform x1	P:GO:0007165	P:signal transduction
contig_15774	2.39975	0.0403927	UpRegulated	tetratricopeptide repeat -containing protein isoform 1	F:GO:0005515	F:protein binding
contig_3225	2.4006	0.0281644	UpRegulated	vq motif-containing family protein
contig_18182	2.41051	0.0459043	UpRegulated	nudix hydrolase 25	C:GO:0009507, F:GO:0004081, F:GO:0008893, F:GO:0046872, P:GO:0006857, P:GO:0015967, P:GO:0019243	C:chloroplast, F:bis(5'-nucleosyl)-tetraphosphatase (asymmetrical) activity, F:guanosine-3',5'-bis(diphosphate) 3'-diphosphatase activity, F:metal ion binding, P:oligopeptide transport, P:diadenosine tetraphosphate catabolic process, P:methylglyoxal catabolic process to D-lactate via S-lactoyl-glutathione
contig_3303	2.47075	0.0398881	UpRegulated	ubiquitin thioesterase otu1	C:GO:0005829, F:GO:0008233, P:GO:0006508	C:cytosol, F:peptidase activity, P:proteolysis
contig_17780	2.51914	0.0443227	UpRegulated	dna mismatch repair protein msh5	C:GO:0000794, C:GO:0043073, F:GO:0005524, F:GO:0030983, P:GO:0006302, P:GO:0006312, P:GO:0007062, P:GO:0009691, P:GO:0010332, P:GO:0010777, P:GO:0032204, P:GO:0032504, P:GO:0042138, P:GO:0043247, P:GO:0051026	C:condensed nuclear chromosome, C:germ cell nucleus, F:ATP binding, F:mismatched DNA binding, P:double-strand break repair, P:mitotic recombination, P:sister chromatid cohesion, P:cytokinin biosynthetic process, P:response to gamma radiation, P:meiotic mismatch repair involved in reciprocal meiotic recombination, P:regulation of telomere maintenance, P:multicellular organism reproduction, P:meiot…
contig_8792	2.5377	0.0476	UpRegulated	---NA---
contig_10043	2.61306	0.0346175	UpRegulated	probable carboxylesterase 2	F:GO:0016787, P:GO:0008152	F:hydrolase activity, P:metabolic process
contig_19992	2.61713	0.0393749	UpRegulated	---NA---
contig_16647	2.6835	0.0380709	UpRegulated	heme-binding-like protein chloroplastic	C:GO:0005634, C:GO:0005773, C:GO:0005794, C:GO:0005886, C:GO:0042644, F:GO:0016301, F:GO:0016773, P:GO:0009658, P:GO:0009744, P:GO:0009813, P:GO:0010017, P:GO:0010224, P:GO:0016310, P:GO:0042793	C:nucleus, C:vacuole, C:Golgi apparatus, C:plasma membrane, C:chloroplast nucleoid, F:kinase activity, F:phosphotransferase activity, alcohol group as acceptor, P:chloroplast organization, P:response to sucrose, P:flavonoid biosynthetic process, P:red or far-red light signaling pathway, P:response to UV-B, P:phosphorylation, P:transcription from plastid promoter
contig_12375	2.9566	0.0415711	UpRegulated	transcription factor iiia	C:GO:0005730, F:GO:0003700, F:GO:0008097, F:GO:0046872, F:GO:0080084, P:GO:0006355, P:GO:0009410, P:GO:0048522	C:nucleolus, F:transcription factor activity, sequence-specific DNA binding, F:5S rRNA binding, F:metal ion binding, F:5S rDNA binding, P:regulation of transcription, DNA-templated, P:response to xenobiotic stimulus, P:positive regulation of cellular process
contig_17779	2.97976	0.0187046	UpRegulated	dna mismatch repair protein msh5	C:GO:0000794, C:GO:0043073, F:GO:0005524, F:GO:0030983, P:GO:0006302, P:GO:0006312, P:GO:0007062, P:GO:0009691, P:GO:0010332, P:GO:0010777, P:GO:0032204, P:GO:0032504, P:GO:0042138, P:GO:0043247, P:GO:0051026	C:condensed nuclear chromosome, C:germ cell nucleus, F:ATP binding, F:mismatched DNA binding, P:double-strand break repair, P:mitotic recombination, P:sister chromatid cohesion, P:cytokinin biosynthetic process, P:response to gamma radiation, P:meiotic mismatch repair involved in reciprocal meiotic recombination, P:regulation of telomere maintenance, P:multicellular organism reproduction, P:meiot…
contig_6426	3.09717	0.01585	UpRegulated	disease resistance protein isoform 1	C:GO:0005634, F:GO:0003677, F:GO:0005524, F:GO:0043531, P:GO:0006355	C:nucleus, F:DNA binding, F:ATP binding, F:ADP binding, P:regulation of transcription, DNA-templated
contig_16273	3.14972	0.0489383	UpRegulated	transcription initiation factor tfiid subunit 9	F:GO:0003743, F:GO:0046982, P:GO:0000394, P:GO:0006352, P:GO:0006366, P:GO:0006413, P:GO:0009560	F:translation initiation factor activity, F:protein heterodimerization activity, P:RNA splicing, via endonucleolytic cleavage and ligation, P:DNA-templated transcription, initiation, P:transcription from RNA polymerase II promoter, P:translational initiation, P:embryo sac egg cell differentiation
contig_6543	3.19429	0.0397843	UpRegulated	periodic tryptophan protein 2-like protein
contig_18443	3.21454	0.0496384	UpRegulated	---NA---
contig_13312	3.21545	0.0158224	UpRegulated	lethal giant larvae protein-1-like protein	C:GO:0016021, P:GO:0016192	C:integral component of membrane, P:vesicle-mediated transport
contig_8643	3.22672	0.0365215	UpRegulated	probable methyltransferase pmt11	F:GO:0008168, P:GO:0032259	F:methyltransferase activity, P:methylation
contig_14990	3.23236	0.012139	UpRegulated	adenylyl cyclase-associated protein 2	F:GO:0003676, F:GO:0003779, F:GO:0008270, P:GO:0000902, P:GO:0007010, P:GO:0015074	F:nucleic acid binding, F:actin binding, F:zinc ion binding, P:cell morphogenesis, P:cytoskeleton organization, P:DNA integration
contig_19160	3.23533	0.0495454	UpRegulated	u-box domain-containing protein 33-like isoform x1	P:GO:0006950	P:response to stress
contig_15252	3.25185	0.0469374	UpRegulated	probable disease resistance protein at4g27220-like isoform x1	F:GO:0004721, F:GO:0005524, F:GO:0043531, P:GO:0006470	F:phosphoprotein phosphatase activity, F:ATP binding, F:ADP binding, P:protein dephosphorylation
contig_18570	3.26182	0.0470918	UpRegulated	probable serine threonine-protein kinase at1g18390 isoform x1	F:GO:0004674, F:GO:0005524, F:GO:0030247, P:GO:0006468	F:protein serine/threonine kinase activity, F:ATP binding, F:polysaccharide binding, P:protein phosphorylation
contig_14989	3.29144	0.0140196	UpRegulated	hypothetical protein VITISV_029627	C:GO:0005622, F:GO:0003676, F:GO:0005525, P:GO:0007264, P:GO:0015074	C:intracellular, F:nucleic acid binding, F:GTP binding, P:small GTPase mediated signal transduction, P:DNA integration
contig_8735	3.29855	0.0429857	UpRegulated	disease resistance protein	C:GO:0005634, F:GO:0003676, F:GO:0004190, F:GO:0043531, P:GO:0006508, P:GO:0007165, P:GO:0015074	C:nucleus, F:nucleic acid binding, F:aspartic-type endopeptidase activity, F:ADP binding, P:proteolysis, P:signal transduction, P:DNA integration
contig_2504	3.35938	0.0498301	UpRegulated	isoflavone reductase homolog
contig_752	3.40332	0.0310295	UpRegulated	phosphatidylinositol n-acetylglucosaminyltransferase subunit	C:GO:0048046, F:GO:0016757, F:GO:0016779, P:GO:0008152	C:apoplast, F:transferase activity, transferring glycosyl groups, F:nucleotidyltransferase activity, P:metabolic process
contig_5903	3.4097	0.0360602	UpRegulated	calcium-transporting atpase plasma membrane-type-like isoform x1	C:GO:0016021, F:GO:0005388, F:GO:0005516, F:GO:0005524, F:GO:0046872, P:GO:0008152, P:GO:0070588	C:integral component of membrane, F:calcium-transporting ATPase activity, F:calmodulin binding, F:ATP binding, F:metal ion binding, P:metabolic process, P:calcium ion transmembrane transport
contig_5080	3.4137	0.0417797	UpRegulated	lrr receptor-like serine threonine-protein kinase gso1-like
contig_16445	3.48039	0.0267269	UpRegulated	---NA---
contig_6174	3.52994	0.0341176	UpRegulated	hypothetical protein VITISV_000236	F:GO:0003676, F:GO:0008270, P:GO:0015074	F:nucleic acid binding, F:zinc ion binding, P:DNA integration
contig_9327	3.5347	0.0269407	UpRegulated	---NA---
contig_10995	3.56184	0.029741	UpRegulated	amino-acid permease bat1 homolog	C:GO:0016021, F:GO:0015171, P:GO:0003333	C:integral component of membrane, F:amino acid transmembrane transporter activity, P:amino acid transmembrane transport
contig_14852	3.57988	0.0398507	UpRegulated	ap2 erf and b3 domain-containing transcription factor at1g50680-like	C:GO:0005634, F:GO:0003677, F:GO:0003700, F:GO:0008081, P:GO:0006355, P:GO:0006629	C:nucleus, F:DNA binding, F:transcription factor activity, sequence-specific DNA binding, F:phosphoric diester hydrolase activity, P:regulation of transcription, DNA-templated, P:lipid metabolic process
contig_6383	3.59529	0.0284184	UpRegulated	---NA---
contig_17778	3.61132	0.0144214	UpRegulated	dna mismatch repair protein msh5 isoform x2	F:GO:0005524, F:GO:0030983, P:GO:0006298	F:ATP binding, F:mismatched DNA binding, P:mismatch repair
contig_20074	3.71824	0.0210814	UpRegulated	retrovirus-related pol polyprotein from transposon tnt 1- partial	F:GO:0003676, F:GO:0008270, F:GO:0016787, P:GO:0015074	F:nucleic acid binding, F:zinc ion binding, F:hydrolase activity, P:DNA integration
contig_6087	3.77405	0.0167136	UpRegulated	acyl carrier protein mitochondrial	F:GO:0016491, P:GO:0006633, P:GO:0055114	F:oxidoreductase activity, P:fatty acid biosynthetic process, P:oxidation-reduction process
contig_15311	3.80695	0.0187289	UpRegulated	---NA---
contig_15599	3.82351	0.0138531	UpRegulated	---NA---
contig_8742	3.84171	0.0156382	UpRegulated	protein mor1-like	C:GO:0005634, C:GO:0005819, C:GO:0005874, C:GO:0009506, C:GO:0009524, C:GO:0009574, C:GO:0030981, F:GO:0008017, P:GO:0000226, P:GO:0006342, P:GO:0006886, P:GO:0007129, P:GO:0007131, P:GO:0009630, P:GO:0009920, P:GO:0010564, P:GO:0016572, P:GO:0051567	C:nucleus, C:spindle, C:microtubule, C:plasmodesma, C:phragmoplast, C:preprophase band, C:cortical microtubule cytoskeleton, F:microtubule binding, P:microtubule cytoskeleton organization, P:chromatin silencing, P:intracellular protein transport, P:synapsis, P:reciprocal meiotic recombination, P:gravitropism, P:cell plate formation involved in plant-type cell wall biogenesis, P:regulation of cell…
contig_17781	3.93248	0.0114051	UpRegulated	dna mismatch repair protein msh5	C:GO:0000794, C:GO:0043073, F:GO:0005524, F:GO:0030983, P:GO:0006302, P:GO:0006312, P:GO:0007062, P:GO:0009691, P:GO:0010332, P:GO:0010777, P:GO:0032204, P:GO:0032504, P:GO:0042138, P:GO:0043247, P:GO:0051026	C:condensed nuclear chromosome, C:germ cell nucleus, F:ATP binding, F:mismatched DNA binding, P:double-strand break repair, P:mitotic recombination, P:sister chromatid cohesion, P:cytokinin biosynthetic process, P:response to gamma radiation, P:meiotic mismatch repair involved in reciprocal meiotic recombination, P:regulation of telomere maintenance, P:multicellular organism reproduction, P:meiot…
contig_12557	4.20507	0.0081511	UpRegulated	ras-related protein rab- partial	C:GO:0005654, C:GO:0005730, C:GO:0005813, C:GO:0005829, C:GO:0005886, C:GO:0008021, C:GO:0014069, C:GO:0030140, C:GO:0030425, C:GO:0030667, C:GO:0030670, C:GO:0031513, C:GO:0036064, C:GO:0043025, C:GO:0055038, C:GO:0070062, F:GO:0003924, F:GO:0005525, F:GO:0019003, F:GO:0019901, F:GO:0031489, P:GO:0006886, P:GO:0006904, P:GO:0007409, P:GO:0009306, P:GO:0016079, P:GO:0017157, P:GO:0032482, P:GO:00…	C:nucleoplasm, C:nucleolus, C:centrosome, C:cytosol, C:plasma membrane, C:synaptic vesicle, C:postsynaptic density, C:trans-Golgi network transport vesicle, C:dendrite, C:secretory granule membrane, C:phagocytic vesicle membrane, C:nonmotile primary cilium, C:ciliary basal body, C:neuronal cell body, C:recycling endosome membrane, C:extracellular exosome, F:GTPase activity, F:GTP binding, F:GDP b…

## Sheet: (f)5DAHvs90DAPpulp
Supplementary Table ST1 (f)-List of differentially regulated transcripts in a comparison of 5 DAH vs 90 DAP pulp
gene	log2FoldChange	pvalue	Regulation	Sequence Description	GO Accession	GO Names
contig_4294	-4.322	0.013032	DownRegulated	protein cobra-like	C:GO:0009505, C:GO:0009897, C:GO:0009930, C:GO:0046658, P:GO:0000271, P:GO:0000272, P:GO:0005982, P:GO:0006096, P:GO:0006816, P:GO:0006833, P:GO:0006972, P:GO:0007030, P:GO:0007389, P:GO:0008361, P:GO:0009266, P:GO:0009651, P:GO:0009750, P:GO:0009825, P:GO:0009926, P:GO:0009932, P:GO:0010215, P:GO:0030243, P:GO:0043481, P:GO:0046686, P:GO:0048767	C:plant-type cell wall, C:external side of plasma membrane, C:longitudinal side of cell surface, C:anchored component of plasma membrane, P:polysaccharide biosynthetic process, P:polysaccharide catabolic process, P:starch metabolic process, P:glycolytic process, P:calcium ion transport, P:water transport, P:hyperosmotic response, P:Golgi organization, P:pattern specification process, P:regulation…
contig_20665	-4.09828	0.0105118	DownRegulated	protein spinster	C:GO:0016021, P:GO:0055085	C:integral component of membrane, P:transmembrane transport
contig_9895	-4.08273	0.0165934	DownRegulated	probable polygalacturonase non-catalytic subunit jp650
contig_217	-3.99313	0.01895	DownRegulated	peroxidase 16	C:GO:0005576, F:GO:0004601, F:GO:0020037, F:GO:0046872, P:GO:0006979, P:GO:0042744, P:GO:0055114	C:extracellular region, F:peroxidase activity, F:heme binding, F:metal ion binding, P:response to oxidative stress, P:hydrogen peroxide catabolic process, P:oxidation-reduction process
contig_4983	-3.95605	0.0153677	DownRegulated	probable trehalose-phosphate phosphatase d	C:GO:0009507, F:GO:0004805, F:GO:0015927, P:GO:0005992, P:GO:0006470, P:GO:0006979, P:GO:0009651	C:chloroplast, F:trehalose-phosphatase activity, F:trehalase activity, P:trehalose biosynthetic process, P:protein dephosphorylation, P:response to oxidative stress, P:response to salt stress
contig_5391	-3.86531	0.0228561	DownRegulated	hypothetical protein POPTR_0014s03850g
contig_15033	-3.69502	0.022717	DownRegulated	disease resistance protein at4g27190-like isoform x1	F:GO:0005524, F:GO:0043531	F:ATP binding, F:ADP binding
contig_3296	-3.47574	0.0123192	DownRegulated	sucrose synthase sus1	F:GO:0016157, P:GO:0005985, P:GO:0009058	F:sucrose synthase activity, P:sucrose metabolic process, P:biosynthetic process
contig_16720	-3.45412	0.0346895	DownRegulated	cbl-interacting serine threonine-protein kinase 7-like	F:GO:0004674, F:GO:0005524, P:GO:0006468, P:GO:0007165	F:protein serine/threonine kinase activity, F:ATP binding, P:protein phosphorylation, P:signal transduction
contig_6025	-3.42934	0.0381312	DownRegulated	Uncharacterized protein TCM_010809
contig_3300	-3.3557	0.0492504	DownRegulated	sucrose synthase	F:GO:0016157, P:GO:0005985, P:GO:0009058	F:sucrose synthase activity, P:sucrose metabolic process, P:biosynthetic process
contig_288	-3.25803	0.0439041	DownRegulated	protein exordium-like
contig_2377	-3.22969	0.0493733	DownRegulated	disease resistance protein rga3-like isoform x1	F:GO:0043531	F:ADP binding
contig_8981	-3.14752	0.0460219	DownRegulated	tetratricopeptide repeat protein 7b	C:GO:0005886, F:GO:0005516	C:plasma membrane, F:calmodulin binding
contig_13273	-3.13581	0.0475642	DownRegulated	zinc finger family protein isoform 2	F:GO:0005515, F:GO:0008270	F:protein binding, F:zinc ion binding
contig_19225	-3.0918	0.0370053	DownRegulated	transcription factor scream2-like isoform x1	F:GO:0016597, F:GO:0046983, P:GO:0008152	F:amino acid binding, F:protein dimerization activity, P:metabolic process
contig_1425	-3.08233	0.0468586	DownRegulated	disease resistance protein rga4	F:GO:0004721, F:GO:0043531, P:GO:0006470	F:phosphoprotein phosphatase activity, F:ADP binding, P:protein dephosphorylation
contig_1319	-3.02522	0.0248053	DownRegulated	phosphoserine chloroplastic	C:GO:0009507, F:GO:0000287, F:GO:0004647, F:GO:0005509, P:GO:0006470, P:GO:0006564, P:GO:0009555, P:GO:0009793, P:GO:0048364	C:chloroplast, F:magnesium ion binding, F:phosphoserine phosphatase activity, F:calcium ion binding, P:protein dephosphorylation, P:L-serine biosynthetic process, P:pollen development, P:embryo development ending in seed dormancy, P:root development
contig_8669	-2.99881	0.0327722	DownRegulated	rb1-inducible coiled-coil protein isoform 1
contig_20666	-2.95615	0.042443	DownRegulated	protein spinster homolog 2-like	C:GO:0016021, P:GO:0055085	C:integral component of membrane, P:transmembrane transport
contig_8796	-2.95211	0.0228207	DownRegulated	protein mor1-like	C:GO:0009506, C:GO:0009574, C:GO:0030981, F:GO:0004462, F:GO:0008017, P:GO:0000226, P:GO:0006342, P:GO:0006886, P:GO:0007129, P:GO:0007131, P:GO:0009630, P:GO:0009920, P:GO:0010564, P:GO:0016572, P:GO:0051567	C:plasmodesma, C:preprophase band, C:cortical microtubule cytoskeleton, F:lactoylglutathione lyase activity, F:microtubule binding, P:microtubule cytoskeleton organization, P:chromatin silencing, P:intracellular protein transport, P:synapsis, P:reciprocal meiotic recombination, P:gravitropism, P:cell plate formation involved in plant-type cell wall biogenesis, P:regulation of cell cycle process, …
contig_11232	-2.88531	0.0270911	DownRegulated	myosin heavy chain-like protein
contig_4560	-2.78563	0.0229294	DownRegulated	---NA---
contig_12456	-2.7696	0.031183	DownRegulated	cysteine-rich receptor-like protein kinase 10-like isoform x1	F:GO:0004674, F:GO:0005524, P:GO:0006468	F:protein serine/threonine kinase activity, F:ATP binding, P:protein phosphorylation
contig_14949	-2.76167	0.019551	DownRegulated	zinc transporter chloroplastic	C:GO:0016021, F:GO:0005385, F:GO:0032440, P:GO:0055114, P:GO:0071577	C:integral component of membrane, F:zinc ion transmembrane transporter activity, F:2-alkenal reductase [NAD(P)] activity, P:oxidation-reduction process, P:zinc II ion transmembrane transport
contig_1390	-2.74084	0.0465223	DownRegulated	zinc finger bed domain-containing protein ricesleeper 2-like isoform x6	C:GO:0005634, F:GO:0003677, F:GO:0003700, F:GO:0008234, F:GO:0046983, P:GO:0006355, P:GO:0006508	C:nucleus, F:DNA binding, F:transcription factor activity, sequence-specific DNA binding, F:cysteine-type peptidase activity, F:protein dimerization activity, P:regulation of transcription, DNA-templated, P:proteolysis
contig_12455	-2.72525	0.0311158	DownRegulated	cysteine-rich receptor-like protein kinase 10-like	F:GO:0004674, F:GO:0005524, P:GO:0006468	F:protein serine/threonine kinase activity, F:ATP binding, P:protein phosphorylation
contig_18652	-2.69318	0.0473018	DownRegulated	shikimate kinase chloroplastic-like	F:GO:0004765, P:GO:0016310	F:shikimate kinase activity, P:phosphorylation
contig_19201	-2.68068	0.0185007	DownRegulated	trna (guanine-n -)-methyltransferase	C:GO:0005634, F:GO:0000049, F:GO:0008176, P:GO:0006626, P:GO:0009165, P:GO:0030488, P:GO:0036265	C:nucleus, F:tRNA binding, F:tRNA (guanine-N7-)-methyltransferase activity, P:protein targeting to mitochondrion, P:nucleotide biosynthetic process, P:tRNA methylation, P:RNA (guanine-N7)-methylation
contig_4698	-2.63233	0.0374675	DownRegulated	cbl-interacting serine threonine-protein kinase 11-like	C:GO:0005622, F:GO:0004674, F:GO:0005524, F:GO:0042802, P:GO:0006468, P:GO:0009268, P:GO:0009611, P:GO:0009620, P:GO:0009695, P:GO:0009723, P:GO:0009738, P:GO:0009753, P:GO:0010118, P:GO:0019722	C:intracellular, F:protein serine/threonine kinase activity, F:ATP binding, F:identical protein binding, P:protein phosphorylation, P:response to pH, P:response to wounding, P:response to fungus, P:jasmonic acid biosynthetic process, P:response to ethylene, P:abscisic acid-activated signaling pathway, P:response to jasmonic acid, P:stomatal movement, P:calcium-mediated signaling
contig_15408	-2.56832	0.0355757	DownRegulated	chaperone protein dnaj 16
contig_15409	-2.53577	0.0226664	DownRegulated	chaperone domain protein
contig_3761	-2.50456	0.0351276	DownRegulated	glycerol-3-phosphate dehydrogenase	C:GO:0005829, C:GO:0009331, F:GO:0004367, F:GO:0051287, P:GO:0005975, P:GO:0046168, P:GO:0055114	C:cytosol, C:glycerol-3-phosphate dehydrogenase complex, F:glycerol-3-phosphate dehydrogenase [NAD+] activity, F:NAD binding, P:carbohydrate metabolic process, P:glycerol-3-phosphate catabolic process, P:oxidation-reduction process
contig_5781	-2.50445	0.0270422	DownRegulated	fatty-acid-binding protein 3	C:GO:0009570, F:GO:0005504, F:GO:0045430, P:GO:0006631, P:GO:0009813	C:chloroplast stroma, F:fatty acid binding, F:chalcone isomerase activity, P:fatty acid metabolic process, P:flavonoid biosynthetic process
contig_15404	-2.46814	0.0311625	DownRegulated	chaperone protein dnaj 16	P:GO:0009737	P:response to abscisic acid
contig_18167	-2.46176	0.0326505	DownRegulated	probable receptor protein kinase tmk1	C:GO:0005576, C:GO:0005886, C:GO:0016021, F:GO:0004675, F:GO:0004715, F:GO:0005524, P:GO:0007178, P:GO:0018108	C:extracellular region, C:plasma membrane, C:integral component of membrane, F:transmembrane receptor protein serine/threonine kinase activity, F:non-membrane spanning protein tyrosine kinase activity, F:ATP binding, P:transmembrane receptor protein serine/threonine kinase signaling pathway, P:peptidyl-tyrosine phosphorylation
contig_8655	-2.37891	0.0357003	DownRegulated	dna (cytosine-5)-methyltransferase drm1 isoform x1	F:GO:0003676, F:GO:0004672, F:GO:0005515, F:GO:0005524, F:GO:0008168, P:GO:0006306, P:GO:0006468	F:nucleic acid binding, F:protein kinase activity, F:protein binding, F:ATP binding, F:methyltransferase activity, P:DNA methylation, P:protein phosphorylation
contig_12070	-2.24617	0.0320654	DownRegulated	transmembrane protein 19	C:GO:0016021	C:integral component of membrane
contig_20175	-2.15488	0.033439	DownRegulated	protein notum homolog	F:GO:0052689, P:GO:0008152	F:carboxylic ester hydrolase activity, P:metabolic process
contig_18044	-2.13919	0.0481377	DownRegulated	plant f20m13-60 protein	C:GO:0005768, C:GO:0005802	C:endosome, C:trans-Golgi network
contig_18532	-1.96565	0.0276922	DownRegulated	protein partial	C:GO:0005794	C:Golgi apparatus
contig_10184	-1.93646	0.036198	DownRegulated	leishmanolysin-like peptidase	C:GO:0016020, F:GO:0004222, F:GO:0005515, P:GO:0006508, P:GO:0007155	C:membrane, F:metalloendopeptidase activity, F:protein binding, P:proteolysis, P:cell adhesion
contig_18675	-1.91098	0.0417041	DownRegulated	light-inducible protein cprf2	F:GO:0003700, F:GO:0042802, F:GO:0043565, F:GO:0046982, P:GO:0006355, P:GO:0009410, P:GO:0030968	F:transcription factor activity, sequence-specific DNA binding, F:identical protein binding, F:sequence-specific DNA binding, F:protein heterodimerization activity, P:regulation of transcription, DNA-templated, P:response to xenobiotic stimulus, P:endoplasmic reticulum unfolded protein response
contig_6818	-1.89363	0.0313993	DownRegulated	long chain acyl- synthetase chloroplastic	C:GO:0009941, C:GO:0016020, F:GO:0004467, P:GO:0001676	C:chloroplast envelope, C:membrane, F:long-chain fatty acid-CoA ligase activity, P:long-chain fatty acid metabolic process
contig_6819	-1.69369	0.0370977	DownRegulated	long chain acyl- synthetase chloroplastic	C:GO:0009941, C:GO:0016020, F:GO:0004467, P:GO:0001676	C:chloroplast envelope, C:membrane, F:long-chain fatty acid-CoA ligase activity, P:long-chain fatty acid metabolic process
contig_16601	-1.64051	0.0368128	DownRegulated	transmembrane protein 64-like	C:GO:0016021	C:integral component of membrane
contig_165	-1.63424	0.0469215	DownRegulated	plant t7a14-6 protein
contig_12034	-1.51529	0.0316232	DownRegulated	actin-depolymerizing factor	C:GO:0015629, F:GO:0003779, P:GO:0030042	C:actin cytoskeleton, F:actin binding, P:actin filament depolymerization
contig_9122	-1.39008	0.0410387	DownRegulated	carboxypeptidase a6	C:GO:0016020, F:GO:0004181, F:GO:0008270, P:GO:0006508	C:membrane, F:metallocarboxypeptidase activity, F:zinc ion binding, P:proteolysis
contig_11150	-1.36273	0.0450873	DownRegulated	probable sodium-coupled neutral amino acid transporter 6	C:GO:0016021	C:integral component of membrane
contig_8082	-1.30817	0.0479878	DownRegulated	elmo domain-containing protein a	P:GO:0009407, P:GO:0009611, P:GO:0009738, P:GO:0010583, P:GO:0016036, P:GO:0019375, P:GO:0042538, P:GO:0042631	P:toxin catabolic process, P:response to wounding, P:abscisic acid-activated signaling pathway, P:response to cyclopentenone, P:cellular response to phosphate starvation, P:galactolipid biosynthetic process, P:hyperosmotic salinity response, P:cellular response to water deprivation
contig_18660	-1.28577	0.0442432	DownRegulated	guanylate-binding protein 4 isoform x1	F:GO:0003924, F:GO:0005525, P:GO:0008152	F:GTPase activity, F:GTP binding, P:metabolic process
contig_7544	0.87172	0.0422594	UpRegulated	peptidyl-prolyl cis-trans isomerase cyp59	C:GO:0005634, C:GO:0005829, F:GO:0000166, F:GO:0003723, F:GO:0003755, F:GO:0008270, P:GO:0000398, P:GO:0000413, P:GO:0006457	C:nucleus, C:cytosol, F:nucleotide binding, F:RNA binding, F:peptidyl-prolyl cis-trans isomerase activity, F:zinc ion binding, P:mRNA splicing, via spliceosome, P:protein peptidyl-prolyl isomerization, P:protein folding
contig_16111	0.992119	0.0342463	UpRegulated	e3 ubiquitin-protein ligase hakai	F:GO:0008270, F:GO:0016874, P:GO:0008152	F:zinc ion binding, F:ligase activity, P:metabolic process
contig_6783	1.098	0.0463917	UpRegulated	amidase 1-like isoform x1	C:GO:0005829, F:GO:0004040, F:GO:0016884, F:GO:0043864, P:GO:0009684, P:GO:0009965, P:GO:0019761, P:GO:0030154, P:GO:0045893	C:cytosol, F:amidase activity, F:carbon-nitrogen ligase activity, with glutamine as amido-N-donor, F:indoleacetamide hydrolase activity, P:indoleacetic acid biosynthetic process, P:leaf morphogenesis, P:glucosinolate biosynthetic process, P:cell differentiation, P:positive regulation of transcription, DNA-templated
contig_1202	1.29949	0.0421848	UpRegulated	casein kinase ii subunit alpha	F:GO:0004672, F:GO:0005524, P:GO:0006468	F:protein kinase activity, F:ATP binding, P:protein phosphorylation
contig_14185	1.35905	0.0354123	UpRegulated	zinc finger matrin-type protein 2	C:GO:0005634, F:GO:0003676, F:GO:0008270	C:nucleus, F:nucleic acid binding, F:zinc ion binding
contig_16412	1.49838	0.040449	UpRegulated	nf-kappa-b-activating protein	C:GO:0009536	C:plastid
contig_10775	1.5336	0.0358321	UpRegulated	transcription factor tga2-like isoform x1	F:GO:0003700, F:GO:0043565, P:GO:0006355	F:transcription factor activity, sequence-specific DNA binding, F:sequence-specific DNA binding, P:regulation of transcription, DNA-templated
contig_17080	1.62014	0.0463336	UpRegulated	pentatricopeptide repeat superfamily isoform 3
contig_9255	1.66934	0.0471521	UpRegulated	psbq-like protein chloroplastic	C:GO:0009654, C:GO:0019898, F:GO:0005509, F:GO:0045156, P:GO:0009767	C:photosystem II oxygen evolving complex, C:extrinsic component of membrane, F:calcium ion binding, F:electron transporter, transferring electrons within the cyclic electron transport pathway of photosynthesis activity, P:photosynthetic electron transport chain
contig_7694	1.69617	0.0480923	UpRegulated	e3 ubiquitin-protein ligase rglg2-like	F:GO:0005515, F:GO:0008270, F:GO:0016874, P:GO:0008152	F:protein binding, F:zinc ion binding, F:ligase activity, P:metabolic process
contig_14743	1.71211	0.0411938	UpRegulated	e3 ubiquitin protein ligase drip2-like	C:GO:0016272, F:GO:0008270, F:GO:0016874, F:GO:0051082, P:GO:0006457	C:prefoldin complex, F:zinc ion binding, F:ligase activity, F:unfolded protein binding, P:protein folding
contig_2159	1.88125	0.0288894	UpRegulated	tropinone reductase homolog at1g07440-like	C:GO:0005829, F:GO:0050356, P:GO:0055114	C:cytosol, F:tropine dehydrogenase activity, P:oxidation-reduction process
contig_8605	1.96351	0.0454852	UpRegulated	prkr-interacting protein 1
contig_16775	2.0924	0.0251589	UpRegulated	hypothetical protein CICLE_v10012886mg
contig_16777	2.17098	0.0380224	UpRegulated	hypothetical protein CICLE_v10012886mg	C:GO:0016021	C:integral component of membrane
contig_4041	2.2153	0.0207745	UpRegulated	probable protein phosphatase 2c 23	F:GO:0004722, P:GO:0006470	F:protein serine/threonine phosphatase activity, P:protein dephosphorylation
contig_13791	2.27219	0.024111	UpRegulated	u-box domain-containing protein 4-like	F:GO:0005515	F:protein binding
contig_5631	2.35141	0.0468009	UpRegulated	potassium sodium hyperpolarization-activated cyclic nucleotide-gated channel 1	C:GO:0009570	C:chloroplast stroma
contig_16614	2.43396	0.0499027	UpRegulated	reverse partial	F:GO:0003964, P:GO:0006278	F:RNA-directed DNA polymerase activity, P:RNA-dependent DNA replication
contig_3060	2.44453	0.0331698	UpRegulated	g-type lectin s-receptor-like serine threonine-protein kinase at1g67520	C:GO:0009505, F:GO:0004674, F:GO:0005524, P:GO:0006468	C:plant-type cell wall, F:protein serine/threonine kinase activity, F:ATP binding, P:protein phosphorylation
contig_4482	2.50207	0.0403311	UpRegulated	PREDICTED: uncharacterized protein LOC100265438 isoform X2
contig_18182	2.56182	0.0338931	UpRegulated	nudix hydrolase 25	C:GO:0009507, F:GO:0004081, F:GO:0008893, F:GO:0046872, P:GO:0006857, P:GO:0015967, P:GO:0019243	C:chloroplast, F:bis(5'-nucleosyl)-tetraphosphatase (asymmetrical) activity, F:guanosine-3',5'-bis(diphosphate) 3'-diphosphatase activity, F:metal ion binding, P:oligopeptide transport, P:diadenosine tetraphosphate catabolic process, P:methylglyoxal catabolic process to D-lactate via S-lactoyl-glutathione
contig_2620	2.58497	0.048845	UpRegulated	pentatricopeptide repeat-containing protein at3g29230-like	C:GO:0005739	C:mitochondrion
contig_4281	2.61473	0.0407021	UpRegulated	---NA---
contig_3844	2.72651	0.0270668	UpRegulated	beta-galactosidase 16-like isoform x2
contig_14990	2.73387	0.0342399	UpRegulated	adenylyl cyclase-associated protein 2	F:GO:0003676, F:GO:0003779, F:GO:0008270, P:GO:0000902, P:GO:0007010, P:GO:0015074	F:nucleic acid binding, F:actin binding, F:zinc ion binding, P:cell morphogenesis, P:cytoskeleton organization, P:DNA integration
contig_4170	2.91607	0.0404423	UpRegulated	hypothetical protein JCGZ_18643
contig_15599	3.06481	0.0493902	UpRegulated	---NA---
contig_12524	3.1188	0.0357181	UpRegulated	probable protein phosphatase 2c 75	F:GO:0004722, F:GO:0046872, P:GO:0006470, P:GO:0009062, P:GO:0009640, P:GO:0009737, P:GO:0009793, P:GO:0009845, P:GO:0009909, P:GO:0009933, P:GO:0010162, P:GO:0010182, P:GO:0010228, P:GO:0016114, P:GO:0016567, P:GO:0019915, P:GO:0050826	F:protein serine/threonine phosphatase activity, F:metal ion binding, P:protein dephosphorylation, P:fatty acid catabolic process, P:photomorphogenesis, P:response to abscisic acid, P:embryo development ending in seed dormancy, P:seed germination, P:regulation of flower development, P:meristem structural organization, P:seed dormancy process, P:sugar mediated signaling pathway, P:vegetative to re…
contig_14989	3.22434	0.0161715	UpRegulated	hypothetical protein VITISV_029627	C:GO:0005622, F:GO:0003676, F:GO:0005525, P:GO:0007264, P:GO:0015074	C:intracellular, F:nucleic acid binding, F:GTP binding, P:small GTPase mediated signal transduction, P:DNA integration
contig_4474	3.27542	0.0356614	UpRegulated	probable inorganic phosphate transporter 1-9	C:GO:0016021, F:GO:0022857, P:GO:0055085	C:integral component of membrane, F:transmembrane transporter activity, P:transmembrane transport
contig_3391	3.3041	0.0232472	UpRegulated	PREDICTED: uncharacterized protein LOC100255403
contig_12557	3.37259	0.0340224	UpRegulated	ras-related protein rab- partial	C:GO:0005654, C:GO:0005730, C:GO:0005813, C:GO:0005829, C:GO:0005886, C:GO:0008021, C:GO:0014069, C:GO:0030140, C:GO:0030425, C:GO:0030667, C:GO:0030670, C:GO:0031513, C:GO:0036064, C:GO:0043025, C:GO:0055038, C:GO:0070062, F:GO:0003924, F:GO:0005525, F:GO:0019003, F:GO:0019901, F:GO:0031489, P:GO:0006886, P:GO:0006904, P:GO:0007409, P:GO:0009306, P:GO:0016079, P:GO:0017157, P:GO:0032482, P:GO:00…	C:nucleoplasm, C:nucleolus, C:centrosome, C:cytosol, C:plasma membrane, C:synaptic vesicle, C:postsynaptic density, C:trans-Golgi network transport vesicle, C:dendrite, C:secretory granule membrane, C:phagocytic vesicle membrane, C:nonmotile primary cilium, C:ciliary basal body, C:neuronal cell body, C:recycling endosome membrane, C:extracellular exosome, F:GTPase activity, F:GTP binding, F:GDP b…
contig_4792	3.399	0.0340728	UpRegulated	---NA---
contig_6543	3.41033	0.0281984	UpRegulated	periodic tryptophan protein 2-like protein
contig_17832	3.4544	0.0318967	UpRegulated	homeobox-leucine zipper protein athb-12-like	C:GO:0005634, F:GO:0003700, F:GO:0043565, P:GO:0006355	C:nucleus, F:transcription factor activity, sequence-specific DNA binding, F:sequence-specific DNA binding, P:regulation of transcription, DNA-templated
contig_17803	3.4799	0.0317271	UpRegulated	leucine-rich repeat containing protein	F:GO:0043531	F:ADP binding
contig_1680	3.69104	0.0262222	UpRegulated	9-cis-epoxycarotenoid dioxygenase chloroplastic-like	F:GO:0003834, P:GO:0055114	F:beta-carotene 15,15'-monooxygenase activity, P:oxidation-reduction process
contig_10995	3.69719	0.0240659	UpRegulated	amino-acid permease bat1 homolog	C:GO:0016021, F:GO:0015171, P:GO:0003333	C:integral component of membrane, F:amino acid transmembrane transporter activity, P:amino acid transmembrane transport
contig_8643	3.72273	0.0157526	UpRegulated	probable methyltransferase pmt11	F:GO:0008168, P:GO:0032259	F:methyltransferase activity, P:methylation
contig_613	3.76052	0.0199959	UpRegulated	hypothetical protein CICLE_v10013013mg	P:GO:0006914, P:GO:0009651	P:autophagy, P:response to salt stress
contig_16445	3.84507	0.0143601	UpRegulated	---NA---

## Sheet: (g)10DAHvs5DAH
Supplementary Table ST1 (g)-List of differentially regulated transcripts in a comparison of 10 DAH vs 5 DAH
gene	log2FoldChange	pvalue	Regulation	Sequence Description	GO Accession	GO Names
contig_3790	-4.4525	0.00727859	DownRegulated	ankyrin repeat-containing protein at3g12360-like	F:GO:0005515	F:protein binding
contig_2898	-4.23807	0.0118004	DownRegulated	phospholipase a lcat3 isoform x1	F:GO:0008374, P:GO:0006629	F:O-acyltransferase activity, P:lipid metabolic process
contig_20407	-4.21983	0.00420587	DownRegulated	ganglioside-induced differentiation-associated protein 2	C:GO:0005737	C:cytoplasm
contig_425	-4.21456	0.0125913	DownRegulated	sugar phosphate exchanger
contig_15308	-4.16055	0.00556686	DownRegulated	auxin-responsive protein iaa9	C:GO:0005634, F:GO:0005515, P:GO:0006355, P:GO:0009734	C:nucleus, F:protein binding, P:regulation of transcription, DNA-templated, P:auxin-activated signaling pathway
contig_2897	-4.13902	0.0110457	DownRegulated	phospholipase a lcat3 isoform x1	F:GO:0008374, P:GO:0006629	F:O-acyltransferase activity, P:lipid metabolic process
contig_12489	-4.13856	0.0138986	DownRegulated	probable vacuolar amino acid transporter ypq1	C:GO:0016021	C:integral component of membrane
contig_16634	-4.06649	0.0166361	DownRegulated	lob domain-containing protein 37-like
contig_16938	-4.0604	0.00592071	DownRegulated	retrotransposon-like protein 1-like
contig_20408	-4.05735	0.00497682	DownRegulated	ganglioside-induced differentiation-associated protein 2-like	C:GO:0005737	C:cytoplasm
contig_2580	-4.04606	0.00789329	DownRegulated	protein srg1-like	F:GO:0045431, F:GO:0046872, P:GO:0051555, P:GO:0055114	F:flavonol synthase activity, F:metal ion binding, P:flavonol biosynthetic process, P:oxidation-reduction process
contig_1607	-4.02762	0.0200697	DownRegulated	peptidoglycan-binding domain-containing family partial
contig_2240	-4.02032	0.0159311	DownRegulated	dr1-associated corepressor-like	C:GO:0005634, F:GO:0043565, F:GO:0046982	C:nucleus, F:sequence-specific DNA binding, F:protein heterodimerization activity
contig_3869	-4.00697	0.0118171	DownRegulated	probable transcription factor glk2	F:GO:0003677	F:DNA binding
contig_12383	-3.96369	0.015575	DownRegulated	spx domain-containing protein 1-like	C:GO:0005634, C:GO:0005737, P:GO:0006817, P:GO:0016036, P:GO:0019375, P:GO:0045892	C:nucleus, C:cytoplasm, P:phosphate ion transport, P:cellular response to phosphate starvation, P:galactolipid biosynthetic process, P:negative regulation of transcription, DNA-templated
contig_12382	-3.95172	0.0146141	DownRegulated	spx domain-containing protein 1-like	C:GO:0005634, P:GO:0016036	C:nucleus, P:cellular response to phosphate starvation
contig_16937	-3.93279	0.00721542	DownRegulated	---NA---
contig_12490	-3.92237	0.0202367	DownRegulated	probable vacuolar amino acid transporter ypq1 isoform x2	C:GO:0016021	C:integral component of membrane
contig_1481	-3.91046	0.0134497	DownRegulated	acid phosphatase vanadium-dependent haloperoxidase-related protein	C:GO:0005886, F:GO:0004601, P:GO:0055114	C:plasma membrane, F:peroxidase activity, P:oxidation-reduction process
contig_18615	-3.89616	0.0112034	DownRegulated	zinc finger protein constans-like 16	C:GO:0005730, F:GO:0003700, F:GO:0005515, F:GO:0008270, P:GO:0009641, P:GO:0010223, P:GO:0045893	C:nucleolus, F:transcription factor activity, sequence-specific DNA binding, F:protein binding, F:zinc ion binding, P:shade avoidance, P:secondary shoot formation, P:positive regulation of transcription, DNA-templated
contig_20380	-3.88911	0.00657763	DownRegulated	secoisolariciresinol dehydrogenase isoform x2	F:GO:0004316, P:GO:0055114	F:3-oxoacyl-[acyl-carrier-protein] reductase (NADPH) activity, P:oxidation-reduction process
contig_11671	-3.84761	0.0253286	DownRegulated	phospholipase d epsilon	C:GO:0005886, F:GO:0004630, F:GO:0005509, F:GO:0070290, P:GO:0006970, P:GO:0006995, P:GO:0009395, P:GO:0009791, P:GO:0016036, P:GO:0016049, P:GO:0045848, P:GO:0046470, P:GO:0048364, P:GO:0051301, P:GO:0051365	C:plasma membrane, F:phospholipase D activity, F:calcium ion binding, F:N-acylphosphatidylethanolamine-specific phospholipase D activity, P:response to osmotic stress, P:cellular response to nitrogen starvation, P:phospholipid catabolic process, P:post-embryonic development, P:cellular response to phosphate starvation, P:cell growth, P:positive regulation of nitrogen utilization, P:phosphatidylch…
contig_19455	-3.84338	0.0197083	DownRegulated	retrotransposon-like protein 1-like
contig_15309	-3.83941	0.0109302	DownRegulated	phosphoenolpyruvate carboxylase	C:GO:0005829, C:GO:0005886, C:GO:0009506, C:GO:0009507, C:GO:0048046, F:GO:0008964, F:GO:0032440, P:GO:0006099, P:GO:0015977, P:GO:0016036, P:GO:0019375	C:cytosol, C:plasma membrane, C:plasmodesma, C:chloroplast, C:apoplast, F:phosphoenolpyruvate carboxylase activity, F:2-alkenal reductase [NAD(P)] activity, P:tricarboxylic acid cycle, P:carbon fixation, P:cellular response to phosphate starvation, P:galactolipid biosynthetic process
contig_994	-3.82049	0.00669047	DownRegulated	transcription regulator	C:GO:0005634, P:GO:0016480	C:nucleus, P:negative regulation of transcription from RNA polymerase III promoter
contig_17797	-3.81865	0.00575133	DownRegulated	dna translocase	C:GO:0009534	C:chloroplast thylakoid
contig_20236	-3.8088	0.0118331	DownRegulated	probable transcription factor glk2	F:GO:0003677	F:DNA binding
contig_17297	-3.80745	0.0190889	DownRegulated	PREDICTED: uncharacterized protein LOC102630953
contig_8639	-3.80682	0.0158577	DownRegulated	protein enhanced disease resistance 2
contig_16811	-3.78622	0.0213379	DownRegulated	probable membrane-associated kinase regulator 2	C:GO:0005886, F:GO:0016301, P:GO:0016310	C:plasma membrane, F:kinase activity, P:phosphorylation
contig_1526	-3.77795	0.0141498	DownRegulated	protein lol1
contig_17014	-3.75572	0.0184772	DownRegulated	maternal effect embryo arrest 14 isoform 1	C:GO:0009507, P:GO:0009793	C:chloroplast, P:embryo development ending in seed dormancy
contig_1663	-3.71188	0.0244806	DownRegulated	abscisate beta-glucosyltransferase-like	F:GO:0016758, P:GO:0008152	F:transferase activity, transferring hexosyl groups, P:metabolic process
contig_10256	-3.70767	0.0248324	DownRegulated	auxin-repressed kda
contig_20635	-3.69682	0.0125931	DownRegulated	protoheme ix farnesyltransferase	C:GO:0009535, C:GO:0016021, F:GO:0016740, P:GO:0000023, P:GO:0019252	C:chloroplast thylakoid membrane, C:integral component of membrane, F:transferase activity, P:maltose metabolic process, P:starch biosynthetic process
contig_247	-3.69254	0.0218891	DownRegulated	protein far1-related sequence 5-like	F:GO:0008270, P:GO:0006355	F:zinc ion binding, P:regulation of transcription, DNA-templated
contig_632	-3.68685	0.0336935	DownRegulated	zinc finger ccch domain-containing protein 20-like	C:GO:0005737, F:GO:0003677, F:GO:0003700, F:GO:0003727, F:GO:0046872, P:GO:0006355, P:GO:0061157	C:cytoplasm, F:DNA binding, F:transcription factor activity, sequence-specific DNA binding, F:single-stranded RNA binding, F:metal ion binding, P:regulation of transcription, DNA-templated, P:mRNA destabilization
contig_1807	-3.6866	0.0210504	DownRegulated	PREDICTED: uncharacterized protein LOC105110245	C:GO:0016021, P:GO:0006457, P:GO:0009408, P:GO:0009644, P:GO:0042542	C:integral component of membrane, P:protein folding, P:response to heat, P:response to high light intensity, P:response to hydrogen peroxide
contig_3091	-3.68516	0.0322109	DownRegulated	anaphase-promoting complex subunit 11 ring-h2 finger protein	F:GO:0003677, F:GO:0005515, F:GO:0008270	F:DNA binding, F:protein binding, F:zinc ion binding
contig_16629	-3.67964	0.0188396	DownRegulated	protein nrt1 ptr family -like	C:GO:0005886, C:GO:0016021, F:GO:0015112, P:GO:0006857, P:GO:0009414, P:GO:0010167, P:GO:0015706, P:GO:0016126, P:GO:0019761, P:GO:0052541, P:GO:0052546	C:plasma membrane, C:integral component of membrane, F:nitrate transmembrane transporter activity, P:oligopeptide transport, P:response to water deprivation, P:response to nitrate, P:nitrate transport, P:sterol biosynthetic process, P:glucosinolate biosynthetic process, P:plant-type cell wall cellulose metabolic process, P:cell wall pectin metabolic process
contig_14229	-3.66828	0.0271248	DownRegulated	double clp-n motif-containing p-loop nucleoside triphosphate hydrolases superfamily	F:GO:0005524, F:GO:0008233, P:GO:0006508	F:ATP binding, F:peptidase activity, P:proteolysis
contig_9268	-3.66468	0.0350477	DownRegulated	endoglucanase 11-like	F:GO:0008810, P:GO:0030245	F:cellulase activity, P:cellulose catabolic process
contig_7016	-3.66401	0.0325181	DownRegulated	chloroplast-targeted copper	F:GO:0046872, P:GO:0030001	F:metal ion binding, P:metal ion transport
contig_19283	-3.65625	0.025398	DownRegulated	endoglucanase 6-like	F:GO:0008810, F:GO:0030246, P:GO:0030245	F:cellulase activity, F:carbohydrate binding, P:cellulose catabolic process
contig_12268	-3.65192	0.0303511	DownRegulated	protein brevis radix-like 4	P:GO:0010089, P:GO:0044036	P:xylem development, P:cell wall macromolecule metabolic process
contig_13409	-3.64246	0.0260084	DownRegulated	1-phosphatidylinositol- -bisphosphate phosphodiesterase delta-1
contig_17589	-3.64126	0.0320702	DownRegulated	regulator of vps4 activity in the mvb pathway
contig_14016	-3.62796	0.0249585	DownRegulated	light-regulated protein	C:GO:0009507	C:chloroplast
contig_10258	-3.62369	0.0272545	DownRegulated	auxin-repressed kda
contig_8591	-3.62204	0.0260423	DownRegulated	protein chloroplast import apparatus 2	C:GO:0005634	C:nucleus
contig_1799	-3.62203	0.0215407	DownRegulated	btb poz domain-containing protein at1g21780-like	C:GO:0031463, F:GO:0005515, P:GO:0006635, P:GO:0006891, P:GO:0009954, P:GO:0010227, P:GO:0016558, P:GO:0048439	C:Cul3-RING ubiquitin ligase complex, F:protein binding, P:fatty acid beta-oxidation, P:intra-Golgi vesicle-mediated transport, P:proximal/distal pattern formation, P:floral organ abscission, P:protein import into peroxisome matrix, P:flower morphogenesis
contig_1151	-3.61991	0.0191749	DownRegulated	protein trichome birefringence-like 10
contig_16627	-3.61638	0.0239667	DownRegulated	protein nrt1 ptr family -like	C:GO:0005886, C:GO:0016021, F:GO:0015112, P:GO:0006857, P:GO:0009414, P:GO:0010167, P:GO:0015706	C:plasma membrane, C:integral component of membrane, F:nitrate transmembrane transporter activity, P:oligopeptide transport, P:response to water deprivation, P:response to nitrate, P:nitrate transport
contig_13499	-3.61397	0.0349439	DownRegulated	casp-like protein 2b1	C:GO:0005783, C:GO:0005886, C:GO:0016021	C:endoplasmic reticulum, C:plasma membrane, C:integral component of membrane
contig_10823	-3.60837	0.0306528	DownRegulated	galactinol synthase	C:GO:0005737, F:GO:0046872, F:GO:0047216, P:GO:0006012	C:cytoplasm, F:metal ion binding, F:inositol 3-alpha-galactosyltransferase activity, P:galactose metabolic process
contig_13780	-3.60242	0.0163262	DownRegulated	udp-3-o-acylglucosamine n-acyltransferase	C:GO:0016020, F:GO:0016746, P:GO:0008152	C:membrane, F:transferase activity, transferring acyl groups, P:metabolic process
contig_13014	-3.59242	0.0139601	DownRegulated	---NA---
contig_14470	-3.59221	0.0235786	DownRegulated	protein nrt1 ptr family	C:GO:0016020, F:GO:0005215, P:GO:0006810	C:membrane, F:transporter activity, P:transport
contig_1482	-3.59125	0.0102062	DownRegulated	acid phosphatase vanadium-dependent haloperoxidase-related protein	F:GO:0004601, P:GO:0055114	F:peroxidase activity, P:oxidation-reduction process
contig_16332	-3.58611	0.0258619	DownRegulated	zinc finger protein 4-like	F:GO:0046872	F:metal ion binding
contig_17583	-3.56061	0.0198248	DownRegulated	senescence-associated family protein
contig_10951	-3.55791	0.0147949	DownRegulated	ring finger and chy zinc finger domain-containing protein 1	C:GO:0005634, C:GO:0005737, F:GO:0004842, F:GO:0008134, F:GO:0008270, P:GO:0016567, P:GO:1900425, P:GO:1901485	C:nucleus, C:cytoplasm, F:ubiquitin-protein transferase activity, F:transcription factor binding, F:zinc ion binding, P:protein ubiquitination, P:negative regulation of defense response to bacterium, P:positive regulation of transcription factor catabolic process
contig_15899	-3.54839	0.0268285	DownRegulated	homeobox-leucine zipper protein hat22-like	C:GO:0005634, F:GO:0003700, F:GO:0043565, P:GO:0006355	C:nucleus, F:transcription factor activity, sequence-specific DNA binding, F:sequence-specific DNA binding, P:regulation of transcription, DNA-templated
contig_11632	-3.54262	0.026372	DownRegulated	cysteine-rich receptor-like protein kinase 10	F:GO:0004674, F:GO:0005524, P:GO:0006468	F:protein serine/threonine kinase activity, F:ATP binding, P:protein phosphorylation
contig_20485	-3.54257	0.0378597	DownRegulated	heat stress transcription factor b-2a-like	C:GO:0005634, F:GO:0003700, F:GO:0043565, P:GO:0006355, P:GO:0009408	C:nucleus, F:transcription factor activity, sequence-specific DNA binding, F:sequence-specific DNA binding, P:regulation of transcription, DNA-templated, P:response to heat
contig_12961	-3.52998	0.00888886	DownRegulated	kinase family protein	F:GO:0004672, F:GO:0005524, P:GO:0006468	F:protein kinase activity, F:ATP binding, P:protein phosphorylation
contig_16628	-3.52702	0.0193687	DownRegulated	protein nrt1 ptr family -like	C:GO:0005886, C:GO:0016021, F:GO:0015112, P:GO:0006857, P:GO:0009414, P:GO:0010167, P:GO:0015706, P:GO:0016126, P:GO:0019761, P:GO:0052541, P:GO:0052546	C:plasma membrane, C:integral component of membrane, F:nitrate transmembrane transporter activity, P:oligopeptide transport, P:response to water deprivation, P:response to nitrate, P:nitrate transport, P:sterol biosynthetic process, P:glucosinolate biosynthetic process, P:plant-type cell wall cellulose metabolic process, P:cell wall pectin metabolic process
contig_6723	-3.52517	0.0372264	DownRegulated	calcineurin b-like protein-interacting protein kinase	F:GO:0004674, F:GO:0005524, P:GO:0006468, P:GO:0007165	F:protein serine/threonine kinase activity, F:ATP binding, P:protein phosphorylation, P:signal transduction
contig_15005	-3.51609	0.0256519	DownRegulated	csc1-like protein erd4	C:GO:0005774, C:GO:0005886, C:GO:0009506, C:GO:0009941	C:vacuolar membrane, C:plasma membrane, C:plasmodesma, C:chloroplast envelope
contig_17582	-3.50409	0.021148	DownRegulated	senescence-associated family protein
contig_9267	-3.50379	0.0444737	DownRegulated	endoglucanase 11-like	F:GO:0008810, P:GO:0030245	F:cellulase activity, P:cellulose catabolic process
contig_1525	-3.50158	0.0336329	DownRegulated	alpha-galactosidase-like	C:GO:0009505, C:GO:0048046, F:GO:0052692, P:GO:0005975	C:plant-type cell wall, C:apoplast, F:raffinose alpha-galactosidase activity, P:carbohydrate metabolic process
contig_18614	-3.49601	0.0194922	DownRegulated	zinc finger protein constans-like 16	C:GO:0005730, F:GO:0003700, F:GO:0008270, P:GO:0009641, P:GO:0010223, P:GO:0045893	C:nucleolus, F:transcription factor activity, sequence-specific DNA binding, F:zinc ion binding, P:shade avoidance, P:secondary shoot formation, P:positive regulation of transcription, DNA-templated
contig_15004	-3.49544	0.0259754	DownRegulated	csc1-like protein erd4	C:GO:0005774, C:GO:0005886, C:GO:0009506, C:GO:0009941	C:vacuolar membrane, C:plasma membrane, C:plasmodesma, C:chloroplast envelope
contig_19104	-3.47709	0.0285198	DownRegulated	multiple c2 and transmembrane domain-containing protein 2-like	C:GO:0016021, F:GO:0005515, F:GO:0016757, P:GO:0008152	C:integral component of membrane, F:protein binding, F:transferase activity, transferring glycosyl groups, P:metabolic process
contig_13833	-3.476	0.0383413	DownRegulated	kda heat shock mitochondrial	C:GO:0005739, C:GO:0009507, P:GO:0006457, P:GO:0009644, P:GO:0010286, P:GO:0042542	C:mitochondrion, C:chloroplast, P:protein folding, P:response to high light intensity, P:heat acclimation, P:response to hydrogen peroxide
contig_11393	-3.47368	0.0355179	DownRegulated	polyketide cyclase dehydrase and lipid transport superfamily protein	P:GO:0006952, P:GO:0009607	P:defense response, P:response to biotic stimulus
contig_16094	-3.46725	0.0221695	DownRegulated	senescence-associated family protein	F:GO:0008270, F:GO:0016301, P:GO:0016310	F:zinc ion binding, F:kinase activity, P:phosphorylation
contig_1932	-3.46233	0.0253234	DownRegulated	PREDICTED: uncharacterized protein LOC102627796
contig_19897	-3.46113	0.037761	DownRegulated	bes1 bzr1 homolog protein 4-like	P:GO:0006355, P:GO:0009414, P:GO:0009737, P:GO:0042538	P:regulation of transcription, DNA-templated, P:response to water deprivation, P:response to abscisic acid, P:hyperosmotic salinity response
contig_2536	-3.45989	0.0146122	DownRegulated	protein chloroplast import apparatus 2-like isoform x1	F:GO:0005515	F:protein binding
contig_15554	-3.45419	0.038105	DownRegulated	mannan endo- -beta-mannosidase 7-like	F:GO:0004553, P:GO:0005975	F:hydrolase activity, hydrolyzing O-glycosyl compounds, P:carbohydrate metabolic process
contig_4125	-3.44242	0.0309607	DownRegulated	probable glutathione s-transferase	F:GO:0004364, F:GO:0005515, P:GO:0008152, P:GO:0009734	F:glutathione transferase activity, F:protein binding, P:metabolic process, P:auxin-activated signaling pathway
contig_19489	-3.43618	0.0151379	DownRegulated	cofactor assembly	C:GO:0009535, C:GO:0016021, P:GO:0000023, P:GO:0006098, P:GO:0009965, P:GO:0010027, P:GO:0010190, P:GO:0019252, P:GO:0030154, P:GO:0043085, P:GO:0045893	C:chloroplast thylakoid membrane, C:integral component of membrane, P:maltose metabolic process, P:pentose-phosphate shunt, P:leaf morphogenesis, P:thylakoid membrane organization, P:cytochrome b6f complex assembly, P:starch biosynthetic process, P:cell differentiation, P:positive regulation of catalytic activity, P:positive regulation of transcription, DNA-templated
contig_16287	-3.42503	0.0348282	DownRegulated	ring-h2 finger protein atl65	F:GO:0005515, F:GO:0008270, P:GO:0009693	F:protein binding, F:zinc ion binding, P:ethylene biosynthetic process
contig_47	-3.42055	0.0422758	DownRegulated	hypothetical protein CICLE_v10016386mg
contig_13925	-3.41312	0.0463247	DownRegulated	g2484-1 isoform 3
contig_1675	-3.41132	0.0199648	DownRegulated	hypothetical protein PRUPE_ppa013897mg
contig_13004	-3.41053	0.0336798	DownRegulated	zinc finger family protein	C:GO:0005886, F:GO:0005515, F:GO:0008270	C:plasma membrane, F:protein binding, F:zinc ion binding
contig_5344	-3.40379	0.0496644	DownRegulated	chromosome segregation suda
contig_13697	-3.3939	0.0360267	DownRegulated	---NA---
contig_17224	-3.3923	0.0294313	DownRegulated	g-type lectin s-receptor-like serine threonine-protein kinase sd2-5	F:GO:0004674, F:GO:0005524, F:GO:0030246, P:GO:0006468	F:protein serine/threonine kinase activity, F:ATP binding, F:carbohydrate binding, P:protein phosphorylation
contig_16630	-3.39026	0.022549	DownRegulated	protein nrt1 ptr family -like	C:GO:0005886, C:GO:0016021, F:GO:0015112, P:GO:0006857, P:GO:0009414, P:GO:0010167, P:GO:0015706, P:GO:0016126, P:GO:0019761, P:GO:0052541, P:GO:0052546	C:plasma membrane, C:integral component of membrane, F:nitrate transmembrane transporter activity, P:oligopeptide transport, P:response to water deprivation, P:response to nitrate, P:nitrate transport, P:sterol biosynthetic process, P:glucosinolate biosynthetic process, P:plant-type cell wall cellulose metabolic process, P:cell wall pectin metabolic process
contig_19873	-3.3884	0.0233419	DownRegulated	yggt family protein	C:GO:0016020	C:membrane
contig_13903	-3.37587	0.0337949	DownRegulated	cell division cycle protein 123 homolog	C:GO:0005737, P:GO:0006457, P:GO:0007049, P:GO:0009408, P:GO:0009644, P:GO:0010197, P:GO:0034976, P:GO:0042542, P:GO:0051301	C:cytoplasm, P:protein folding, P:cell cycle, P:response to heat, P:response to high light intensity, P:polar nucleus fusion, P:response to endoplasmic reticulum stress, P:response to hydrogen peroxide, P:cell division
contig_13574	-3.37572	0.00990843	DownRegulated	ring u-box superfamily protein isoform 1	F:GO:0005515, F:GO:0008270	F:protein binding, F:zinc ion binding
contig_12036	-3.37457	0.0354021	DownRegulated	cellulose synthase-like protein e6	C:GO:0016021, F:GO:0016760, P:GO:0030244	C:integral component of membrane, F:cellulose synthase (UDP-forming) activity, P:cellulose biosynthetic process
contig_17217	-3.37256	0.0477892	DownRegulated	xanthoxin dehydrogenase	C:GO:0005829, F:GO:0004316, F:GO:0010301, P:GO:0006561, P:GO:0009408, P:GO:0009414, P:GO:0009750, P:GO:0010115, P:GO:0010182, P:GO:0055114	C:cytosol, F:3-oxoacyl-[acyl-carrier-protein] reductase (NADPH) activity, F:xanthoxin dehydrogenase activity, P:proline biosynthetic process, P:response to heat, P:response to water deprivation, P:response to fructose, P:regulation of abscisic acid biosynthetic process, P:sugar mediated signaling pathway, P:oxidation-reduction process
contig_14228	-3.37135	0.0294298	DownRegulated	double clp-n motif-containing p-loop nucleoside triphosphate hydrolases superfamily	F:GO:0005524, F:GO:0008233, P:GO:0006508	F:ATP binding, F:peptidase activity, P:proteolysis
contig_12869	-3.36434	0.0480659	DownRegulated	probable lrr receptor-like serine threonine-protein kinase at2g23950	C:GO:0016021, F:GO:0004674, F:GO:0005515, F:GO:0005524, F:GO:0032440, P:GO:0006468, P:GO:0055114	C:integral component of membrane, F:protein serine/threonine kinase activity, F:protein binding, F:ATP binding, F:2-alkenal reductase [NAD(P)] activity, P:protein phosphorylation, P:oxidation-reduction process
contig_6490	-3.35194	0.0220829	DownRegulated	potassium transporter 8-like	C:GO:0016021, F:GO:0015079, P:GO:0071805	C:integral component of membrane, F:potassium ion transmembrane transporter activity, P:potassium ion transmembrane transport
contig_15558	-3.35128	0.0460679	DownRegulated	mannan endo- -beta-mannosidase 7-like	F:GO:0004553, P:GO:0005975	F:hydrolase activity, hydrolyzing O-glycosyl compounds, P:carbohydrate metabolic process
contig_17829	-3.34991	0.0239257	DownRegulated	cytochrome p450 cyp72a219-like	F:GO:0004497, F:GO:0005506, F:GO:0016705, F:GO:0020037, F:GO:0050616, P:GO:0055114	F:monooxygenase activity, F:iron ion binding, F:oxidoreductase activity, acting on paired donors, with incorporation or reduction of molecular oxygen, F:heme binding, F:secologanin synthase activity, P:oxidation-reduction process
contig_1723	-3.34766	0.006611	DownRegulated	serine threonine-protein kinase 2 19-like	C:GO:0005840, F:GO:0004697, F:GO:0005524, P:GO:0006468	C:ribosome, F:protein kinase C activity, F:ATP binding, P:protein phosphorylation
contig_8589	-3.33815	0.0207446	DownRegulated	protein chloroplast import apparatus 2	F:GO:0005515	F:protein binding
contig_3129	-3.33566	0.0189228	DownRegulated	protein fam9a-like	F:GO:0003677	F:DNA binding
contig_9175	-3.33477	0.0430139	DownRegulated	sister chromatid cohesion protein pds5 homolog a isoform x1
contig_2480	-3.33375	0.0333979	DownRegulated	h aca ribonucleoprotein complex subunit 4	C:GO:0005730, C:GO:0005829, C:GO:0009506, F:GO:0003723, F:GO:0009982, P:GO:0001510, P:GO:0001522, P:GO:0006164, P:GO:0006396	C:nucleolus, C:cytosol, C:plasmodesma, F:RNA binding, F:pseudouridine synthase activity, P:RNA methylation, P:pseudouridine synthesis, P:purine nucleotide biosynthetic process, P:RNA processing
contig_1456	-3.33333	0.0355725	DownRegulated	secologanin synthase-like	F:GO:0003997, F:GO:0004497, F:GO:0005506, F:GO:0016705, F:GO:0020037, P:GO:0055114	F:acyl-CoA oxidase activity, F:monooxygenase activity, F:iron ion binding, F:oxidoreductase activity, acting on paired donors, with incorporation or reduction of molecular oxygen, F:heme binding, P:oxidation-reduction process
contig_17798	-3.32483	0.0126223	DownRegulated	dna translocase	C:GO:0009534	C:chloroplast thylakoid
contig_4170	-3.32297	0.0194765	DownRegulated	hypothetical protein JCGZ_18643
contig_8729	-3.31753	0.0433365	DownRegulated	dpp6 n-terminal domain-like protein	C:GO:0005576, C:GO:0005774, C:GO:0009505, P:GO:0019243	C:extracellular region, C:vacuolar membrane, C:plant-type cell wall, P:methylglyoxal catabolic process to D-lactate via S-lactoyl-glutathione
contig_16171	-3.31113	0.0467373	DownRegulated	pollen-specific leucine-rich repeat extensin-like protein 2	F:GO:0046872, P:GO:0030001	F:metal ion binding, P:metal ion transport
contig_1591	-3.30658	0.0236273	DownRegulated	protein shoot gravitropism 5	F:GO:0003676, F:GO:0046872, P:GO:0006355	F:nucleic acid binding, F:metal ion binding, P:regulation of transcription, DNA-templated
contig_9338	-3.30637	0.0417851	DownRegulated	cbl-interacting serine threonine-protein kinase 21 isoform 4	F:GO:0004674, F:GO:0005524, P:GO:0006468, P:GO:0007165	F:protein serine/threonine kinase activity, F:ATP binding, P:protein phosphorylation, P:signal transduction
contig_13013	-3.30146	0.0237957	DownRegulated	lysine histidine transporter-like 8	C:GO:0005886, C:GO:0016021, P:GO:0010075	C:plasma membrane, C:integral component of membrane, P:regulation of meristem growth
contig_16371	-3.29588	0.0365071	DownRegulated	homeobox-leucine zipper protein revoluta	C:GO:0005634, F:GO:0008289, F:GO:0044212, P:GO:0009855, P:GO:0009944, P:GO:0009956, P:GO:0010014, P:GO:0010051, P:GO:0010089, P:GO:0030154	C:nucleus, F:lipid binding, F:transcription regulatory region DNA binding, P:determination of bilateral symmetry, P:polarity specification of adaxial/abaxial axis, P:radial pattern formation, P:meristem initiation, P:xylem and phloem pattern formation, P:xylem development, P:cell differentiation
contig_19974	-3.2951	0.00815887	DownRegulated	spx domain-containing protein 1-like	P:GO:0016036	P:cellular response to phosphate starvation
contig_1365	-3.2934	0.0364478	DownRegulated	disease resistance rpp13-like protein 1-like isoform x1	F:GO:0043531	F:ADP binding
contig_9925	-3.29171	0.0357534	DownRegulated	lrr receptor-like serine threonine-protein kinase rpk2	C:GO:0016021, F:GO:0004693, F:GO:0005524, F:GO:0032440, P:GO:0006468, P:GO:0051726, P:GO:0055114	C:integral component of membrane, F:cyclin-dependent protein serine/threonine kinase activity, F:ATP binding, F:2-alkenal reductase [NAD(P)] activity, P:protein phosphorylation, P:regulation of cell cycle, P:oxidation-reduction process
contig_2864	-3.28943	0.0474689	DownRegulated	e3 ubiquitin-protein ligase lin-1	F:GO:0004842, F:GO:0005515, F:GO:0016874, P:GO:0009116, P:GO:0016567	F:ubiquitin-protein transferase activity, F:protein binding, F:ligase activity, P:nucleoside metabolic process, P:protein ubiquitination
contig_11445	-3.28882	0.0308827	DownRegulated	proteasome inhibitor-related	C:GO:0000502, P:GO:0006914, P:GO:0009651	C:proteasome complex, P:autophagy, P:response to salt stress
contig_1053	-3.28678	0.0439204	DownRegulated	pentatricopeptide repeat-containing protein at1g09900	C:GO:0016020	C:membrane
contig_19562	-3.28677	0.0351907	DownRegulated	evolutionarily conserved c-terminal region 2 isoform 2
contig_163	-3.28652	0.0294228	DownRegulated	probable wrky transcription factor 17	F:GO:0003700, F:GO:0043565, P:GO:0006355	F:transcription factor activity, sequence-specific DNA binding, F:sequence-specific DNA binding, P:regulation of transcription, DNA-templated
contig_20102	-3.27244	0.0312202	DownRegulated	psbp domain-containing protein chloroplastic isoform x1	C:GO:0009535, C:GO:0009654, C:GO:0019898, C:GO:0031977, F:GO:0005509, P:GO:0000023, P:GO:0010027, P:GO:0015979, P:GO:0019252, P:GO:0019288, P:GO:0045036, P:GO:0045893	C:chloroplast thylakoid membrane, C:photosystem II oxygen evolving complex, C:extrinsic component of membrane, C:thylakoid lumen, F:calcium ion binding, P:maltose metabolic process, P:thylakoid membrane organization, P:photosynthesis, P:starch biosynthetic process, P:isopentenyl diphosphate biosynthetic process, methylerythritol 4-phosphate pathway, P:protein targeting to chloroplast, P:positive …
contig_6491	-3.26685	0.0318965	DownRegulated	potassium transporter 8	C:GO:0016021, F:GO:0015079, P:GO:0071805	C:integral component of membrane, F:potassium ion transmembrane transporter activity, P:potassium ion transmembrane transport
contig_12414	-3.25301	0.0432547	DownRegulated	---NA---
contig_3471	-3.25067	0.0440575	DownRegulated	probable polygalacturonase	C:GO:0005576, C:GO:0005618, F:GO:0004650, P:GO:0005975, P:GO:0071555	C:extracellular region, C:cell wall, F:polygalacturonase activity, P:carbohydrate metabolic process, P:cell wall organization
contig_11447	-3.24896	0.0304029	DownRegulated	hypothetical protein CICLE_v10013013mg
contig_13213	-3.24843	0.0243768	DownRegulated	kda heat shock peroxisomal	C:GO:0005782, P:GO:0006457, P:GO:0009644, P:GO:0042542	C:peroxisomal matrix, P:protein folding, P:response to high light intensity, P:response to hydrogen peroxide
contig_17901	-3.24592	0.0496003	DownRegulated	hydroxyproline-rich glyco protein	C:GO:0005634	C:nucleus
contig_6762	-3.24553	0.039525	DownRegulated	thioredoxin-like protein cxxs1	C:GO:0005829, F:GO:0003756, F:GO:0015035, P:GO:0006457, P:GO:0006661, P:GO:0006662, P:GO:0045454, P:GO:0055114	C:cytosol, F:protein disulfide isomerase activity, F:protein disulfide oxidoreductase activity, P:protein folding, P:phosphatidylinositol biosynthetic process, P:glycerol ether metabolic process, P:cell redox homeostasis, P:oxidation-reduction process
contig_14161	-3.23371	0.044787	DownRegulated	wall-associated receptor kinase-like 8-like	F:GO:0004672, F:GO:0005524, P:GO:0006468	F:protein kinase activity, F:ATP binding, P:protein phosphorylation
contig_650	-3.23247	0.0222262	DownRegulated	transcription factor tcp20	C:GO:0005634, F:GO:0000987, F:GO:0003700, P:GO:0006355, P:GO:0008361, P:GO:0009653, P:GO:1900056	C:nucleus, F:core promoter proximal region sequence-specific DNA binding, F:transcription factor activity, sequence-specific DNA binding, P:regulation of transcription, DNA-templated, P:regulation of cell size, P:anatomical structure morphogenesis, P:negative regulation of leaf senescence
contig_20048	-3.22981	0.0111251	DownRegulated	chorismate synthase	P:GO:0007155, P:GO:0010090, P:GO:0045010, P:GO:0048765, P:GO:0071555	P:cell adhesion, P:trichome morphogenesis, P:actin nucleation, P:root hair cell differentiation, P:cell wall organization
contig_16508	-3.227	0.0494629	DownRegulated	probable galacturonosyltransferase 7 isoform x1	C:GO:0000139, C:GO:0005768, C:GO:0005802, C:GO:0016021, F:GO:0047262, P:GO:0045489, P:GO:0071555	C:Golgi membrane, C:endosome, C:trans-Golgi network, C:integral component of membrane, F:polygalacturonate 4-alpha-galacturonosyltransferase activity, P:pectin biosynthetic process, P:cell wall organization
contig_2825	-3.22229	0.0242498	DownRegulated	dna repair protein rad51 homolog 4 isoform x2	F:GO:0003677, F:GO:0005506, F:GO:0005524, F:GO:0008094, F:GO:0016705, F:GO:0020037, P:GO:0006281, P:GO:0055114	F:DNA binding, F:iron ion binding, F:ATP binding, F:DNA-dependent ATPase activity, F:oxidoreductase activity, acting on paired donors, with incorporation or reduction of molecular oxygen, F:heme binding, P:DNA repair, P:oxidation-reduction process
contig_6834	-3.21896	0.039289	DownRegulated	acetyl-coenzyme a carboxylase carboxyl transferase subunit chloroplastic-like	C:GO:0009317, F:GO:0003676, F:GO:0003989, F:GO:0016740, P:GO:0006633	C:acetyl-CoA carboxylase complex, F:nucleic acid binding, F:acetyl-CoA carboxylase activity, F:transferase activity, P:fatty acid biosynthetic process
contig_3168	-3.21767	0.0429872	DownRegulated	o-glucosyltransferase rumi homolog	F:GO:0016757, P:GO:0008152	F:transferase activity, transferring glycosyl groups, P:metabolic process
contig_5878	-3.21333	0.021846	DownRegulated	translationally-controlled tumor protein homolog	C:GO:0005634, C:GO:0005774, C:GO:0005794, C:GO:0005829, C:GO:0005886, C:GO:0009506, C:GO:0009507, C:GO:0009579, C:GO:0048046, C:GO:0090406, F:GO:0008017, P:GO:0001558, P:GO:0007067, P:GO:0007346, P:GO:0008283, P:GO:0009734, P:GO:0009735, P:GO:0009793, P:GO:0009819, P:GO:0009860, P:GO:0010252, P:GO:0031117, P:GO:0040014, P:GO:0048527, P:GO:0048768, P:GO:0090333	C:nucleus, C:vacuolar membrane, C:Golgi apparatus, C:cytosol, C:plasma membrane, C:plasmodesma, C:chloroplast, C:thylakoid, C:apoplast, C:pollen tube, F:microtubule binding, P:regulation of cell growth, P:mitotic nuclear division, P:regulation of mitotic cell cycle, P:cell proliferation, P:auxin-activated signaling pathway, P:response to cytokinin, P:embryo development ending in seed dormancy, P:…
contig_1152	-3.21096	0.0303384	DownRegulated	protein trichome birefringence-like 10
contig_10753	-3.20835	0.0193912	DownRegulated	---NA---
contig_3407	-3.20089	0.0368031	DownRegulated	hypothetical protein CICLE_v10012912mg
contig_13021	-3.19592	0.0450898	DownRegulated	diphthamide biosynthesis protein 1	P:GO:0017183	P:peptidyl-diphthamide biosynthetic process from peptidyl-histidine
contig_4734	-3.19398	0.0415549	DownRegulated	pr domain zinc finger protein isoform 1
contig_4875	-3.19371	0.0388658	DownRegulated	camphor resistance family isoform 1	C:GO:0005886, C:GO:0016021	C:plasma membrane, C:integral component of membrane
contig_13596	-3.1885	0.0335576	DownRegulated	glucose-6-phosphate 1- chloroplastic	C:GO:0009570, F:GO:0004345, F:GO:0050661, P:GO:0006006, P:GO:0009051, P:GO:0009637, P:GO:0010155, P:GO:0015979, P:GO:0019288, P:GO:0046777, P:GO:0055114	C:chloroplast stroma, F:glucose-6-phosphate dehydrogenase activity, F:NADP binding, P:glucose metabolic process, P:pentose-phosphate shunt, oxidative branch, P:response to blue light, P:regulation of proton transport, P:photosynthesis, P:isopentenyl diphosphate biosynthetic process, methylerythritol 4-phosphate pathway, P:protein autophosphorylation, P:oxidation-reduction process
contig_11337	-3.18572	0.0419345	DownRegulated	phospholipid-transporting atpase 8	C:GO:0016021, F:GO:0000287, F:GO:0004012, F:GO:0005524, P:GO:0008152, P:GO:0045332	C:integral component of membrane, F:magnesium ion binding, F:phospholipid-translocating ATPase activity, F:ATP binding, P:metabolic process, P:phospholipid translocation
contig_770	-3.18548	0.0136914	DownRegulated	methyltransferase-like protein 13	C:GO:0005794, F:GO:0008168, F:GO:0008233, P:GO:0006508, P:GO:0032259	C:Golgi apparatus, F:methyltransferase activity, F:peptidase activity, P:proteolysis, P:methylation
contig_16888	-3.18144	0.0330043	DownRegulated	glucan endo- -beta-glucosidase 5-like	C:GO:0005773, C:GO:0009505, C:GO:0009506, C:GO:0046658, F:GO:0042973, P:GO:0005975	C:vacuole, C:plant-type cell wall, C:plasmodesma, C:anchored component of plasma membrane, F:glucan endo-1,3-beta-D-glucosidase activity, P:carbohydrate metabolic process
contig_12855	-3.18142	0.028053	DownRegulated	armadillo repeat-containing protein 3	F:GO:0005515, F:GO:0016874, P:GO:0008152	F:protein binding, F:ligase activity, P:metabolic process
contig_10462	-3.17895	0.031233	DownRegulated	e3 ubiquitin-protein ligase rglg2 isoform x1	F:GO:0004842, F:GO:0005515, F:GO:0008270, F:GO:0016874, P:GO:0009611, P:GO:0009867, P:GO:0016567, P:GO:0042742	F:ubiquitin-protein transferase activity, F:protein binding, F:zinc ion binding, F:ligase activity, P:response to wounding, P:jasmonic acid mediated signaling pathway, P:protein ubiquitination, P:defense response to bacterium
contig_9878	-3.17344	0.0118866	DownRegulated	protein transparent testa 12-like	C:GO:0016021, F:GO:0015238, F:GO:0015297, P:GO:0006855	C:integral component of membrane, F:drug transmembrane transporter activity, F:antiporter activity, P:drug transmembrane transport
contig_15331	-3.17158	0.0461773	DownRegulated	transducin family protein wd-40 repeat family protein isoform 1	F:GO:0005515	F:protein binding
contig_66	-3.16418	0.0460675	DownRegulated	dof zinc finger	F:GO:0044212, P:GO:0006355	F:transcription regulatory region DNA binding, P:regulation of transcription, DNA-templated
contig_5382	-3.1641	0.0444385	DownRegulated	o-glucosyltransferase rumi homolog	C:GO:0005768, C:GO:0005802, F:GO:0016740, P:GO:0008152	C:endosome, C:trans-Golgi network, F:transferase activity, P:metabolic process
contig_5875	-3.15845	0.0213493	DownRegulated	translationally-controlled tumor protein homolog	C:GO:0005634, C:GO:0005774, C:GO:0005794, C:GO:0005829, C:GO:0005886, C:GO:0009506, C:GO:0009507, C:GO:0009579, C:GO:0048046, C:GO:0090406, F:GO:0008017, P:GO:0001558, P:GO:0007067, P:GO:0007346, P:GO:0008283, P:GO:0009734, P:GO:0009735, P:GO:0009793, P:GO:0009819, P:GO:0009860, P:GO:0010252, P:GO:0031117, P:GO:0040014, P:GO:0048527, P:GO:0048768, P:GO:0090333	C:nucleus, C:vacuolar membrane, C:Golgi apparatus, C:cytosol, C:plasma membrane, C:plasmodesma, C:chloroplast, C:thylakoid, C:apoplast, C:pollen tube, F:microtubule binding, P:regulation of cell growth, P:mitotic nuclear division, P:regulation of mitotic cell cycle, P:cell proliferation, P:auxin-activated signaling pathway, P:response to cytokinin, P:embryo development ending in seed dormancy, P:…
contig_833	-3.14568	0.0494608	DownRegulated	abc transporter g family member 14-like	C:GO:0005886, F:GO:0005524, F:GO:0015416, P:GO:0008152, P:GO:0010222, P:GO:0010588, P:GO:0015716, P:GO:0015748	C:plasma membrane, F:ATP binding, F:organic phosphonate transmembrane-transporting ATPase activity, P:metabolic process, P:stem vascular tissue pattern formation, P:cotyledon vascular tissue pattern formation, P:organic phosphonate transport, P:organophosphate ester transport
contig_11564	-3.14547	0.0265764	DownRegulated	probable zinc metalloprotease chloroplastic	C:GO:0016021, C:GO:0031969, F:GO:0004222, P:GO:0006508, P:GO:0007275, P:GO:0009416, P:GO:0009658, P:GO:0009723, P:GO:0009959, P:GO:0010027, P:GO:0010207, P:GO:0043157, P:GO:0048564, P:GO:0060359	C:integral component of membrane, C:chloroplast membrane, F:metalloendopeptidase activity, P:proteolysis, P:multicellular organismal development, P:response to light stimulus, P:chloroplast organization, P:response to ethylene, P:negative gravitropism, P:thylakoid membrane organization, P:photosystem II assembly, P:response to cation stress, P:photosystem I assembly, P:response to ammonium ion
contig_10370	-3.14497	0.035561	DownRegulated	phosphoinositide phospholipase c 2-like	C:GO:0005622, F:GO:0004435, F:GO:0004871, P:GO:0016042, P:GO:0035556	C:intracellular, F:phosphatidylinositol phospholipase C activity, F:signal transducer activity, P:lipid catabolic process, P:intracellular signal transduction
contig_7308	-3.1416	0.022087	DownRegulated	equilibrative nucleotide transporter 3-like	C:GO:0016021, F:GO:0005337, P:GO:1901642	C:integral component of membrane, F:nucleoside transmembrane transporter activity, P:nucleoside transmembrane transport
contig_2766	-3.13329	0.0410332	DownRegulated	s-adenosyl-l-methionine-dependent methyltransferases superfamily protein	F:GO:0008168, F:GO:0008270, P:GO:0032259	F:methyltransferase activity, F:zinc ion binding, P:methylation
contig_12009	-3.13226	0.04713	DownRegulated	probable cinnamyl alcohol dehydrogenase 6	F:GO:0008270, F:GO:0046029, P:GO:0055114	F:zinc ion binding, F:mannitol dehydrogenase activity, P:oxidation-reduction process
contig_9812	-3.1301	0.0451567	DownRegulated	pyruvate decarboxylase 1	F:GO:0000287, F:GO:0004737, F:GO:0030976, P:GO:0008152	F:magnesium ion binding, F:pyruvate decarboxylase activity, F:thiamine pyrophosphate binding, P:metabolic process
contig_4369	-3.12691	0.0419807	DownRegulated	probable polyamine transporter at3g13620	C:GO:0016021, F:GO:0015171, F:GO:0015203, P:GO:0003333, P:GO:0016126, P:GO:0046520, P:GO:1902047	C:integral component of membrane, F:amino acid transmembrane transporter activity, F:polyamine transmembrane transporter activity, P:amino acid transmembrane transport, P:sterol biosynthetic process, P:sphingoid biosynthetic process, P:polyamine transmembrane transport
contig_9877	-3.12589	0.0130642	DownRegulated	protein transparent testa 12-like	C:GO:0016021, F:GO:0015238, F:GO:0015297, P:GO:0006855	C:integral component of membrane, F:drug transmembrane transporter activity, F:antiporter activity, P:drug transmembrane transport
contig_18180	-3.12387	0.0394859	DownRegulated	nudix hydrolase 25	F:GO:0004081, F:GO:0008893, P:GO:0006857, P:GO:0015967, P:GO:0019243	F:bis(5'-nucleosyl)-tetraphosphatase (asymmetrical) activity, F:guanosine-3',5'-bis(diphosphate) 3'-diphosphatase activity, P:oligopeptide transport, P:diadenosine tetraphosphate catabolic process, P:methylglyoxal catabolic process to D-lactate via S-lactoyl-glutathione
contig_866	-3.10715	0.0364214	DownRegulated	histidine-containing phosphotransfer protein 5-like	C:GO:0005622, F:GO:0009927, F:GO:0032440, F:GO:0043424, P:GO:0000041, P:GO:0000160, P:GO:0009553, P:GO:0010029, P:GO:0015698, P:GO:0016049, P:GO:0016310, P:GO:0031537, P:GO:0048831, P:GO:0051301, P:GO:0055114, P:GO:0080036	C:intracellular, F:histidine phosphotransfer kinase activity, F:2-alkenal reductase [NAD(P)] activity, F:protein histidine kinase binding, P:transition metal ion transport, P:phosphorelay signal transduction system, P:embryo sac development, P:regulation of seed germination, P:inorganic anion transport, P:cell growth, P:phosphorylation, P:regulation of anthocyanin metabolic process, P:regulation …
contig_1557	-3.10001	0.0311671	DownRegulated	crocetin chloroplastic-like	F:GO:0016758, P:GO:0008152	F:transferase activity, transferring hexosyl groups, P:metabolic process
contig_5876	-3.09208	0.0160634	DownRegulated	---NA---
contig_1422	-3.08927	0.0489576	DownRegulated	lrr and nb-arc domains-containing disease resistance	F:GO:0043531	F:ADP binding
contig_12937	-3.08424	0.0290481	DownRegulated	probable nucleoredoxin 1	C:GO:0005829, F:GO:0004095, F:GO:0047134, P:GO:0010183, P:GO:0045454, P:GO:0055114, P:GO:0080092	C:cytosol, F:carnitine O-palmitoyltransferase activity, F:protein-disulfide reductase activity, P:pollen tube guidance, P:cell redox homeostasis, P:oxidation-reduction process, P:regulation of pollen tube growth
contig_15492	-3.08002	0.045428	DownRegulated	---NA---
contig_9594	-3.07538	0.0293987	DownRegulated	ubiquitin carboxyl-terminal hydrolase 23	F:GO:0008234, F:GO:0036459, F:GO:0046872, P:GO:0006511, P:GO:0016579	F:cysteine-type peptidase activity, F:ubiquitinyl hydrolase activity, F:metal ion binding, P:ubiquitin-dependent protein catabolic process, P:protein deubiquitination
contig_14900	-3.07302	0.0150098	DownRegulated	o-fucosyltransferase family protein	F:GO:0016757, P:GO:0008152	F:transferase activity, transferring glycosyl groups, P:metabolic process
contig_16678	-3.06615	0.0218542	DownRegulated	ganglioside-induced differentiation-associated protein 2-like	C:GO:0005737	C:cytoplasm
contig_14438	-3.06332	0.0428312	DownRegulated	aldehyde dehydrogenase family 2 member mitochondrial-like	F:GO:0001758, F:GO:0004029, P:GO:0055114	F:retinal dehydrogenase activity, F:aldehyde dehydrogenase (NAD) activity, P:oxidation-reduction process
contig_2248	-3.04545	0.0430477	DownRegulated	s-adenosyl-l-methionine-dependent methyltransferase-like protein	C:GO:0005829, F:GO:0008171, P:GO:0032259	C:cytosol, F:O-methyltransferase activity, P:methylation
contig_12264	-3.02481	0.0305243	DownRegulated	60s ribosomal protein l6-like	C:GO:0005840, F:GO:0003735, P:GO:0006412	C:ribosome, F:structural constituent of ribosome, P:translation
contig_11527	-3.01938	0.0385276	DownRegulated	transcription factor bhlh51-like	F:GO:0003677, F:GO:0003700, F:GO:0046983, P:GO:0006355	F:DNA binding, F:transcription factor activity, sequence-specific DNA binding, F:protein dimerization activity, P:regulation of transcription, DNA-templated
contig_9905	-3.01612	0.0343437	DownRegulated	zinc finger protein 4	F:GO:0044212, F:GO:0046872, F:GO:0046982	F:transcription regulatory region DNA binding, F:metal ion binding, F:protein heterodimerization activity
contig_13604	-3.01031	0.0447366	DownRegulated	transcription factor divaricata	C:GO:0005634, F:GO:0003677, F:GO:0003700, P:GO:0006355, P:GO:0016556	C:nucleus, F:DNA binding, F:transcription factor activity, sequence-specific DNA binding, P:regulation of transcription, DNA-templated, P:mRNA modification
contig_8171	-3.00999	0.0406058	DownRegulated	plant intracellular ras-group-related lrr protein 6-like	F:GO:0005515, F:GO:0016740, P:GO:0008152	F:protein binding, F:transferase activity, P:metabolic process
contig_4390	-3.00406	0.0492248	DownRegulated	28 kda chloroplastic	C:GO:0019013, C:GO:0030529, F:GO:0000166, F:GO:0003676, P:GO:0019344	C:viral nucleocapsid, C:ribonucleoprotein complex, F:nucleotide binding, F:nucleic acid binding, P:cysteine biosynthetic process
contig_16357	-2.99669	0.0420814	DownRegulated	saccharopine dehydrogenase isoform 2	C:GO:0009534, F:GO:0016491, P:GO:0055114	C:chloroplast thylakoid, F:oxidoreductase activity, P:oxidation-reduction process
contig_2209	-2.99506	0.0358572	DownRegulated	probable s-adenosylmethionine-dependent methyltransferase at5g37990	F:GO:0008168, P:GO:0032259	F:methyltransferase activity, P:methylation
contig_17059	-2.98904	0.033885	DownRegulated	ribosome-binding factor chloroplastic	C:GO:0005840, C:GO:0009534, C:GO:0009570, P:GO:0044238	C:ribosome, C:chloroplast thylakoid, C:chloroplast stroma, P:primary metabolic process
contig_4963	-2.98635	0.0256858	DownRegulated	pyrroline-5-carboxylate reductase 1
contig_18018	-2.98411	0.0313154	DownRegulated	rhodanese-like domain-containing protein chloroplastic	C:GO:0009535, P:GO:0010103, P:GO:0019344, P:GO:0019684	C:chloroplast thylakoid membrane, P:stomatal complex morphogenesis, P:cysteine biosynthetic process, P:photosynthesis, light reaction
contig_1696	-2.98324	0.0434471	DownRegulated	squamosa promoter-binding	C:GO:0005634, F:GO:0003677, F:GO:0003700, P:GO:0009908	C:nucleus, F:DNA binding, F:transcription factor activity, sequence-specific DNA binding, P:flower development
contig_9004	-2.98198	0.0243195	DownRegulated	sugar transporter erd6-like 5	C:GO:0016021, F:GO:0022891, F:GO:0032440, P:GO:0008643, P:GO:0055085, P:GO:0055114	C:integral component of membrane, F:substrate-specific transmembrane transporter activity, F:2-alkenal reductase [NAD(P)] activity, P:carbohydrate transport, P:transmembrane transport, P:oxidation-reduction process
contig_9562	-2.97738	0.0462855	DownRegulated	cbs domain-containing protein mitochondrial	C:GO:0005739, F:GO:0050897, P:GO:0045454	C:mitochondrion, F:cobalt ion binding, P:cell redox homeostasis
contig_17318	-2.97712	0.0389126	DownRegulated	transmembrane protein 245	C:GO:0016021	C:integral component of membrane
contig_5181	-2.96771	0.0282147	DownRegulated	lipid phosphate phosphatase 2-like isoform x1	C:GO:0005887, F:GO:0003993, F:GO:0008195, P:GO:0006470, P:GO:0009738	C:integral component of plasma membrane, F:acid phosphatase activity, F:phosphatidate phosphatase activity, P:protein dephosphorylation, P:abscisic acid-activated signaling pathway
contig_14237	-2.96687	0.0497027	DownRegulated	nuclear transcription factor y subunit b-3	C:GO:0005634, F:GO:0003700, F:GO:0043565, F:GO:0046982, P:GO:0006355	C:nucleus, F:transcription factor activity, sequence-specific DNA binding, F:sequence-specific DNA binding, F:protein heterodimerization activity, P:regulation of transcription, DNA-templated
contig_11116	-2.96231	0.0456084	DownRegulated	transcription factor tga4	F:GO:0003700, F:GO:0043565, P:GO:0006355	F:transcription factor activity, sequence-specific DNA binding, F:sequence-specific DNA binding, P:regulation of transcription, DNA-templated
contig_19591	-2.95541	0.0254716	DownRegulated	probable lrr receptor-like serine threonine-protein kinase at2g24230	C:GO:0016021, F:GO:0004672, F:GO:0005515, F:GO:0005524, P:GO:0006468, P:GO:0009793	C:integral component of membrane, F:protein kinase activity, F:protein binding, F:ATP binding, P:protein phosphorylation, P:embryo development ending in seed dormancy
contig_19977	-2.93607	0.0127703	DownRegulated	spx domain-containing protein 1-like	P:GO:0016036	P:cellular response to phosphate starvation
contig_2734	-2.93328	0.0489732	DownRegulated	alcohol dehydrogenase-like 2	F:GO:0008270, F:GO:0016491, P:GO:0055114	F:zinc ion binding, F:oxidoreductase activity, P:oxidation-reduction process
contig_20702	-2.92463	0.0325911	DownRegulated	f-box protein at2g26850-like	F:GO:0005515	F:protein binding
contig_11497	-2.92377	0.0409766	DownRegulated	probable phospholipid hydroperoxide glutathione peroxidase mitochondrial	C:GO:0005739, C:GO:0005829, C:GO:0005886, C:GO:0009507, C:GO:0048046, F:GO:0004602, P:GO:0006979, P:GO:0055114	C:mitochondrion, C:cytosol, C:plasma membrane, C:chloroplast, C:apoplast, F:glutathione peroxidase activity, P:response to oxidative stress, P:oxidation-reduction process
contig_12929	-2.91962	0.0350159	DownRegulated	rna polymerase sigma factor chloroplastic mitochondrial	C:GO:0005739, C:GO:0009507, F:GO:0001053, F:GO:0003677, F:GO:0003700, P:GO:0006352, P:GO:0009637, P:GO:0009658, P:GO:0010207, P:GO:0010264, P:GO:0045893	C:mitochondrion, C:chloroplast, F:plastid sigma factor activity, F:DNA binding, F:transcription factor activity, sequence-specific DNA binding, P:DNA-templated transcription, initiation, P:response to blue light, P:chloroplast organization, P:photosystem II assembly, P:myo-inositol hexakisphosphate biosynthetic process, P:positive regulation of transcription, DNA-templated
contig_5178	-2.91194	0.0307816	DownRegulated	lipid phosphate phosphatase 2	C:GO:0005887, F:GO:0003993, F:GO:0008195, P:GO:0006470, P:GO:0009738	C:integral component of plasma membrane, F:acid phosphatase activity, F:phosphatidate phosphatase activity, P:protein dephosphorylation, P:abscisic acid-activated signaling pathway
contig_20557	-2.91145	0.0259465	DownRegulated	myb family transcription factor family protein	F:GO:0003677	F:DNA binding
contig_9901	-2.90837	0.0400586	DownRegulated	nitrile-specifier protein 5	F:GO:0005515	F:protein binding
contig_3479	-2.90741	0.0482944	DownRegulated	plastid movement impaired 2
contig_1556	-2.90467	0.0440323	DownRegulated	crocetin chloroplastic-like	F:GO:0016758, P:GO:0008152	F:transferase activity, transferring hexosyl groups, P:metabolic process
contig_14200	-2.89981	0.0498675	DownRegulated	hypersensitive-induced response protein 1	C:GO:0005774, C:GO:0005794, C:GO:0005886, C:GO:0009506, F:GO:0043424	C:vacuolar membrane, C:Golgi apparatus, C:plasma membrane, C:plasmodesma, F:protein histidine kinase binding
contig_20609	-2.89121	0.0416912	DownRegulated	arabinanase levansucrase
contig_19827	-2.872	0.0488182	DownRegulated	embryogenesis-associated protein emb8-like
contig_11547	-2.86385	0.023287	DownRegulated	urate oxidase	C:GO:0005777, F:GO:0004846, P:GO:0006144, P:GO:0006635, P:GO:0007031, P:GO:0019628	C:peroxisome, F:urate oxidase activity, P:purine nucleobase metabolic process, P:fatty acid beta-oxidation, P:peroxisome organization, P:urate catabolic process
contig_8620	-2.85293	0.0426953	DownRegulated	caffeoylshikimate esterase-like	C:GO:0016020, F:GO:0016298, P:GO:0006629	C:membrane, F:lipase activity, P:lipid metabolic process
contig_10564	-2.84348	0.0259118	DownRegulated	PREDICTED: uncharacterized protein LOC102624004 isoform X1
contig_16376	-2.83803	0.023461	DownRegulated	bri1-kd interacting protein	C:GO:0005737, C:GO:0016020, P:GO:0009966	C:cytoplasm, C:membrane, P:regulation of signal transduction
contig_17761	-2.83486	0.0426601	DownRegulated	rna-binding asch domain protein isoform 2
contig_2801	-2.83363	0.0151939	DownRegulated	probable glutathione peroxidase 8	C:GO:0005634, C:GO:0005829, F:GO:0004602, F:GO:0046872, P:GO:0006979, P:GO:0009407, P:GO:0055114	C:nucleus, C:cytosol, F:glutathione peroxidase activity, F:metal ion binding, P:response to oxidative stress, P:toxin catabolic process, P:oxidation-reduction process
contig_17698	-2.82998	0.0191818	DownRegulated	homeobox-leucine zipper protein hat5	C:GO:0005634, F:GO:0003700, F:GO:0042803, F:GO:0043565, P:GO:0009965, P:GO:0010167, P:GO:0015706, P:GO:0015996, P:GO:0045893	C:nucleus, F:transcription factor activity, sequence-specific DNA binding, F:protein homodimerization activity, F:sequence-specific DNA binding, P:leaf morphogenesis, P:response to nitrate, P:nitrate transport, P:chlorophyll catabolic process, P:positive regulation of transcription, DNA-templated
contig_19581	-2.82721	0.0276224	DownRegulated	tetratricopeptide repeat superfamily protein isoform 1	C:GO:0009535, F:GO:0005515, P:GO:0006655, P:GO:0009073, P:GO:0010027, P:GO:0010207, P:GO:0016226, P:GO:0019288, P:GO:0019344, P:GO:0048564	C:chloroplast thylakoid membrane, F:protein binding, P:phosphatidylglycerol biosynthetic process, P:aromatic amino acid family biosynthetic process, P:thylakoid membrane organization, P:photosystem II assembly, P:iron-sulfur cluster assembly, P:isopentenyl diphosphate biosynthetic process, methylerythritol 4-phosphate pathway, P:cysteine biosynthetic process, P:photosystem I assembly
contig_2944	-2.81308	0.0463213	DownRegulated	macrophage migration inhibitory factor homolog	C:GO:0005777, F:GO:0050178, P:GO:0006569, P:GO:0009684	C:peroxisome, F:phenylpyruvate tautomerase activity, P:tryptophan catabolic process, P:indoleacetic acid biosynthetic process
contig_12232	-2.80368	0.0484678	DownRegulated	histone h1	C:GO:0000786, C:GO:0005634, F:GO:0003677, P:GO:0006334	C:nucleosome, C:nucleus, F:DNA binding, P:nucleosome assembly
contig_12216	-2.80037	0.021936	DownRegulated	soluble inorganic pyrophosphatase	C:GO:0005829, F:GO:0000287, F:GO:0004427, P:GO:0006796	C:cytosol, F:magnesium ion binding, F:inorganic diphosphatase activity, P:phosphate-containing compound metabolic process
contig_6825	-2.79893	0.0340784	DownRegulated	bzip domain class transcription factor	C:GO:0005634, F:GO:0003677, P:GO:0007020, P:GO:0009637, P:GO:0010155, P:GO:0046777	C:nucleus, F:DNA binding, P:microtubule nucleation, P:response to blue light, P:regulation of proton transport, P:protein autophosphorylation
contig_12215	-2.79431	0.02227	DownRegulated	soluble inorganic pyrophosphatase-like	C:GO:0005829, F:GO:0000287, F:GO:0004427, P:GO:0006796	C:cytosol, F:magnesium ion binding, F:inorganic diphosphatase activity, P:phosphate-containing compound metabolic process
contig_8007	-2.79303	0.0331371	DownRegulated	universal stress protein a-like protein	C:GO:0005886, C:GO:0009506, F:GO:0016787, P:GO:0006950, P:GO:0008152	C:plasma membrane, C:plasmodesma, F:hydrolase activity, P:response to stress, P:metabolic process
contig_13748	-2.79036	0.0328991	DownRegulated	hypothetical protein CICLE_v10032798mg	C:GO:0005768, C:GO:0005802	C:endosome, C:trans-Golgi network
contig_10345	-2.78527	0.038024	DownRegulated	mitochondrial rho gtpase 1-like	C:GO:0031307, F:GO:0003924, F:GO:0005509, F:GO:0005525, P:GO:0007005, P:GO:0007264, P:GO:0008152, P:GO:0015031	C:integral component of mitochondrial outer membrane, F:GTPase activity, F:calcium ion binding, F:GTP binding, P:mitochondrion organization, P:small GTPase mediated signal transduction, P:metabolic process, P:protein transport
contig_12214	-2.77503	0.0229711	DownRegulated	soluble inorganic pyrophosphatase-like	C:GO:0005829, F:GO:0000287, F:GO:0004427, P:GO:0006796	C:cytosol, F:magnesium ion binding, F:inorganic diphosphatase activity, P:phosphate-containing compound metabolic process
contig_16375	-2.76564	0.0247617	DownRegulated	hypothetical protein CICLE_v10012502mg
contig_11224	-2.76437	0.0419303	DownRegulated	hypothetical protein VITISV_017394	C:GO:0005739, F:GO:0003690, P:GO:0006355	C:mitochondrion, F:double-stranded DNA binding, P:regulation of transcription, DNA-templated
contig_5099	-2.7637	0.0314547	DownRegulated	r3h domain containing	F:GO:0003676	F:nucleic acid binding
contig_8405	-2.75277	0.0308261	DownRegulated	chaperone protein chloroplastic	C:GO:0009570, F:GO:0005524, P:GO:0009408, P:GO:0009658, P:GO:0016485	C:chloroplast stroma, F:ATP binding, P:response to heat, P:chloroplast organization, P:protein processing
contig_11225	-2.74925	0.0398665	DownRegulated	mitochondrial transcription termination factor family isoform 1	C:GO:0005739, F:GO:0003690, P:GO:0006355	C:mitochondrion, F:double-stranded DNA binding, P:regulation of transcription, DNA-templated
contig_2674	-2.74149	0.0485617	DownRegulated	amino acid binding	F:GO:0016597, F:GO:0016779, P:GO:0019408	F:amino acid binding, F:nucleotidyltransferase activity, P:dolichol biosynthetic process
contig_332	-2.72851	0.0420473	DownRegulated	elongation factor 1-gamma-like	F:GO:0003746, F:GO:0005515, F:GO:0016740, P:GO:0006414	F:translation elongation factor activity, F:protein binding, F:transferase activity, P:translational elongation
contig_12631	-2.72528	0.0326606	DownRegulated	14-3-3-like protein b	F:GO:0019904	F:protein domain specific binding
contig_1301	-2.72098	0.0467497	DownRegulated	delta-1-pyrroline-5-carboxylate synthase a isoform x3	F:GO:0005524, F:GO:0016301, P:GO:0016310	F:ATP binding, F:kinase activity, P:phosphorylation
contig_18856	-2.71482	0.0315896	DownRegulated	chitinase domain-containing protein 1	C:GO:0005783, F:GO:0004568, P:GO:0005975, P:GO:0006032	C:endoplasmic reticulum, F:chitinase activity, P:carbohydrate metabolic process, P:chitin catabolic process
contig_20247	-2.71352	0.0368199	DownRegulated	transcription factor bhlh68	F:GO:0003677, F:GO:0046983	F:DNA binding, F:protein dimerization activity
contig_13049	-2.69439	0.0271445	DownRegulated	cyclin family protein	C:GO:0005634, P:GO:0051726	C:nucleus, P:regulation of cell cycle
contig_19692	-2.68919	0.0320389	DownRegulated	elongation factor 1-beta-like	C:GO:0005853, F:GO:0003746, P:GO:0006414	C:eukaryotic translation elongation factor 1 complex, F:translation elongation factor activity, P:translational elongation
contig_14225	-2.68887	0.024102	DownRegulated	dead-box atp-dependent rna helicase 7	C:GO:0005730, F:GO:0003723, F:GO:0004386, F:GO:0005524, P:GO:0008152	C:nucleolus, F:RNA binding, F:helicase activity, F:ATP binding, P:metabolic process
contig_7453	-2.68698	0.0381914	DownRegulated	udp-glycosyltransferase 74b1-like	F:GO:0047251, P:GO:0006569, P:GO:0009684, P:GO:0019761, P:GO:0042742, P:GO:0048767, P:GO:0052544	F:thiohydroximate beta-D-glucosyltransferase activity, P:tryptophan catabolic process, P:indoleacetic acid biosynthetic process, P:glucosinolate biosynthetic process, P:defense response to bacterium, P:root hair elongation, P:defense response by callose deposition in cell wall
contig_10854	-2.67761	0.0316949	DownRegulated	essential protein isoform 3
contig_6124	-2.67011	0.0435614	DownRegulated	---NA---
contig_13124	-2.67008	0.0488572	DownRegulated	bel1-like homeodomain protein 9	C:GO:0005634, C:GO:0005829, F:GO:0003677, P:GO:0006306, P:GO:0006346, P:GO:0007267, P:GO:0009616, P:GO:0009855, P:GO:0009909, P:GO:0009944, P:GO:0010014, P:GO:0010051, P:GO:0010076, P:GO:0010077, P:GO:0010154, P:GO:0010223, P:GO:0010228, P:GO:0010267, P:GO:0035196, P:GO:0048457, P:GO:0048481, P:GO:0048645, P:GO:0080006	C:nucleus, C:cytosol, F:DNA binding, P:DNA methylation, P:methylation-dependent chromatin silencing, P:cell-cell signaling, P:virus induced gene silencing, P:determination of bilateral symmetry, P:regulation of flower development, P:polarity specification of adaxial/abaxial axis, P:meristem initiation, P:xylem and phloem pattern formation, P:maintenance of floral meristem identity, P:maintenance …
contig_6191	-2.66964	0.0456648	DownRegulated	---NA---
contig_20182	-2.66759	0.0217146	DownRegulated	hydrogen peroxide induced protein 1	P:GO:0006950	P:response to stress
contig_15200	-2.65393	0.0255996	DownRegulated	40s ribosomal protein s18	C:GO:0005840, F:GO:0003723, F:GO:0003735, P:GO:0006412	C:ribosome, F:RNA binding, F:structural constituent of ribosome, P:translation
contig_17060	-2.64845	0.0371066	DownRegulated	serine threonine-protein kinase ht1-like isoform x1	F:GO:0004713, F:GO:0005524, F:GO:0016597, P:GO:0018108	F:protein tyrosine kinase activity, F:ATP binding, F:amino acid binding, P:peptidyl-tyrosine phosphorylation
contig_5736	-2.64686	0.0434998	DownRegulated	lachrymatory-factor synthase
contig_17135	-2.63982	0.0390834	DownRegulated	h aca ribonucleoprotein complex subunit 2-like protein	C:GO:0005730, C:GO:0005732, C:GO:0019013, F:GO:0030515, P:GO:0001510, P:GO:0009165, P:GO:0009909, P:GO:0031118, P:GO:0034968	C:nucleolus, C:small nucleolar ribonucleoprotein complex, C:viral nucleocapsid, F:snoRNA binding, P:RNA methylation, P:nucleotide biosynthetic process, P:regulation of flower development, P:rRNA pseudouridine synthesis, P:histone lysine methylation
contig_11375	-2.63905	0.0161724	DownRegulated	glycerol-3-phosphate chloroplastic	C:GO:0009570, F:GO:0004366, P:GO:0006636, P:GO:0006655, P:GO:0015995, P:GO:0016117, P:GO:0019288	C:chloroplast stroma, F:glycerol-3-phosphate O-acyltransferase activity, P:unsaturated fatty acid biosynthetic process, P:phosphatidylglycerol biosynthetic process, P:chlorophyll biosynthetic process, P:carotenoid biosynthetic process, P:isopentenyl diphosphate biosynthetic process, methylerythritol 4-phosphate pathway
contig_1891	-2.63678	0.0361756	DownRegulated	mitochondrial transcription termination factor family protein isoform 1	C:GO:0005739, C:GO:0009507, F:GO:0003690, P:GO:0006355, P:GO:0009651, P:GO:0009658, P:GO:0048364, P:GO:0048367	C:mitochondrion, C:chloroplast, F:double-stranded DNA binding, P:regulation of transcription, DNA-templated, P:response to salt stress, P:chloroplast organization, P:root development, P:shoot system development
contig_18575	-2.63602	0.034904	DownRegulated	sec14 cytosolic factor family protein phosphoglyceride transfer family protein isoform 1	C:GO:0005622, C:GO:0016021, F:GO:0005215, P:GO:0006810	C:intracellular, C:integral component of membrane, F:transporter activity, P:transport
contig_1236	-2.62745	0.0260057	DownRegulated	ankyrin repeat and sam domain-containing protein 3-like	F:GO:0005515	F:protein binding
contig_16706	-2.61972	0.0365206	DownRegulated	elongation factor 1-alpha-like	C:GO:0005737, F:GO:0003746, F:GO:0003924, F:GO:0005525, F:GO:0016779, P:GO:0006414	C:cytoplasm, F:translation elongation factor activity, F:GTPase activity, F:GTP binding, F:nucleotidyltransferase activity, P:translational elongation
contig_19631	-2.61941	0.0417773	DownRegulated	purple acid phosphatase 23 isoform x1	F:GO:0003993, F:GO:0046872, P:GO:0006470	F:acid phosphatase activity, F:metal ion binding, P:protein dephosphorylation
contig_3443	-2.61922	0.0428423	DownRegulated	dnaj protein homolog	F:GO:0005524, F:GO:0031072, F:GO:0046872, F:GO:0051082, P:GO:0006457, P:GO:0009408	F:ATP binding, F:heat shock protein binding, F:metal ion binding, F:unfolded protein binding, P:protein folding, P:response to heat
contig_795	-2.6149	0.0442705	DownRegulated	lycopene beta cyclase	F:GO:0016705, P:GO:0016117, P:GO:0055114	F:oxidoreductase activity, acting on paired donors, with incorporation or reduction of molecular oxygen, P:carotenoid biosynthetic process, P:oxidation-reduction process
contig_14226	-2.61209	0.0235195	DownRegulated	dead-box atp-dependent rna helicase 7	C:GO:0005634, F:GO:0003723, F:GO:0004386, F:GO:0005524, P:GO:0008152	C:nucleus, F:RNA binding, F:helicase activity, F:ATP binding, P:metabolic process
contig_14502	-2.60555	0.0197272	DownRegulated	probable calcium-binding protein cml29	F:GO:0005509, F:GO:0032440, P:GO:0055114	F:calcium ion binding, F:2-alkenal reductase [NAD(P)] activity, P:oxidation-reduction process
contig_13050	-2.6014	0.0345903	DownRegulated	cyclin family protein	C:GO:0005634, P:GO:0051726	C:nucleus, P:regulation of cell cycle
contig_2779	-2.59104	0.0208568	DownRegulated	casparian strip membrane protein 2-like	C:GO:0005886, C:GO:0016021, P:GO:0071555	C:plasma membrane, C:integral component of membrane, P:cell wall organization
contig_3444	-2.58587	0.0417588	DownRegulated	dnaj protein homolog	F:GO:0005524, F:GO:0031072, F:GO:0046872, F:GO:0051082, P:GO:0006457, P:GO:0009408	F:ATP binding, F:heat shock protein binding, F:metal ion binding, F:unfolded protein binding, P:protein folding, P:response to heat
contig_5759	-2.58243	0.0349689	DownRegulated	tetraketide alpha-pyrone reductase 1-like	F:GO:0003824, F:GO:0050662, P:GO:0008152	F:catalytic activity, F:coenzyme binding, P:metabolic process
contig_11041	-2.57485	0.0428821	DownRegulated	hypothetical protein CISIN_1g024650mg
contig_8422	-2.56942	0.0238502	DownRegulated	ests gb	C:GO:0005634, C:GO:0048046, P:GO:0019344	C:nucleus, C:apoplast, P:cysteine biosynthetic process
contig_4488	-2.54754	0.0432287	DownRegulated	---NA---
contig_19568	-2.54331	0.0270847	DownRegulated	30s ribosomal protein chloroplastic-like	C:GO:0005840, C:GO:0009570, C:GO:0009941, C:GO:0016020, F:GO:0003723, F:GO:0003735, P:GO:0006364, P:GO:0006412, P:GO:0015995	C:ribosome, C:chloroplast stroma, C:chloroplast envelope, C:membrane, F:RNA binding, F:structural constituent of ribosome, P:rRNA processing, P:translation, P:chlorophyll biosynthetic process
contig_18271	-2.54105	0.0333021	DownRegulated	nucleotide-sensitive chloride conductance regulator family protein	C:GO:0005829, C:GO:0005886, C:GO:0034709, C:GO:0034715, P:GO:0000387, P:GO:0006821, P:GO:0006884	C:cytosol, C:plasma membrane, C:methylosome, C:pICln-Sm protein complex, P:spliceosomal snRNP assembly, P:chloride transport, P:cell volume homeostasis
contig_771	-2.53089	0.0337086	DownRegulated	methyltransferase-like protein 13	C:GO:0005794, F:GO:0008168, F:GO:0008233, P:GO:0006508, P:GO:0032259	C:Golgi apparatus, F:methyltransferase activity, F:peptidase activity, P:proteolysis, P:methylation
contig_19691	-2.52615	0.0303722	DownRegulated	elongation factor 1-beta 1	C:GO:0005853, F:GO:0003746, F:GO:0016740, P:GO:0006414	C:eukaryotic translation elongation factor 1 complex, F:translation elongation factor activity, F:transferase activity, P:translational elongation
contig_16989	-2.51602	0.0237025	DownRegulated	cofactor assembly of complex c isoform 1	C:GO:0009507, P:GO:0006364, P:GO:0010027, P:GO:0010190, P:GO:0010207, P:GO:0019288	C:chloroplast, P:rRNA processing, P:thylakoid membrane organization, P:cytochrome b6f complex assembly, P:photosystem II assembly, P:isopentenyl diphosphate biosynthetic process, methylerythritol 4-phosphate pathway
contig_2155	-2.50912	0.0375884	DownRegulated	pyruvate cytosolic isozyme	F:GO:0000287, F:GO:0004743, F:GO:0016301, F:GO:0030955, P:GO:0006096	F:magnesium ion binding, F:pyruvate kinase activity, F:kinase activity, F:potassium ion binding, P:glycolytic process
contig_11042	-2.50908	0.0449502	DownRegulated	microbial collagenase	C:GO:0009507, P:GO:0006098, P:GO:0010027, P:GO:0010264	C:chloroplast, P:pentose-phosphate shunt, P:thylakoid membrane organization, P:myo-inositol hexakisphosphate biosynthetic process
contig_4227	-2.50192	0.010985	DownRegulated	probable inactive purple acid phosphatase 1	F:GO:0003993, F:GO:0046872, P:GO:0006470, P:GO:0006569, P:GO:0009627, P:GO:0009684, P:GO:0031347	F:acid phosphatase activity, F:metal ion binding, P:protein dephosphorylation, P:tryptophan catabolic process, P:systemic acquired resistance, P:indoleacetic acid biosynthetic process, P:regulation of defense response
contig_14413	-2.4984	0.0309501	DownRegulated	trna-dihydrouridine synthase	F:GO:0017150, F:GO:0046872, F:GO:0050660, P:GO:0002943, P:GO:0055114	F:tRNA dihydrouridine synthase activity, F:metal ion binding, F:flavin adenine dinucleotide binding, P:tRNA dihydrouridine synthesis, P:oxidation-reduction process
contig_17204	-2.49571	0.0314034	DownRegulated	vacuolar protein sorting-associated protein 9a-like
contig_18399	-2.49162	0.0267527	DownRegulated	elongator complex protein 5 isoform x2	C:GO:0033588	C:Elongator holoenzyme complex
contig_13023	-2.48893	0.0281598	DownRegulated	nadp-dependent d-sorbitol-6-phosphate dehydrogenase-like	C:GO:0005829, F:GO:0047641, F:GO:0050088, P:GO:0055114	C:cytosol, F:aldose-6-phosphate reductase (NADPH) activity, F:mannose-6-phosphate 6-reductase activity, P:oxidation-reduction process
contig_17214	-2.48602	0.0336276	DownRegulated	60s ribosomal protein l13-1-like	C:GO:0005840, F:GO:0003735, P:GO:0006412	C:ribosome, F:structural constituent of ribosome, P:translation
contig_2859	-2.47762	0.0471351	DownRegulated	protein tprxl
contig_16693	-2.46518	0.0434356	DownRegulated	translation elongation factor tu family protein	C:GO:0005737, F:GO:0003746, F:GO:0003924, F:GO:0004781, F:GO:0005525, P:GO:0006414	C:cytoplasm, F:translation elongation factor activity, F:GTPase activity, F:sulfate adenylyltransferase (ATP) activity, F:GTP binding, P:translational elongation
contig_4557	-2.45886	0.0227227	DownRegulated	Uncharacterized protein TCM_005630
contig_17145	-2.45879	0.0456153	DownRegulated	endo- -beta-d-glucanase-like	F:GO:0008806, P:GO:0008152	F:carboxymethylenebutenolidase activity, P:metabolic process
contig_11322	-2.4572	0.0376099	DownRegulated	anaphase-promoting complex subunit 15
contig_17920	-2.44012	0.0301067	DownRegulated	thioredoxin superfamily protein isoform 1	C:GO:0009570, F:GO:0016853, P:GO:0006355, P:GO:0009658	C:chloroplast stroma, F:isomerase activity, P:regulation of transcription, DNA-templated, P:chloroplast organization
contig_13933	-2.43312	0.046413	DownRegulated	gdsl esterase lipase at5g62930	C:GO:0005576, C:GO:0005829, F:GO:0052689, P:GO:0016042	C:extracellular region, C:cytosol, F:carboxylic ester hydrolase activity, P:lipid catabolic process
contig_20607	-2.40447	0.0346529	DownRegulated	serine threonine-protein phosphatase 4 regulatory subunit 2
contig_10218	-2.38875	0.0309576	DownRegulated	hypothetical protein CICLE_v10022616mg
contig_12768	-2.38513	0.0410374	DownRegulated	60s ribosomal protein l7-2	C:GO:0005840	C:ribosome
contig_13934	-2.38047	0.0478278	DownRegulated	gdsl esterase lipase at5g62930	C:GO:0005829, F:GO:0016788, P:GO:0008152	C:cytosol, F:hydrolase activity, acting on ester bonds, P:metabolic process
contig_10940	-2.37786	0.037328	DownRegulated	protein rbl	C:GO:0048188, F:GO:0005515, P:GO:0010228	C:Set1C/COMPASS complex, F:protein binding, P:vegetative to reproductive phase transition of meristem
contig_13119	-2.37773	0.0279025	DownRegulated	40s ribosomal protein s7	C:GO:0005840, F:GO:0003735, P:GO:0006412	C:ribosome, F:structural constituent of ribosome, P:translation
contig_6812	-2.36829	0.0487705	DownRegulated	receptor homology transmembrane domain- and ring domain-containing protein 2	F:GO:0005515, F:GO:0008233, F:GO:0008270, F:GO:0016874, P:GO:0006508	F:protein binding, F:peptidase activity, F:zinc ion binding, F:ligase activity, P:proteolysis
contig_8465	-2.36252	0.0320982	DownRegulated	PREDICTED: uncharacterized protein LOC100265298 isoform X2
contig_13024	-2.36149	0.0353153	DownRegulated	homeodomain-like superfamily protein isoform 1	F:GO:0003677, F:GO:0003700, P:GO:0006355	F:DNA binding, F:transcription factor activity, sequence-specific DNA binding, P:regulation of transcription, DNA-templated
contig_11653	-2.31927	0.0373427	DownRegulated	nadp-dependent malic enzyme	C:GO:0005829, F:GO:0004471, F:GO:0004473, F:GO:0008948, F:GO:0046872, F:GO:0051287, P:GO:0006094, P:GO:0006108, P:GO:0007010, P:GO:0010498, P:GO:0051260, P:GO:0055114	C:cytosol, F:malate dehydrogenase (decarboxylating) (NAD+) activity, F:malate dehydrogenase (decarboxylating) (NADP+) activity, F:oxaloacetate decarboxylase activity, F:metal ion binding, F:NAD binding, P:gluconeogenesis, P:malate metabolic process, P:cytoskeleton organization, P:proteasomal protein catabolic process, P:protein homooligomerization, P:oxidation-reduction process
contig_1890	-2.31779	0.0438052	DownRegulated	mitochondrial transcription termination factor family protein isoform 1	C:GO:0005739, C:GO:0009507, F:GO:0003690, P:GO:0006355, P:GO:0009651, P:GO:0009658, P:GO:0048364, P:GO:0048367	C:mitochondrion, C:chloroplast, F:double-stranded DNA binding, P:regulation of transcription, DNA-templated, P:response to salt stress, P:chloroplast organization, P:root development, P:shoot system development
contig_12061	-2.31733	0.0197542	DownRegulated	crs2-associated factor chloroplastic	F:GO:0003723, P:GO:0000373, P:GO:0006364, P:GO:0006399, P:GO:0009658	F:RNA binding, P:Group II intron splicing, P:rRNA processing, P:tRNA metabolic process, P:chloroplast organization
contig_10219	-2.31699	0.0241033	DownRegulated	---NA---
contig_4841	-2.31694	0.025397	DownRegulated	transcription factor bhlh80-like	C:GO:0005634, F:GO:0003677, F:GO:0003700, F:GO:0046983, P:GO:0006355	C:nucleus, F:DNA binding, F:transcription factor activity, sequence-specific DNA binding, F:protein dimerization activity, P:regulation of transcription, DNA-templated
contig_11753	-2.31392	0.0269451	DownRegulated	purple acid phosphatase 17-like	F:GO:0003993, P:GO:0006470	F:acid phosphatase activity, P:protein dephosphorylation
contig_3442	-2.30852	0.0494508	DownRegulated	pyrophosphate--fructose 6-phosphate 1-phosphotransferase subunit beta	C:GO:0005618, C:GO:0005829, C:GO:0016020, F:GO:0003872, F:GO:0005524, F:GO:0046872, F:GO:0047334, P:GO:0006002, P:GO:0006096, P:GO:0009735, P:GO:0015979, P:GO:0046835	C:cell wall, C:cytosol, C:membrane, F:6-phosphofructokinase activity, F:ATP binding, F:metal ion binding, F:diphosphate-fructose-6-phosphate 1-phosphotransferase activity, P:fructose 6-phosphate metabolic process, P:glycolytic process, P:response to cytokinin, P:photosynthesis, P:carbohydrate phosphorylation
contig_3283	-2.30743	0.034815	DownRegulated	60s ribosomal protein l34-like	C:GO:0005840, F:GO:0003735, P:GO:0006412	C:ribosome, F:structural constituent of ribosome, P:translation
contig_5225	-2.30369	0.046403	DownRegulated	chromosome transmission fidelity protein isoform 2	F:GO:0004864, P:GO:0009966, P:GO:0043086, P:GO:0043666	F:protein phosphatase inhibitor activity, P:regulation of signal transduction, P:negative regulation of catalytic activity, P:regulation of phosphoprotein phosphatase activity
contig_3439	-2.30126	0.0463511	DownRegulated	hypothetical protein CICLE_v10001688mg	C:GO:0009507, P:GO:0000023, P:GO:0010207, P:GO:0019252, P:GO:0043085	C:chloroplast, P:maltose metabolic process, P:photosystem II assembly, P:starch biosynthetic process, P:positive regulation of catalytic activity
contig_679	-2.29746	0.0277335	DownRegulated	hd domain-containing protein 2-like	C:GO:0005829, F:GO:0016787, P:GO:0008152	C:cytosol, F:hydrolase activity, P:metabolic process
contig_5914	-2.29283	0.0472664	DownRegulated	calcium-dependent protein kinase 26-like	F:GO:0004683, F:GO:0005524, P:GO:0006468	F:calmodulin-dependent protein kinase activity, F:ATP binding, P:protein phosphorylation
contig_15944	-2.29245	0.0497062	DownRegulated	aldehyde dehydrogenase family 3 member h1	C:GO:0005773, C:GO:0005783, C:GO:0005794, C:GO:0009506, C:GO:0016020, F:GO:0004029, F:GO:0004030, P:GO:0006081, P:GO:0055114	C:vacuole, C:endoplasmic reticulum, C:Golgi apparatus, C:plasmodesma, C:membrane, F:aldehyde dehydrogenase (NAD) activity, F:aldehyde dehydrogenase [NAD(P)+] activity, P:cellular aldehyde metabolic process, P:oxidation-reduction process
contig_19975	-2.28966	0.0375413	DownRegulated	spx domain-containing protein 1-like	C:GO:0005634, F:GO:0000166, F:GO:0003676, F:GO:0003968, P:GO:0001172, P:GO:0016036	C:nucleus, F:nucleotide binding, F:nucleic acid binding, F:RNA-directed RNA polymerase activity, P:transcription, RNA-templated, P:cellular response to phosphate starvation
contig_2453	-2.28206	0.0448528	DownRegulated	ribulose- bisphosphate carboxylase oxygenase large subunit n- chloroplastic	C:GO:0009507, F:GO:0005515, F:GO:0030785, P:GO:0000023, P:GO:0009902, P:GO:0010027, P:GO:0019252, P:GO:0019288, P:GO:0032259, P:GO:0034660	C:chloroplast, F:protein binding, F:[ribulose-bisphosphate carboxylase]-lysine N-methyltransferase activity, P:maltose metabolic process, P:chloroplast relocation, P:thylakoid membrane organization, P:starch biosynthetic process, P:isopentenyl diphosphate biosynthetic process, methylerythritol 4-phosphate pathway, P:methylation, P:ncRNA metabolic process
contig_3055	-2.27502	0.0453073	DownRegulated	probable e3 ubiquitin-protein ligase rnf217	F:GO:0004842, F:GO:0005515, F:GO:0008270, F:GO:0016874, P:GO:0016567	F:ubiquitin-protein transferase activity, F:protein binding, F:zinc ion binding, F:ligase activity, P:protein ubiquitination
contig_5912	-2.26244	0.0485055	DownRegulated	calcium-dependent protein kinase 26-like	F:GO:0004683, F:GO:0005524, P:GO:0006468	F:calmodulin-dependent protein kinase activity, F:ATP binding, P:protein phosphorylation
contig_14333	-2.25304	0.0246533	DownRegulated	zinc finger protein 4-like	F:GO:0003700, F:GO:0046872, P:GO:0006355	F:transcription factor activity, sequence-specific DNA binding, F:metal ion binding, P:regulation of transcription, DNA-templated
contig_5554	-2.24091	0.0276285	DownRegulated	cytochrome c oxidase assembly factor 6-like	C:GO:0005634, C:GO:0005739, F:GO:0004129, P:GO:1902600	C:nucleus, C:mitochondrion, F:cytochrome-c oxidase activity, P:hydrogen ion transmembrane transport
contig_5531	-2.23938	0.0396227	DownRegulated	60s ribosomal protein l5	C:GO:0005840, F:GO:0003735, F:GO:0008097, P:GO:0006412	C:ribosome, F:structural constituent of ribosome, F:5S rRNA binding, P:translation
contig_10545	-2.23426	0.0446268	DownRegulated	60s ribosomal protein l31	C:GO:0005840, F:GO:0003735, P:GO:0006412	C:ribosome, F:structural constituent of ribosome, P:translation
contig_1712	-2.23029	0.0205752	DownRegulated	2-aminoethanethiol dioxygenase-like	F:GO:0047800, P:GO:0001666, P:GO:0009862, P:GO:0010089, P:GO:0010310, P:GO:0044036, P:GO:0055114	F:cysteamine dioxygenase activity, P:response to hypoxia, P:systemic acquired resistance, salicylic acid mediated signaling pathway, P:xylem development, P:regulation of hydrogen peroxide metabolic process, P:cell wall macromolecule metabolic process, P:oxidation-reduction process
contig_13122	-2.21616	0.0204662	DownRegulated	40s ribosomal protein s7	C:GO:0005840, F:GO:0003735, P:GO:0006412	C:ribosome, F:structural constituent of ribosome, P:translation
contig_8068	-2.21032	0.0385896	DownRegulated	cell division control protein 2 homolog	C:GO:0005634, C:GO:0005829, C:GO:0005886, C:GO:0009574, C:GO:0010005, F:GO:0004672, F:GO:0005524, P:GO:0000911, P:GO:0006995, P:GO:0008284, P:GO:0008356, P:GO:0009555, P:GO:0009793, P:GO:0010048, P:GO:0010440, P:GO:0040020, P:GO:0042023, P:GO:0045736	C:nucleus, C:cytosol, C:plasma membrane, C:preprophase band, C:cortical microtubule, transverse to long axis, F:protein kinase activity, F:ATP binding, P:cytokinesis by cell plate formation, P:cellular response to nitrogen starvation, P:positive regulation of cell proliferation, P:asymmetric cell division, P:pollen development, P:embryo development ending in seed dormancy, P:vernalization respons…
contig_13846	-2.20583	0.031174	DownRegulated	histone h1-like	C:GO:0000786, C:GO:0005634, F:GO:0003677, P:GO:0006334	C:nucleosome, C:nucleus, F:DNA binding, P:nucleosome assembly
contig_18119	-2.16977	0.0486879	DownRegulated	60s ribosomal protein l34	C:GO:0005840, F:GO:0003735, P:GO:0006412	C:ribosome, F:structural constituent of ribosome, P:translation
contig_9307	-2.16516	0.0496813	DownRegulated	hypothetical protein CICLE_v10012066mg
contig_12620	-2.16229	0.0424395	DownRegulated	transcriptional corepressor leunig-like isoform x1	F:GO:0005515	F:protein binding
contig_10964	-2.15215	0.0331788	DownRegulated	probable nucleolar protein 5-2
contig_6225	-2.14513	0.0461482	DownRegulated	adenylyl cyclase-associated protein	C:GO:0005829, F:GO:0003779, P:GO:0000271, P:GO:0006007, P:GO:0009825, P:GO:0009932, P:GO:0010817, P:GO:0030036, P:GO:0043481, P:GO:0048767, P:GO:0071555	C:cytosol, F:actin binding, P:polysaccharide biosynthetic process, P:glucose catabolic process, P:multidimensional cell growth, P:cell tip growth, P:regulation of hormone levels, P:actin cytoskeleton organization, P:anthocyanin accumulation in tissues in response to UV light, P:root hair elongation, P:cell wall organization
contig_11174	-2.14113	0.0329344	DownRegulated	beta-taxilin-like isoform x1	F:GO:0019905	F:syntaxin binding
contig_7572	-2.13912	0.0401445	DownRegulated	upf0182 protein	C:GO:0016021	C:integral component of membrane
contig_19947	-2.13734	0.0304937	DownRegulated	ribosome biogenesis protein nsa2 homolog	C:GO:0005840, P:GO:0000398, P:GO:0051604	C:ribosome, P:mRNA splicing, via spliceosome, P:protein maturation
contig_12117	-2.13399	0.0383026	DownRegulated	aldolase superfamily protein isoform 1	C:GO:0009570, F:GO:0004655, F:GO:0046872, P:GO:0006098, P:GO:0006364, P:GO:0015995	C:chloroplast stroma, F:porphobilinogen synthase activity, F:metal ion binding, P:pentose-phosphate shunt, P:rRNA processing, P:chlorophyll biosynthetic process
contig_3594	-2.11774	0.0283343	DownRegulated	hypothetical protein CICLE_v10029397mg	C:GO:0009535, P:GO:0009965, P:GO:0030154, P:GO:0045893	C:chloroplast thylakoid membrane, P:leaf morphogenesis, P:cell differentiation, P:positive regulation of transcription, DNA-templated
contig_11306	-2.11534	0.0367248	DownRegulated	myosin-2-like isoform x1
contig_20280	-2.11482	0.0403843	DownRegulated	sequence-specific dna binding transcription factors
contig_19479	-2.10873	0.0415656	DownRegulated	upf0160 protein	C:GO:0005739, C:GO:0005829, F:GO:0016787, P:GO:0008152	C:mitochondrion, C:cytosol, F:hydrolase activity, P:metabolic process
contig_6838	-2.09789	0.0396385	DownRegulated	60s ribosomal protein l13a-4	C:GO:0015934, F:GO:0003735, P:GO:0006412	C:large ribosomal subunit, F:structural constituent of ribosome, P:translation
contig_8922	-2.07994	0.0388882	DownRegulated	thioredoxin reductase ntrb-like	C:GO:0005829, C:GO:0009941, F:GO:0004791, P:GO:0009846, P:GO:0016049, P:GO:0019430, P:GO:0042964, P:GO:0045454, P:GO:0048316, P:GO:0055114	C:cytosol, C:chloroplast envelope, F:thioredoxin-disulfide reductase activity, P:pollen germination, P:cell growth, P:removal of superoxide radicals, P:thioredoxin biosynthetic process, P:cell redox homeostasis, P:seed development, P:oxidation-reduction process
contig_11223	-2.07583	0.0467592	DownRegulated	protein kinase and pp2c-like domain-containing protein	C:GO:0005622, F:GO:0004709, F:GO:0004721, F:GO:0005524, P:GO:0000186, P:GO:0006470	C:intracellular, F:MAP kinase kinase kinase activity, F:phosphoprotein phosphatase activity, F:ATP binding, P:activation of MAPKK activity, P:protein dephosphorylation
contig_14418	-2.07449	0.0482433	DownRegulated	e3 ubiquitin-protein ligase cip8	C:GO:0005737, F:GO:0005515, F:GO:0008270, P:GO:0016567	C:cytoplasm, F:protein binding, F:zinc ion binding, P:protein ubiquitination
contig_8318	-2.06239	0.0478802	DownRegulated	yth domain-containing isoform partial
contig_13028	-2.06235	0.0308503	DownRegulated	28 kda heat- and acid-stable phospho
contig_13828	-2.0586	0.0439914	DownRegulated	60s ribosomal protein l15	C:GO:0005840, F:GO:0003735, P:GO:0006412	C:ribosome, F:structural constituent of ribosome, P:translation
contig_10115	-2.05405	0.0374464	DownRegulated	presenilin-like protein at1g08700	C:GO:0000139, C:GO:0005789, C:GO:0005798, C:GO:0016021, F:GO:0004190, P:GO:0006508, P:GO:0007219, P:GO:0019722	C:Golgi membrane, C:endoplasmic reticulum membrane, C:Golgi-associated vesicle, C:integral component of membrane, F:aspartic-type endopeptidase activity, P:proteolysis, P:Notch signaling pathway, P:calcium-mediated signaling
contig_13163	-2.04106	0.0481593	DownRegulated	kelch-like protein 1 isoform x1	F:GO:0005515, P:GO:0048451, P:GO:0048453	F:protein binding, P:petal formation, P:sepal formation
contig_19019	-2.04091	0.0392869	DownRegulated	serine arginine-rich splicing factor sc35-like isoform x1	C:GO:0005829, C:GO:0016020, C:GO:0016607, F:GO:0000166, F:GO:0003676, P:GO:0000398, P:GO:0030422, P:GO:0035196	C:cytosol, C:membrane, C:nuclear speck, F:nucleotide binding, F:nucleic acid binding, P:mRNA splicing, via spliceosome, P:production of siRNA involved in RNA interference, P:production of miRNAs involved in gene silencing by miRNA
contig_5726	-2.04085	0.0350924	DownRegulated	universal stress protein a-like protein	C:GO:0005886, C:GO:0009506, F:GO:0016787, P:GO:0006950, P:GO:0008152	C:plasma membrane, C:plasmodesma, F:hydrolase activity, P:response to stress, P:metabolic process
contig_18768	-2.03997	0.0207878	DownRegulated	---NA---
contig_13064	-2.03561	0.0346895	DownRegulated	40s ribosomal protein s26-1-like	C:GO:0005840, F:GO:0003735, P:GO:0006412	C:ribosome, F:structural constituent of ribosome, P:translation
contig_4904	-2.02999	0.0335975	DownRegulated	camp-regulated phosphoprotein 19-related protein isoform 1	C:GO:0005886	C:plasma membrane
contig_16218	-2.0136	0.033834	DownRegulated	5-formyltetrahydrofolate cyclo-ligase-like protein cog0212	C:GO:0009507, F:GO:0016740, P:GO:0000023, P:GO:0016117, P:GO:0019252	C:chloroplast, F:transferase activity, P:maltose metabolic process, P:carotenoid biosynthetic process, P:starch biosynthetic process
contig_3539	-1.98662	0.0359536	DownRegulated	histidine-containing phosphotransfer protein 5-like	C:GO:0005622, F:GO:0009927, F:GO:0032440, F:GO:0043424, P:GO:0000041, P:GO:0000160, P:GO:0009553, P:GO:0010029, P:GO:0015698, P:GO:0016049, P:GO:0016310, P:GO:0031537, P:GO:0048831, P:GO:0051301, P:GO:0055114, P:GO:0080036	C:intracellular, F:histidine phosphotransfer kinase activity, F:2-alkenal reductase [NAD(P)] activity, F:protein histidine kinase binding, P:transition metal ion transport, P:phosphorelay signal transduction system, P:embryo sac development, P:regulation of seed germination, P:inorganic anion transport, P:cell growth, P:phosphorylation, P:regulation of anthocyanin metabolic process, P:regulation …
contig_447	-1.98645	0.0233685	DownRegulated	wrky transcription factor 44	F:GO:0003700, F:GO:0043565, P:GO:0006355, P:GO:0009957, P:GO:0010214	F:transcription factor activity, sequence-specific DNA binding, F:sequence-specific DNA binding, P:regulation of transcription, DNA-templated, P:epidermal cell fate specification, P:seed coat development
contig_12667	-1.98586	0.0470706	DownRegulated	pre-rrna-processing protein esf2	F:GO:0000166, F:GO:0003676	F:nucleotide binding, F:nucleic acid binding
contig_19632	-1.97548	0.0478023	DownRegulated	purple acid phosphatase 23	F:GO:0003993, F:GO:0046872, P:GO:0006470	F:acid phosphatase activity, F:metal ion binding, P:protein dephosphorylation
contig_10675	-1.96283	0.044581	DownRegulated	40s ribosomal protein s24-1	C:GO:0005840, F:GO:0000166, F:GO:0003735, P:GO:0006412	C:ribosome, F:nucleotide binding, F:structural constituent of ribosome, P:translation
contig_12032	-1.93089	0.0474935	DownRegulated	60s ribosomal protein l18a	C:GO:0005840, F:GO:0003735, P:GO:0006412	C:ribosome, F:structural constituent of ribosome, P:translation
contig_19582	-1.92194	0.0446255	DownRegulated	tetratricopeptide repeat superfamily protein isoform 2	C:GO:0009535, F:GO:0005515, P:GO:0006655, P:GO:0009073, P:GO:0010027, P:GO:0010207, P:GO:0016226, P:GO:0019288, P:GO:0019344, P:GO:0048564	C:chloroplast thylakoid membrane, F:protein binding, P:phosphatidylglycerol biosynthetic process, P:aromatic amino acid family biosynthetic process, P:thylakoid membrane organization, P:photosystem II assembly, P:iron-sulfur cluster assembly, P:isopentenyl diphosphate biosynthetic process, methylerythritol 4-phosphate pathway, P:cysteine biosynthetic process, P:photosystem I assembly
contig_13995	-1.92133	0.0304031	DownRegulated	probable aldo-keto reductase 1-like	F:GO:0016491, P:GO:0055114	F:oxidoreductase activity, P:oxidation-reduction process
contig_6779	-1.88745	0.045886	DownRegulated	mevalonate kinase	C:GO:0005829, F:GO:0004496, F:GO:0005524, P:GO:0008299, P:GO:0016310	C:cytosol, F:mevalonate kinase activity, F:ATP binding, P:isoprenoid biosynthetic process, P:phosphorylation
contig_16916	-1.87841	0.0449939	DownRegulated	nicotiana lesion-inducing like
[truncated: 248 more rows]

## Sheet: (h)15DAHvs10DAH
Supplementary Table ST1 (h)-List of differentially regulated transcripts in a comparison of 15 DAH vs 10 DAH
[truncated: 43 more rows]

## Sheet: (i)10DAHvs90DAPpulp
Supplementary Table ST1 (i)-List of differentially regulated transcripts in a comparison of 10 DAH vs 90 DAP pulp
[truncated: 400 more rows]

[truncated: 1 more sheets: (j)15DAHvs90DAPpulp]
