# Supplementary material for: Transcriptional transitions in Alphonso mango (Mangifera indica L.) during fruit development and ripening explain its distinct aroma and shelf life characteristics
Source: Sci Rep. 2017 Aug 18;7:8711. doi: 10.1038/s41598-017-08499-5 (PMC5562913; doi:10.1038/s41598-017-08499-5)
Supplement: Supplementary file 3 — Supplementary Table ST2 [file 41598_2017_8499_MOESM3_ESM.xls]

## Sheet: (a)Annotation
Supplementary Table ST2 (a)-List of contigs and their annotation
Contig Names	Sequence Description
contig_1	probable n-acetyl-gamma-glutamyl-phosphate chloroplastic
contig_2	probable n-acetyl-gamma-glutamyl-phosphate chloroplastic
contig_3	probable n-acetyl-gamma-glutamyl-phosphate chloroplastic
contig_4	allene oxide synthase
contig_5	leucine-rich repeat family protein
contig_6	probable lrr receptor-like serine threonine-protein kinase at1g56130
contig_7	leucine-rich repeat transmembrane protein kinase
contig_8	probable lrr receptor-like serine threonine-protein kinase at1g56140 isoform x1
contig_9	pentatricopeptide repeat-containing protein at3g49240-like
contig_10	hypothetical protein CICLE_v10002365mg
contig_11	heterogeneous nuclear ribonucleoprotein f-like
contig_12	dynamin-2a-like isoform x2
contig_13	dynamin-2a-like isoform x1
contig_14	dynamin-like protein 6 isoform 1
contig_15	---NA---
contig_16	probable glutamate carboxypeptidase 2
contig_17	protein iq-domain 14
contig_18	protein iq-domain 14
contig_19	protein iq-domain 14
contig_20	protein iq-domain 14
contig_21	probable lysine-specific demethylase elf6
contig_22	probable lysine-specific demethylase elf6
contig_23	probable lysine-specific demethylase elf6-like
contig_24	transmembrane protein 41 homolog
contig_25	3beta-hydroxysteroid-dehydrogenase decarboxylase isoform 2
contig_26	3beta-hydroxysteroid-dehydrogenase decarboxylase isoform 2
contig_27	saga-associated factor 29-like isoform x1
contig_28	s tudor-like domain
contig_29	u6 snrna-associated sm-like protein lsm7
contig_30	ribosomal l5e family protein isoform 3
contig_31	mannose-6-phosphate isomerase 1-like
contig_32	rrna methyltransferase mitochondrial
contig_33	acyl- -binding domain-containing protein 3-like
contig_34	acyl- -binding domain
contig_35	acyl- binding protein 3b
contig_36	octicosapeptide phox bem1p family isoform 1
contig_37	protein kinase pinoid
contig_38	nac domain-containing protein 86-like
contig_39	constitutive photomorphogenesis protein 10
contig_40	constitutive photomorphogenesis protein 10
contig_41	dea(d h)-box rna helicase family protein isoform 1
contig_42	bromodomain-containing protein ddb_g0270170-like isoform x1
contig_43	bromodomain-containing protein ddb_g0270170-like isoform x1
contig_44	hypothetical protein CICLE_v10005791mg
contig_45	PREDICTED: uncharacterized protein LOC102630898 isoform X1
contig_46	hypothetical protein CISIN_1g0026402mg, partial
contig_47	hypothetical protein CICLE_v10016386mg
contig_48	trna (adenine -n )-methyltransferase non-catalytic subunit trm6
contig_49	trna (adenine -n )-methyltransferase non-catalytic subunit trm6
contig_50	PREDICTED: uncharacterized protein LOC104881727 isoform X1
contig_51	collagen alpha-1 chain
contig_52	atp-dependent zinc metalloprotease ftsh chloroplastic
contig_53	Uncharacterized protein TCM_014674
contig_54	phospholipase a2 family protein isoform 1
contig_55	chlorophyll a-b binding chloroplastic
contig_56	heterogeneous nuclear ribonucleoprotein r-like
contig_57	tyrosine-specific transport
contig_58	tryptophan tyrosine permease isoform 3
contig_59	cyclic nucleotide-gated ion channel 2-like
contig_60	translation initiation factor 1
contig_61	dirigent protein 5-like
contig_62	translation initiation factor 1
contig_63	fucosyltransferase 13
contig_64	alpha-( )-fucosyltransferase
contig_65	dof zinc finger protein
contig_66	dof zinc finger isoform x1
contig_67	hypothetical protein CICLE_v10009673mg
contig_68	conserved hypothetical protein
contig_69	dna-directed rna polymerase i subunit rpa1
contig_70	chlororespiratory reduction isoform 1
contig_71	rna-binding kh domain-containing isoform 1
contig_72	polyamine oxidase 1 isoform 2
contig_73	alpha-n-acetylglucosaminidase family naglu family isoform 1
contig_74	acyl- -binding domain-containing protein 3-like isoform x3
contig_75	receptor-like protein kinase bri1-like 3
contig_76	sucrose transporter 1
contig_77	u6 snrna-associated sm-like protein lsm1
contig_78	cop9 signalosome complex subunit 5b-like
contig_79	zeaxanthin chloroplastic-like isoform x1
contig_80	zeaxanthin chloroplastic-like
contig_81	udp-d-xylose:l-fucose alpha- -d-xylosyltransferase mgp4
contig_82	ubiquitin-like modifier-activating enzyme atg7
contig_83	hypothetical protein CISIN_1g004440mg
contig_84	ubiquitin-like modifier-activating enzyme atg7
contig_85	hypothetical protein CICLE_v10004396mg
contig_86	leucine-rich repeat receptor-like tyrosine-protein kinase at2g41820
contig_87	leucine-rich repeat receptor-like tyrosine-protein kinase at2g41820
contig_88	ovate family protein
contig_89	hypothetical protein CICLE_v10008624mg
contig_90	hypothetical protein CICLE_v10008624mg
contig_91	pentatricopeptide repeat-containing protein at5g39710
contig_92	zinc finger ccch domain-containing protein 63
contig_93	probable carboxylesterase 12-like
contig_94	udp-glucose flavonoid 3-o-glucosyltransferase 3
contig_95	leucine-rich repeat transmembrane protein kinase
contig_96	---NA---
contig_97	target snare coiled-coil domain protein
contig_98	target snare coiled-coil domain protein
contig_99	perakine reductase-like
contig_100	abc transporter i family member chloroplastic
contig_101	myb domain protein
contig_102	hypothetical protein L484_003318
contig_103	oxysterol-binding protein 1c-like isoform x1
contig_104	abc transporter a family member 2-like
contig_105	chaperone -domain superfamily isoform 2
contig_106	mitogen-activated protein kinase 20-like
contig_107	d-aminoacyl-trna deacylases isoform 3
contig_108	d-aminoacyl-trna deacylase
contig_109	heptahelical transmembrane protein1 isoform 1
contig_110	assimilatory nitrate reductase catalytic subunit
contig_111	copper-transporting atpase chloroplastic
contig_112	protein far1-related sequence 5
contig_113	adenylate isoform 1
contig_114	eukaryotic translation initiation factor 3 subunit j-like
contig_115	protein stay-green chloroplastic
contig_116	saur-like auxin-responsive protein family
contig_117	malate cytoplasmic-like isoform x1
contig_118	disease resistance rpp13-like protein 1
contig_119	hypothetical protein CISIN_1g040015mg, partial
contig_120	golgi snap receptor complex member 1-1
contig_121	probable serine threonine-protein kinase chloroplastic
contig_122	probable serine threonine-protein kinase chloroplastic
contig_123	probable serine threonine-protein kinase chloroplastic
contig_124	probable serine threonine-protein kinase chloroplastic
contig_125	probable serine threonine-protein kinase chloroplastic
contig_126	isoflavone 2 -hydroxylase-like
contig_127	isoflavone 2 -hydroxylase-like
contig_128	glycosyl hydrolase family 38 protein
contig_129	dentin sialophospho
contig_130	dentin sialophospho
contig_131	myelin transcription factor 1-like protein
contig_132	glycosyl hydrolase family 38 protein
contig_133	beta-adaptin-like protein a
contig_134	probable boi-related e3 ubiquitin-protein ligase 2
contig_135	enolase
contig_136	secologanin synthase-like
contig_137	butyrate-- ligase peroxisomal-like
contig_138	polyadenylate-binding protein 2-binding protein 2
contig_139	60s ribosomal protein mitochondrial
contig_140	ap2 erf domain-containing transcription
contig_141	3-ketoacyl- synthase 11-like
contig_142	della protein gai-like
contig_143	long-chain base kinase 1 isoform 1
contig_144	nuclear transcription factor y subunit b-10-like isoform x1
contig_145	nuclear transcription factor y subunit b-10-like isoform x1
contig_146	nadph-dependent 1-acyldihydroxyacetone phosphate reductase-like
contig_147	nadph-dependent 1-acyldihydroxyacetone phosphate reductase-like
contig_148	amino acid binding
contig_149	6-phosphofructo-2-kinase fructose- -bisphosphatase
contig_150	bifunctional riboflavin biosynthesis protein riba chloroplastic-like
contig_151	cytochrome b5 isoform a
contig_152	transducin family protein
contig_153	wd repeat-containing protein 3
contig_154	wd repeat-containing protein 55 homolog isoform x2
contig_155	probable inactive receptor kinase at5g67200
contig_156	probable inactive receptor kinase at5g67200
contig_157	papa-1-like family protein zinc finger family isoform 1
contig_158	serine threonine-protein kinase chloroplastic
contig_159	(+)-neomenthol dehydrogenase-like isoform x2
contig_160	mechanosensitive ion channel protein 8-like
contig_161	sbp family protein
contig_162	wrky protein isoform 1
contig_163	wrky protein isoform 1
contig_164	protease do-like 14
contig_165	hypothetical protein CICLE_v10016847mg
contig_166	rela-spot homolog family protein
contig_167	rela-spot homolog family protein
contig_168	---NA---
contig_169	anthocyanidin 3-o-glucosyltransferase 5-like
contig_170	---NA---
contig_171	serine threonine-protein phosphatase pp2a catalytic subunit
contig_172	serine threonine-protein phosphatase pp2a catalytic subunit
contig_173	cysteine-rich receptor-like protein kinase 10
contig_174	mitochondrial import inner membrane translocase subunit tim22-like
contig_175	g-type lectin s-receptor-like serine threonine-protein kinase sd2-2
contig_176	methionine gamma-lyase
contig_177	methionine gamma-lyase
contig_178	ribosomal protein s24 mitochondrial
contig_179	ribosomal protein s24 mitochondrial
contig_180	ribosomal protein s24 mitochondrial
contig_181	28s ribosomal mitochondrial
contig_182	cyclin-dependent kinase f-4
contig_183	kinase superfamily protein isoform 1
contig_184	cyclin-dependent kinase f-4-like isoform x2
contig_185	hypothetical protein CICLE_v10020708mg
contig_186	probable dead-box atp-dependent rna helicase 48
contig_187	fructokinase-like chloroplastic
contig_188	probable polygalacturonase
contig_189	f-box and associated interaction domains-containing isoform 1
contig_190	auxin transporter-like protein 2
contig_191	argininosuccinate chloroplastic
contig_192	arginosuccinate synthase family isoform 1
contig_193	hypothetical protein CICLE_v10020506mg
contig_194	receptor-like protein 12
contig_195	gb: isoform 1
contig_196	2-oxoisovalerate dehydrogenase subunit alpha mitochondrial isoform x1
contig_197	nac domain ipr003441
contig_198	rhomboid-like protein 15
contig_199	rhomboid-like protein 15
contig_200	peptidyl-prolyl cis-trans isomerase isoform 1
contig_201	mitochondrial carrier
contig_202	low affinity sulfate transporter 3
contig_203	rhodanese-like domain-containing protein 10
contig_204	heat stress transcription factor b-
contig_205	peptidoglycan-binding domain-containing isoform 1
contig_206	fact complex subunit spt16-like
contig_207	lysine-specific demethylase jmj16
contig_208	lysine-specific demethylase jmj16 isoform x1
contig_209	senescence-associated family protein
contig_210	5 -amp-activated protein kinase subunit beta-1
contig_211	calcium-dependent protein kinase 16-like isoform x2
contig_212	pentatricopeptide repeat-containing protein at2g37230
contig_213	pgpd14 isoform 1
contig_214	zinc finger
contig_215	---NA---
contig_216	ferredoxin- chloroplast
contig_217	peroxidase 16
contig_218	grpe protein mitochondrial
contig_219	pentatricopeptide repeat superfamily protein
contig_220	peroxin 6 isoform 1
contig_221	2-c-methyl-d-erythritol 4-phosphate cytidylyltransferase
contig_222	peptide methionine sulfoxide reductase b5-like
contig_223	peptide methionine sulfoxide reductase b5-like
contig_224	ethylene-responsive element binding
contig_225	inositol 1 family protein
contig_226	rab6-interacting golgin
contig_227	rhomboid family protein
contig_228	p-loop containing nucleoside triphosphate hydrolases superfamily protein isoform 1
contig_229	carboxypeptidase d
contig_230	fructokinase-1-like isoform x1
contig_231	cyclin-a1-1-like isoform x2
contig_232	multifunctional methyltransferase subunit trm112-like protein at1g22270
contig_233	phosphoglycolate phosphatase 2-like
contig_234	phosphoglycolate phosphatase 2-like
contig_235	nucleic acid binding
contig_236	geranylgeranyl transferase type-2 subunit alpha-like
contig_237	rab geranylgeranyl transferase alpha subunit isoform 1
contig_238	thermospermine synthase acaulis5
contig_239	vesicle-associated protein 1-3-like
contig_240	f-box protein pp2-a12-like
contig_241	4-hydroxyphenylpyruvate dioxygenase
contig_242	anaphase-promoting complex subunit 5
contig_243	4-hydroxyphenylpyruvate dioxygenase
contig_244	persulfide dioxygenase ethe1 mitochondrial-like
contig_245	far1-related sequence 5
contig_246	protein far1-related sequence 5-like
contig_247	protein far1-related sequence 5-like
contig_248	ferric reduction oxidase chloroplastic-like
contig_249	polymerase histidinol phosphatase- isoform 1
contig_250	hypothetical protein CISIN_1g0279442mg
contig_251	PREDICTED: uncharacterized protein At3g27210-like
contig_252	unc93-like protein 3
contig_253	unc93-like protein 3
contig_254	conserved hypothetical protein
contig_255	PREDICTED: uncharacterized protein LOC102627547 isoform X1
contig_256	PREDICTED: uncharacterized protein LOC102627547 isoform X1
contig_257	serine threonine phosphatase 7 isoform 1
contig_258	protein oberon 2-like
contig_259	protein oberon 2-like
contig_260	g-type lectin s-receptor-like serine threonine-protein kinase at1g67520-like isoform x1
contig_261	g-type lectin s-receptor-like serine threonine-protein kinase ces101-like
contig_262	dual specificity protein phosphatase 1
contig_263	dual specificity protein phosphatase isoform 1
contig_264	neuferricin-like isoform x3
contig_265	coiled-coil domain-containing protein 12
contig_266	phosphoserine chloroplastic
contig_267	2-alkenal reductase (nadp(+)-dependent)-like
contig_268	2-alkenal reductase (nadp(+)-dependent)-like
contig_269	auxin-responsive gh3 family protein
contig_270	cct motif family protein
contig_271	zinc finger protein constans-like 1
contig_272	gdt1-like protein chloroplastic isoform x1
contig_273	gdt1-like protein chloroplastic isoform x2
contig_274	gdt1-like protein chloroplastic isoform x2
contig_275	flocculation protein flo11-like isoform x3
contig_276	flocculation protein flo11-like isoform x1
contig_277	flocculation protein flo11-like isoform x3
contig_278	mitochondrial import inner membrane translocase subunit tim17-2-like
contig_279	flocculation protein flo11-like isoform x3
contig_280	interactor of constitutive active rops 2
contig_281	transcription factor dichotoma-like
contig_282	pentatricopeptide repeat-containing protein mitochondrial
contig_283	pentatricopeptide repeat-containing protein mitochondrial
contig_284	---NA---
contig_285	---NA---
contig_286	desi-like protein at4g17486 isoform x1
contig_287	desi-like protein at4g17486 isoform x1
contig_288	phosphate-responsive family protein
contig_289	protein exordium-like
contig_290	PREDICTED: uncharacterized protein LOC105632920
contig_291	hypothetical protein CICLE_v10009906mg
contig_292	Uncharacterized protein TCM_030966
contig_293	hypothetical protein CICLE_v10009906mg
contig_294	protein root primordium defective 1
contig_295	protein root primordium defective 1
contig_296	brassinosteroid-regulated protein bru1
contig_297	brassinosteroid-regulated protein bru1-like
contig_298	---NA---
contig_299	methyl- -binding domain-containing protein 5-like
contig_300	probable strigolactone esterase dad2
contig_301	unnamed protein product
contig_302	pesticidal crystal cry8ba
contig_303	tetratricopeptide repeat-like superfamily partial
contig_304	heat shock protein 70 -interacting
contig_305	alpha-l-fucosidase 1-like
contig_306	u3 small nucleolar rna-associated protein 15 homolog
contig_307	u3 small nucleolar rna-associated protein 15 homolog
contig_308	transcription factor bhlh68-like isoform x2
contig_309	transcription factor bhlh68-like isoform x1
contig_310	gpi mannosyltransferase 2-like isoform x1
contig_311	aldo-keto reductase family 4 member c9-like
contig_312	aldo-keto reductase family 4 member c9-like
contig_313	eukaryotic translation initiation factor 2 subunit beta-like
contig_314	auxin-induced protein 6b-like
contig_315	haloacid dehalogenase-like hydrolase superfamily protein isoform 1
contig_316	haloacid dehalogenase-like hydrolase superfamily protein isoform 1
contig_317	haloacid dehalogenase-like hydrolase superfamily protein isoform 1
contig_318	sensor histidine isoform 1
contig_319	sensor histidine isoform 1
contig_320	two-component response regulator arr2-like isoform x1
contig_321	haloacid dehalogenase-like hydrolase superfamily protein isoform 1
contig_322	leucine-rich repeat family protein
contig_323	probable mannitol dehydrogenase
contig_324	ethylene-responsive transcription factor erf105-like
contig_325	ap2 domain-containing transcription factor family protein
contig_326	ethylene-responsive transcription factor erf113
contig_327	ap2 domain-containing transcription factor family protein
contig_328	dna-directed rna polymerase i subunit rpa12
contig_329	dna-directed rna polymerase i subunit rpa12
contig_330	cardiolipin synthase
contig_331	PREDICTED: uncharacterized protein LOC102628040
contig_332	elongation factor 1-gamma-like
contig_333	elongation factor 1-gamma 2-like
contig_334	elongation factor 1-gamma 2-like
contig_335	aba overly-sensitive 5 isoform 1
contig_336	dna binding isoform 2
contig_337	thymidine kinase
contig_338	hva22-like protein c
contig_339	carbon catabolite repressor protein 4 homolog 5 isoform x1
contig_340	casp-like protein aralydraft_485429
contig_341	hat dimerization domain-containing protein
contig_342	protein s-acyltransferase 8-like
contig_343	syntaxin-52-like isoform x2
contig_344	probable alkaline neutral invertase d
contig_345	calcium-activated outward-rectifying potassium channel 3 family protein
contig_346	atp-dependent rna helicase eif4a isoform 1
contig_347	hat transposon superfamily
contig_348	electron transfer flavoprotein subunit mitochondrial
contig_349	---NA---
contig_350	rna polymerase sigma factor chloroplastic-like isoform x2
contig_351	vesicle-associated membrane protein 726
contig_352	f-box kelch-repeat protein
contig_353	bsd domain-containing
contig_354	hypothetical protein POPTR_0006s00550g
contig_355	homeobox protein hd1
contig_356	probable folate-biopterin transporter 2
contig_357	probable folate-biopterin transporter 2
contig_358	non-specific lipid-transfer protein 3-like
contig_359	trichome birefringence-like 18 isoform 1
contig_360	ataxin-7-like protein 3
contig_361	glyoxylate hydroxypyruvate reductase hpr3-like
contig_362	root r-b1-like
contig_363	b3 domain-containing transcription factor vrn1-like isoform x1
contig_364	b3 domain-containing transcription factor vrn1-like isoform x1
contig_365	b3 domain-containing transcription factor vrn1-like isoform x1
contig_366	probable protein phosphatase 2c 40 isoform x2
contig_367	protein transparent testa 12-like isoform x1
contig_368	hypothetical protein CICLE_v10009598mg
contig_369	cytochrome c oxidase 15
contig_370	rrna-processing protein efg1-like
contig_371	outer envelope pore protein chloroplastic-like
contig_372	two pore potassium channel a-like
contig_373	two-pore potassium channel 1-like
contig_374	phosphatase 2c family protein isoform 6
contig_375	phosphatase 2c family protein isoform 6
contig_376	phosphatase 2c 76 isoform 1
contig_377	protein strubbelig-receptor family 8-like
contig_378	protein strubbelig-receptor family 8
contig_379	protein strubbelig-receptor family 8-like
contig_380	---NA---
contig_381	metallothionein-like protein type 2
contig_382	---NA---
contig_383	---NA---
contig_384	metallothionein
contig_385	metallothionein
contig_386	abc transporter b family member 15-like
contig_387	haloacid dehalogenase superfamily protein isoform 1
contig_388	protein rte1-homolog-like isoform x1
contig_389	protein rte1-homolog
contig_390	ribosomal protein l9 rnase h1 isoform 3
contig_391	pleiotropic drug resistance protein 1-like
contig_392	ent-kaur-16-ene chloroplastic isoform x2
contig_393	protein lin-12-like isoform x1
contig_394	ankyrin repeat domain-containing protein 2
contig_395	bel1-like homeodomain protein 11
contig_396	type i inositol -trisphosphate 5-phosphatase 1-like isoform x6
contig_397	probable amino-acid acetyltransferase chloroplastic isoform x1
contig_398	probable amino-acid acetyltransferase chloroplastic isoform x1
contig_399	ras gtpase-activating-like protein rng2 isoform 1
contig_400	ras gtpase-activating-like protein rng2 isoform 1
contig_401	thioredoxin m-type 4 isoform 1
contig_402	hypothetical protein POPTR_0002s070802g, partial
contig_403	probable boi-related e3 ubiquitin-protein ligase 2
contig_404	yth domain-containing protein 1-like isoform x2
contig_405	splicing factor yt521-
contig_406	beta-amylase 2 isoform 1
contig_407	alpha beta-hydrolases superfamily protein isoform 2
contig_408	alpha beta-hydrolases superfamily protein isoform 1
contig_409	peptidyl-trna hydrolase mitochondrial
contig_410	hypothetical protein CICLE_v10031710mg
contig_411	pra1 family protein a1-like
contig_412	pra1 family protein a1-like
contig_413	PREDICTED: uncharacterized protein LOC102626692
contig_414	cyclin-dependent kinase g-2-like
contig_415	nadh dehydrogenase subunit 4
contig_416	hypothetical protein L484_020686
contig_417	kinase superfamily protein isoform 2
contig_418	PREDICTED: uncharacterized protein LOC105109563
contig_419	iron-sulfur cluster assembly protein 1-like
contig_420	exosome complex exonuclease rrp46 homolog
contig_421	hydroxyproline-rich glycoprotein
contig_422	---NA---
contig_423	hypothetical protein CICLE_v10031320mg
contig_424	PREDICTED: uncharacterized protein At1g04910-like isoform X1
contig_425	sugar phosphate exchanger
contig_426	transducin wd40 repeat-like superfamily protein isoform 1
contig_427	triacylglycerol acidic lipase tal4
contig_428	hypothetical protein CICLE_v10026732mg
contig_429	thiamine monophosphate synthase
contig_430	hypothetical protein
contig_431	hsp20-like chaperones superfamily protein isoform partial
contig_432	aspartate mitochondrial
contig_433	dna-directed rna polymerase iii subunit rpc9
contig_434	floral homeotic protein deficiens
contig_435	floral homeotic protein deficiens isoform 1
contig_436	udp-glucose pyrophosphorylase 3 isoform partial
contig_437	chlorophyllase- chloroplastic
contig_438	chlorophyllase- chloroplastic
contig_439	protein shi related sequence 1-like
contig_440	protein shi related sequence 1-like
contig_441	dna-damage-inducible protein
contig_442	serine arginine-rich splicing factor 33-like isoform x1
contig_443	serine arginine-rich splicing factor 33 isoform x3
contig_444	nudc domain-containing protein 2-like
contig_445	nucleic acid binding
contig_446	rrna-processing protein fcf2-like
contig_447	wrky transcription factor 44
contig_448	wrky transcription factor 44
contig_449	---NA---
contig_450	chromatin remodeling complex subunit isoform 1
contig_451	mlo-like protein 1
contig_452	hypothetical protein CICLE_v10022737mg
contig_453	galactose oxidase-like
contig_454	PREDICTED: uncharacterized protein LOC102620177 isoform X1
contig_455	PREDICTED: uncharacterized protein LOC102620177 isoform X3
contig_456	minichromosome maintenance family protein isoform 2
contig_457	dna replication licensing factor
contig_458	xylosyltransferase 2
contig_459	exportin-7 isoform x1
contig_460	nuclease harbi1
contig_461	phospholipid sterol acyl transferase 1 isoform 2
contig_462	embryo defective 1923
contig_463	endonuclease 1
contig_464	squamosa promoter-binding-like protein 3
contig_465	protein aar2 homolog isoform x1
contig_466	derlin- isoform 1
contig_467	pentatricopeptide repeat-containing protein at4g14170
contig_468	PREDICTED: uncharacterized protein LOC105650350
contig_469	major facilitator superfamily protein isoform 2
contig_470	short-chain dehydrogenase tic chloroplastic-like
contig_471	short-chain dehydrogenase tic chloroplastic-like
contig_472	germin-like protein subfamily 2 member 4
contig_473	protein ein4
contig_474	tubulin-tyrosine -tyrosine ligases isoform 1
contig_475	molecular chaperone hsp40 family protein isoform 1
contig_476	molecular chaperone hsp40 family protein isoform 1
contig_477	---NA---
contig_478	pentatricopeptide repeat-containing protein at2g17670
contig_479	serine threonine protein phosphatase 2a 57 kda regulatory subunit b theta isoform-like
contig_480	o-fucosyltransferase family protein
contig_481	hypothetical protein CISIN_1g008637mg
contig_482	protein far1-related sequence 5-like isoform x1
contig_483	protein branchless trichome
contig_484	aberrant root formation protein 4 isoform x1
contig_485	upf0136 membrane protein at2g26240-like
contig_486	dea(d h)-box rna helicase family protein isoform 1
contig_487	udp-glycosyltransferase superfamily protein isoform 1
contig_488	probable pectate lyase 12
contig_489	integral membrane protein hemolysin- isoform 1
contig_490	integral membrane protein hemolysin- isoform 1
contig_491	probable dna primase large subunit
contig_492	p-loop containing nucleoside triphosphate hydrolases superfamily protein isoform 1
contig_493	p-loop containing nucleoside triphosphate hydrolases superfamily protein isoform 1
contig_494	PREDICTED: uncharacterized protein At5g01610-like
contig_495	phosphoglycerate mutase family protein isoform 1
contig_496	atp-dependent clp protease proteolytic subunit-related protein chloroplastic-like
contig_497	homeodomain-like superfamily protein
contig_498	homeodomain-like superfamily protein
contig_499	PREDICTED: uncharacterized protein LOC102610582
contig_500	leucine-rich repeat receptor-like serine threonine-protein kinase at1g17230
contig_501	ethanolamine-phosphate cytidylyltransferase-like
contig_502	rubredoxin family protein
contig_503	duf21 domain-containing protein chloroplastic
contig_504	duf21 domain-containing protein chloroplastic-like isoform x1
contig_505	duf21 domain-containing protein chloroplastic-like isoform x1
contig_506	homeobox protein 6-like
contig_507	csc1-like protein hyp1
contig_508	acid binding
contig_509	had isoform 1
contig_510	3-hydroxyisobutyryl- hydrolase-like protein mitochondrial isoform x1
contig_511	serine threonine-protein kinase ht1-like
contig_512	dehydrodolichyl diphosphate synthase 6 isoform x1
contig_513	aspartic proteinase-like protein 2
contig_514	aspartic proteinase-like protein 2 isoform x1
contig_515	aspartic proteinase-like protein 2 isoform x1
contig_516	aspartic proteinase-like protein 2 isoform x1
contig_517	pentatricopeptide repeat-containing protein mitochondrial
contig_518	agglutinin receptor
contig_519	agglutinin receptor
contig_520	probable aquaporin nip5-1
contig_521	probable aquaporin nip5-1
contig_522	Uncharacterized protein isoform 2
contig_523	Uncharacterized protein isoform 2
contig_524	mediator of rna polymerase ii transcription subunit 1 isoform x2
contig_525	aldo-keto reductase family 4 member c9-like
contig_526	aldo-keto reductase family 4 member c9-like
contig_527	aldo-keto reductase family 4 member c10
contig_528	aldo-keto reductase family 4 member c9-like
contig_529	-like carbohydrate kinase family protein isoform 1
contig_530	c2 domain-containing family protein
contig_531	proliferation-associated protein 2g4
contig_532	chromophore lyase chloroplastic isoform x1
contig_533	protein trichome birefringence-like 19
contig_534	cyclin-dependent protein kinase inhibitor smr3-like
contig_535	e3 ubiquitin ligase big brother-like
contig_536	plant intracellular ras-group-related lrr protein 4-like
contig_537	histone-lysine n-methyltransferase atxr2 isoform x1
contig_538	histone-lysine n-methyltransferase atxr2 isoform x1
contig_539	mitochondrial outer membrane protein porin 2-like
contig_540	mitochondrial outer membrane protein porin 2
contig_541	mitochondrial outer membrane protein porin 2-like
contig_542	superoxide dismutase
contig_543	abc transporter b family member 1
contig_544	dna replication licensing factor mcm6
contig_545	golgin subfamily b member 1 isoform x1
contig_546	galactose oxidase kelch repeat superfamily protein isoform 2
contig_547	protein phosphatase 2c 57
contig_548	nuclease harbi1
contig_549	heat stable protein 1
contig_550	PREDICTED: uncharacterized protein LOC102623963
contig_551	uncharacterized serine-rich
contig_552	microtubule-associated protein rp eb family member 1a
contig_553	nac domain ipr003441
contig_554	pre-mrna-splicing factor spf27 homolog
contig_555	pre-mrna-splicing factor spf27 homolog
contig_556	ankyrin repeat domain-containing chloroplastic
contig_557	long chain acyl- synthetase 8
contig_558	cytoplasmic dynein 2 light intermediate chain 1
contig_559	---NA---
contig_560	protein nrt1 ptr family -like
contig_561	probable serine threonine-protein kinase at1g09600
contig_562	caffeoylshikimate esterase-like
contig_563	mitotic-like cyclin 3b from
contig_564	mitotic-like cyclin 3b from
contig_565	calcineurin b-like protein 7 isoform x1
contig_566	chlorophyll a-b binding chloroplastic
contig_567	chlorophyll a-b binding chloroplastic
contig_568	chlorophyll a-b binding chloroplastic
contig_569	bahd acyltransferase at5g47980-like
contig_570	exonuclease family protein isoform 1
contig_571	elongator complex protein 4 isoform 2
contig_572	mitochondrial inner membrane protease subunit 1 isoform x5
contig_573	duf1677 family protein
contig_574	duf1677 family protein
contig_575	60s ribosomal protein
contig_576	p-loop containing nucleoside triphosphate hydrolases superfamily protein isoform 1
contig_577	tropinone reductase homolog
contig_578	actin-related protein 2 3 complex subunit 4
contig_579	disease resistance rpp13-like protein 1-like
contig_580	disease resistance protein at3g14460-like
contig_581	traf-type zinc finger-related isoform 2
contig_582	---NA---
contig_583	5 exonuclease apollo
contig_584	hypothetical protein CISIN_1g044132mg
contig_585	hypothetical protein CISIN_1g044132mg
contig_586	hypothetical protein CICLE_v10002392mg
contig_587	hypothetical protein CICLE_v10002392mg
contig_588	PREDICTED: uncharacterized protein LOC100264176 isoform X5
contig_589	PREDICTED: uncharacterized protein LOC102624454 isoform X2
contig_590	PREDICTED: uncharacterized protein LOC102624454 isoform X2
contig_591	bifunctional monodehydroascorbate reductase and carbonic anhydrase nectarin-3-like
contig_592	bifunctional monodehydroascorbate reductase and carbonic anhydrase nectarin-3-like
contig_593	bifunctional monodehydroascorbate reductase and carbonic anhydrase nectarin-3-like
contig_594	PREDICTED: uncharacterized protein LOC102624169 isoform X1
contig_595	PREDICTED: uncharacterized protein LOC102624169 isoform X1
contig_596	PREDICTED: uncharacterized protein LOC102624169 isoform X1
contig_597	rna-binding protein 8a-like
contig_598	PREDICTED: uncharacterized protein LOC104823847
contig_599	suppressor protein srp40-like isoform x2
contig_600	atp-dependent rna helicase dhx36 isoform x1
contig_601	aspartic proteinase-like protein 2
contig_602	transferase-like superfamily protein isoform 3
contig_603	ras-related protein rabe1c
contig_604	dead-box atp-dependent rna helicase 56 isoform x2
contig_605	dead-box atp-dependent rna helicase 56-like isoform x1
contig_606	---NA---
contig_607	dead-box atp-dependent rna helicase 56 isoform x2
contig_608	dead box atp-dependent rna
contig_609	rab proteins geranylgeranyltransferase component a 1
contig_610	btb poz and taz domain-containing protein 1-like
contig_611	protein oberon 4-like
contig_612	bifunctional inhibitor lipid-transfer protein seed storage 2s albumin superfamily protein isoform 2
contig_613	hypothetical protein CICLE_v10013013mg
contig_614	shikimate kinase
contig_615	myb-like transcription factor family protein
contig_616	formin-like protein 18
contig_617	ring fyve phd zinc finger superfamily protein isoform 2
contig_618	e3 ubiquitin-protein ligase march8 isoform x1
contig_619	histone h3 k4-specific methyltransferase set7 9 family protein
contig_620	histone h3 k4-specific methyltransferase set7 9 family protein
contig_621	histone h3 k4-specific methyltransferase set7 9 family protein
contig_622	g-type lectin s-receptor-like serine threonine-protein kinase rlk1-like
contig_623	mitogen-activated protein kinase kinase 3
contig_624	l-type lectin-domain containing receptor kinase -like
contig_625	l-type lectin-domain containing receptor kinase -like
contig_626	probable fructokinase-7
contig_627	gb: isoform 1
contig_628	gag1at protein
contig_629	probable aminotransferase acs10
contig_630	histone-lysine n-methyltransferase setd1b
contig_631	dna ligase 1-like
contig_632	zinc finger c-x8-c-x5-c-x3-h type family
contig_633	aspartate carbamoyltransferase chloroplastic
contig_634	putative ycf20
contig_635	probable tetraacyldisaccharide 4 - mitochondrial isoform x3
contig_636	dnaj heat shock family protein
contig_637	dnaj homolog subfamily b member 1
contig_638	serine threonine-protein kinase afc2-like
contig_639	nedd8 ultimate buster 1-like
contig_640	30s ribosomal protein chloroplastic
contig_641	u-box domain-containing protein 44-like
contig_642	u-box domain-containing protein 43-like
contig_643	pyridoxal biosynthesis protein pdx2-like
contig_644	hypothetical protein CICLE_v10010556mg, partial
contig_645	gdsl esterase lipase exl3-like
contig_646	thymic stromal cotransporter
contig_647	derlin-1
contig_648	nadh dehydrogenase
contig_649	transcription factor bhlh112 isoform x1
contig_650	transcription factor tcp20
contig_651	transcription factor tcp20
contig_652	protein argonaute pnh1-like isoform x2
contig_653	protein argonaute pnh1-like isoform x2
contig_654	tic22-like family protein isoform 1
contig_655	nucleotide sugar transporter family protein isoform 1
contig_656	nucleotide sugar transporter family protein isoform 1
contig_657	udp-sugar transporter ddb_g0278631 isoform x1
contig_658	udp-sugar transporter ddb_g0278631-like isoform x1
contig_659	mate efflux family protein 5-like
contig_660	mate efflux family protein 5-like
contig_661	probable histone chaperone asf1a
contig_662	PREDICTED: uncharacterized protein LOC105640342
contig_663	hypothetical protein JCGZ_11438
contig_664	cinnamate beta-d-glucosyltransferase-like
contig_665	serine threonine-protein phosphatase 7 long form homolog
contig_666	pirin-like family protein
contig_667	inner membrane protein oxaa
contig_668	adenine phosphoribosyltransferase 5
contig_669	adenine phosphoribosyltransferase 5
contig_670	probable prolyl 4-hydroxylase 3
contig_671	rna pseudouridine synthase chloroplastic
contig_672	methyl-cpg-binding domain protein isoform 2
contig_673	histone deacetylase 14
contig_674	PREDICTED: uncharacterized protein LOC102628376
contig_675	tetratricopeptide repeat -like superfamily isoform 1
contig_676	u2 small nuclear ribonucleoprotein b
contig_677	caffeoyl- o-methyltransferase
contig_678	PREDICTED: uncharacterized protein LOC100263178
contig_679	hd domain-containing protein 2-like
contig_680	sh2 domain protein isoform 1
contig_681	eh domain-containing protein 1-like
contig_682	scarecrow-like protein 14-like
contig_683	gata transcription factor 1-like
contig_684	signal peptide peptidase-like 4
contig_685	signal peptide peptidase-like 4
contig_686	signal peptide peptidase-like 4
contig_687	pyridoxine pyridoxamine 5 -phosphate oxidase chloroplastic
contig_688	core-2 i-branching beta- -n-acetylglucosaminyltransferase family protein
contig_689	hypothetical protein CICLE_v10014277mg
contig_690	alpha-ketoglutarate-dependent dioxygenase alkb homolog 2
contig_691	disease resistance protein rpp13-like
contig_692	disease resistance protein rpp13-like
contig_693	protein cypro4
contig_694	cytochrome p450
contig_695	cytochrome p450
contig_696	traf-type zinc finger-related isoform 2
contig_697	dna binding
contig_698	PREDICTED: uncharacterized protein LOC102628207 isoform X3
contig_699	PREDICTED: uncharacterized protein LOC102628207 isoform X1
contig_700	actin
contig_701	actin
contig_702	actin 4
contig_703	avr9 cf-9 rapidly elicited protein
contig_704	actin 3
contig_705	indole-3-acetic acid-amido synthetase
contig_706	adenine guanine permease azg1-like
contig_707	polynucleotide adenylyltransferase family
contig_708	cell growth defect factor-2 isoform 1
contig_709	homolog subfamily b member 7
contig_710	hypothetical protein CISIN_1g031962mg
contig_711	u3 small nucleolar rna-associated protein 6 homolog
contig_712	phospholipase d beta 1-like
contig_713	preprotein translocase subunit chloroplastic
contig_714	fasciclin-like arabinogalactan protein 16 precursor isoform 1
contig_715	brca1-associated protein
contig_716	violaxanthin de- partial
contig_717	ubiquinol-cytochrome c reductase iron-sulfur subunit family protein
contig_718	phosphatidylinositol transfer protein 1-like isoform x1
contig_719	rni-like superfamily protein isoform 3
contig_720	PREDICTED: uncharacterized protein LOC105649981
contig_721	inositol-pentakisphosphate 2-kinase-like
contig_722	flowering time control protein fpa
contig_723	flowering time control protein fpa
contig_724	carotenoid cleavage dioxygenase 1
contig_725	carotenoid cleavage dioxygenase 1
contig_726	eukaryotic translation initiation factor- isoform 1
contig_727	eukaryotic translation initiation factor- isoform 1
contig_728	acyl- n-acyltransferases superfamily
contig_729	wound-responsive family protein
contig_730	arm repeat superfamily protein
contig_731	aquaporin -like
contig_732	aquaporin protein 23
contig_733	3 -n-debenzoyl-2 -deoxytaxol n-
contig_734	cysteine-rich repeat secretory protein 55-like
contig_735	rossmann-fold nad -binding domain-containing protein isoform 2
contig_736	rossmann-fold nad -binding domain-containing protein isoform 2
contig_737	serine arginine-rich splicing factor sr45a-like isoform x1
contig_738	rna-binding family protein isoform 2
contig_739	heparan-alpha-glucosaminide n-acetyltransferase
contig_740	g-protein gamma subunit 2
contig_741	---NA---
contig_742	g-protein gamma subunit 2
contig_743	adp-ribosylation factor-like protein 5
contig_744	probable receptor-like protein kinase at4g10390
contig_745	PREDICTED: uncharacterized protein LOC100245618 isoform X4
contig_746	PREDICTED: uncharacterized protein LOC100245618 isoform X4
contig_747	probable peroxygenase 4
contig_748	probable peroxygenase 4
contig_749	---NA---
contig_750	desi-like protein at4g17486-like isoform x1
contig_751	phosphatidylinositol n-acetylglucosaminyltransferase subunit
contig_752	phosphatidylinositol n-acetylglucosaminyltransferase subunit
contig_753	probable 3-deoxy-d-manno-octulosonic acid mitochondrial isoform x1
contig_754	probable protein s-acyltransferase 14
contig_755	probable protein s-acyltransferase 14 isoform x1
contig_756	dhhc-type zinc finger family protein isoform 2
contig_757	btb poz domain-containing protein at1g55760
contig_758	btb poz domain-containing protein at1g55760
contig_759	sentrin sumo-specific
contig_760	ubiquitin-like-specific protease 1d-like isoform x2
contig_761	autophagy-related protein 8i
contig_762	nuclease harbi1
contig_763	peptide methionine sulfoxide reductase a5
contig_764	peptide methionine sulfoxide reductase a5
contig_765	cytochrome p450
contig_766	PREDICTED: uncharacterized protein LOC103337661
contig_767	1-acyl-sn-glycerol-3-phosphate acyltransferase delta isoform 1
contig_768	hypothetical protein CISIN_1g024974mg
contig_769	septum site-determining protein mind chloroplastic
contig_770	methyltransferase-like protein 13
contig_771	methyltransferase-like protein 13
contig_772	structural maintenance of chromosomes protein 6b-like isoform x1
contig_773	probable pectate lyase 4
contig_774	PREDICTED: uncharacterized protein LOC102624869 isoform X1
contig_775	pentatricopeptide repeat-containing protein chloroplastic
contig_776	leucine-rich repeat receptor-like protein kinase tdr
contig_777	gdsl esterase lipase 1-like
contig_778	---NA---
contig_779	nadph-dependent 1-acyldihydroxyacetone phosphate reductase-like
contig_780	pyruvate dehydrogenase e1 component subunit alpha- chloroplastic-like
contig_781	flap endonuclease 1 isoform x1
contig_782	calmodulin-binding receptor-like cytoplasmic kinase 3 isoform x1
contig_783	calmodulin-binding receptor-like cytoplasmic kinase 3 isoform x1
contig_784	calmodulin-binding receptor-like cytoplasmic kinase 3
contig_785	protein hgh1 homolog
contig_786	e3 ubiquitin-protein ligase chip
contig_787	e3 ubiquitin-protein ligase chip-like
contig_788	30s ribosomal protein s6 chloroplastic
contig_789	28 kda chloroplastic-like
contig_790	hypothetical protein CISIN_1g020006mg
contig_791	hypothetical protein CISIN_1g020006mg
contig_792	acyl carrier protein mitochondrial
contig_793	probable galacturonosyltransferase-like 3
contig_794	pentatricopeptide repeat-containing protein mitochondrial-like
contig_795	lycopene beta-cyclase
contig_796	cytochrome p450
contig_797	hypothetical protein CISIN_1g0130991mg
contig_798	outer envelope protein 61-like
contig_799	outer envelope protein 61-like
contig_800	map kinase 17 isoform 1
contig_801	peptidyl-prolyl cis-trans isomerase fkbp17- chloroplastic
contig_802	fkbp-like peptidyl-prolyl cis-trans isomerase family protein isoform partial
contig_803	pyridoxal kinase
contig_804	exocyst complex component sec3a isoform 1
contig_805	hypothetical protein CICLE_v10001966mg
contig_806	hypothetical protein CICLE_v10001966mg
contig_807	probable polyamine transporter at3g13620
contig_808	dnaj homolog subfamily b member 8 isoform x1
contig_809	dnaj homolog subfamily b member 9 isoform x2
contig_810	transcription factor lux
contig_811	transcription factor pcl1-like
contig_812	tetratricopeptide repeat superfamily
contig_813	dnaj homolog subfamily b member 9-like isoform x4
contig_814	syntaxin of plants isoform 1
contig_815	membrane protein
contig_816	fatty-acid-binding protein 1
contig_817	zinc finger protein zat10-like
contig_818	hypothetical protein CICLE_v10014653mg
contig_819	chaperone protein 1
contig_820	chaperone protein 1
contig_821	chaperone protein 1
contig_822	leo1-like family protein isoform 1
contig_823	leo1-like family protein isoform 1
contig_824	leo1-like family protein isoform 1
contig_825	arginine serine-rich zinc knuckle-containing protein isoform 1
contig_826	serine arginine-rich splicing factor 4-like
contig_827	---NA---
contig_828	regulation of nuclear pre-mrna domain-containing protein 1b-like
contig_829	metacaspase-1-like isoform x1
contig_830	photosynthetic ndh subunit of subcomplex b chloroplastic
contig_831	probable trna modification gtpase
contig_832	probable lrr receptor-like serine threonine-protein kinase at1g56130
contig_833	abc transporter g family member 14
contig_834	diphthamide biosynthesis protein 2
contig_835	endoglucanase 2-like
contig_836	phosphoinositide 4-kinase gamma gamma gamma gamma 7 isoform 1
contig_837	platz transcription factor family protein isoform partial
contig_838	platz transcription factor family protein isoform partial
contig_839	kinase superfamily protein isoform 1
contig_840	major facilitator superfamily protein isoform 1
contig_841	multiple rna-binding domain-containing protein 1
contig_842	r2r3-myb transcription
contig_843	upf0202 protein at1g10490-like
contig_844	probable ccr4-associated factor 1 homolog 11
contig_845	biotin lipoate a b protein ligase family
contig_846	nol1 nop2 sun family protein
contig_847	thermosome subunit gamma
contig_848	alpha- -glucan-protein synthase
contig_849	calcium-binding ef-hand family protein
contig_850	calcium-binding ef-hand family protein
contig_851	zinc transporter 5
contig_852	dna repair protein xrcc1
contig_853	probable receptor-like protein kinase at5g20050
contig_854	nifu-like protein chloroplastic
contig_855	hypothetical protein CICLE_v10029282mg
contig_856	protein networked 1d-like
contig_857	protein networked 1d
contig_858	PREDICTED: uncharacterized protein LOC102610645 isoform X1
contig_859	protein chloroplastic
contig_860	---NA---
contig_861	ww domain-binding protein 4
contig_862	c2h2 and c2hc zinc fingers superfamily protein
contig_863	protein arginine n-methyltransferase
contig_864	inactive rhomboid protein 1-like
contig_865	cobw domain-containing protein 1
contig_866	histidine-containing phosphotransfer protein 4
contig_867	myb domain protein
contig_868	myb domain protein
contig_869	zinc finger a20 and an1 domain-containing stress-associated protein 6-like
contig_870	probable dna replication complex gins protein psf1-like
contig_871	PREDICTED: uncharacterized protein LOC102606974 isoform X1
contig_872	---NA---
contig_873	---NA---
contig_874	phytochrome and flowering time regulatory protein isoform 1
contig_875	PREDICTED: uncharacterized protein LOC102606974 isoform X1
contig_876	phosphatidylinositol 4-phosphate 5-kinase 2-like
contig_877	squamosa promoter binding isoform partial
contig_878	trafficking protein particle complex subunit 3-like
contig_879	phosphatase 2c family protein isoform 4
contig_880	udp-glycosyltransferase 86a1-like
contig_881	udp-glycosyltransferase 86a1-like
contig_882	ring-h2 zinc finger protein
contig_883	dna topoisomerase 6 subunit b isoform x1
contig_884	v j recombination-activating protein 2 isoform 1
contig_885	autophagy-related protein 8f-like
contig_886	serine threonine-protein kinase wnk-related isoform 1
contig_887	serine threonine-protein kinase wnk-related isoform 1
contig_888	integrator complex subunit 9 homolog isoform x1
contig_889	integrator complex subunit 9 homolog isoform x1
contig_890	integrator complex subunit 9 homolog isoform x4
contig_891	protein sulfur deficiency-induced 1
contig_892	transcription initiation factor tfiid subunit 14b-like isoform x1
contig_893	pentatricopeptide repeat-containing protein mitochondrial
contig_894	radical sam superfamily protein isoform 1
contig_895	translational activator gcn1
contig_896	pyridoxal-5 -phosphate-dependent enzyme family protein
contig_897	btb poz domain-containing protein at3g44820
contig_898	cytochrome p450 711a1-like
contig_899	ankyrin repeat family protein
contig_900	oligopeptide transporter 7
contig_901	anthocyanin regulatory c1
contig_902	wd-repeat isoform 1
contig_903	cyclin-dependent kinase c-2-like
contig_904	probable -trehalose-phosphate synthase
contig_905	probable -trehalose-phosphate synthase
contig_906	ap2-like ethylene-responsive transcription factor
contig_907	probable dimethyladenosine transferase
contig_908	plac8 family protein
contig_909	hypothetical protein CICLE_v10012648mg
contig_910	protein nrt1 ptr family -like
contig_911	nuclease harbi1
contig_912	transmembrane proteins isoform 1
contig_913	transmembrane protein 14c
contig_914	omega-6 fatty acid desaturase
contig_915	beta-carotene isomerase chloroplastic
contig_916	eukaryotic translation initiation factor isoform 4e-2-like
contig_917	eukaryotic translation initiation factor isoform 4e-2-like
contig_918	syntaxin of plants 31 isoform 1
contig_919	bri1 kinase inhibitor 1
contig_920	bri1 kinase inhibitor 1
contig_921	g-type lectin s-receptor-like serine threonine-protein kinase sd2-5
contig_922	probable uridine nucleosidase 2
contig_923	hypothetical protein JCGZ_26945
contig_924	vacuolar cation proton exchanger 5
contig_925	vacuolar cation proton exchanger 5
contig_926	oxalate-- ligase
contig_927	cytochrome p450 710a1-like
contig_928	metal tolerance protein 11-like
contig_929	metal tolerance protein
contig_930	---NA---
contig_931	nucleic acid-binding proteins superfamily isoform 1
contig_932	nucleic acid-binding proteins superfamily isoform partial
contig_933	actin cytoskeleton-regulatory complex protein isoform 1
contig_934	glycerol kinase
contig_935	zcw7 isoform 1
contig_936	probable nucleoredoxin 3 isoform x1
contig_937	probable nucleoredoxin 3 isoform x1
contig_938	transcription factor e2f isoform 1
contig_939	catalytic subunit of aromatic ring-opening dioxygenase family isoform 1
contig_940	nac domain-containing protein 55-like
contig_941	non-lysosomal glucosylceramidase isoform x1
contig_942	traf-like superfamily protein
contig_943	traf-like superfamily protein
contig_944	PREDICTED: uncharacterized protein LOC102614039
contig_945	hypothetical protein CISIN_1g043575mg
contig_946	non-lysosomal glucosylceramidase
contig_947	beta-mannosyltransferase 1
contig_948	dna repair protein reca homolog mitochondrial
contig_949	receptor-like protein 12
contig_950	hypothetical protein CICLE_v10032129mg
contig_951	PREDICTED: uncharacterized protein LOC103950879
contig_952	two-component response regulator-like aprr5-like isoform x1
contig_953	ubx domain-containing protein 6
contig_954	ubiquinone biosynthesis protein coq-8
contig_955	cytochrome p450 isoform 2
contig_956	eukaryotic release factor 1 family protein isoform 1
contig_957	ubiquitin-conjugating enzyme e2 7
contig_958	probable serine threonine-protein kinase at1g54610
contig_959	PREDICTED: uncharacterized protein LOC102628344 isoform X2
contig_960	probable receptor-like protein kinase at5g56460
contig_961	acyl- -binding domain-containing 5 -like protein
contig_962	iron-sulfur cluster co-chaperone protein mitochondrial
contig_963	pentatricopeptide repeat-containing protein mitochondrial
contig_964	probable carboxylesterase 5-like
contig_965	mitogen-activated protein kinase kinase kinase 2
contig_966	mitogen-activated protein kinase kinase
contig_967	acyl-protein thioesterase 2-like
contig_968	alpha beta-hydrolases superfamily protein
contig_969	monocopper oxidase-like protein sks1
contig_970	hypothetical protein CICLE_v10017227mg
contig_971	rna-binding protein luc7-like 1 isoform 1
contig_972	bag family molecular chaperone regulator 1-like
contig_973	zinc finger family isoform 1
contig_974	zinc finger family isoform 1
contig_975	f-box kelch-repeat protein at1g15670-like
contig_976	protein frigida-like
contig_977	protein frigida-like
contig_978	probable lrr receptor-like serine threonine-protein kinase at1g53440-like
contig_979	nadh dehydrogenase
contig_980	glucose-methanol-choline oxidoreductase family protein isoform 1
contig_981	ring-h2 group f2a isoform 2
contig_982	upf0481 protein at3g47200
contig_983	probable beta- -xylosyltransferase irx14
contig_984	granulin repeat cysteine protease family protein
contig_985	protein n-lysine methyltransferase mettl21a
contig_986	pyridine nucleotide-disulfide oxidoreductase domain-containing protein 2
contig_987	pentatricopeptide repeat-containing protein at4g33990
contig_988	protein glutamine dumper 3-like
contig_989	ankyrin repeat-containing protein at3g12360-like isoform x2
contig_990	syntaxin-32 -like protein
contig_991	plant f25p12-18 protein
contig_992	uncharacterized mitochondrial protein ymf11
contig_993	hypothetical protein CICLE_v10014764mg
contig_994	repressor of rna polymerase iii transcription maf1 homolog
contig_995	e3 ubiquitin-protein ligase praja-2
contig_996	carbonic chloroplastic-like isoform x3
contig_997	hypothetical protein CICLE_v10012134mg
contig_998	tetratricopeptide repeat -like superfamily protein isoform 1
contig_999	pentatricopeptide repeat-containing protein at3g15130
contig_1000	hypothetical protein CISIN_1g046630mg
contig_1001	swr1 complex subunit 2-like
contig_1002	calcium-activated outward-rectifying potassium isoform 1
contig_1003	vacuolar protein sorting-associated protein 2 homolog 2
contig_1004	zinc finger protein nutcracker-like
contig_1005	whirly isoform 1
contig_1006	zinc finger swim domain-containing protein 7
contig_1007	nifu-like protein chloroplastic
contig_1008	protein mos2-like
contig_1009	protein rtoa-like
contig_1010	atpase plasma membrane-type-like
contig_1011	autoinhibited h(+)-atpase isoform 2
contig_1012	atpase plasma membrane-type
contig_1013	sun domain-containing protein 3-like
contig_1014	sun domain-containing protein 3-like
contig_1015	f-box protein skip8
contig_1016	ruvb-like protein 1-like
contig_1017	carbonic anhydrase isoform 1
contig_1018	hypothetical protein ARALYDRAFT_497081
contig_1019	cyclin-dependent protein kinase inhibitor smr3-like
contig_1020	hypothetical protein POPTR_0005s16380g
contig_1021	hypothetical protein POPTR_0002s09090g
contig_1022	aspartic proteinase nepenthesin-1
contig_1023	outer envelope pore protein 16-4
contig_1024	methionine adenosyltransferase 2 subunit beta
contig_1025	periodic tryptophan protein 2 homolog
contig_1026	tail-anchored protein insertion receptor wrb-like
contig_1027	nb-arc domain-containing disease resistance-like protein isoform 2
contig_1028	ankyrin repeat-containing protein at3g12360-like
contig_1029	protein monoglycylase ttll8
contig_1030	protein monoglycylase ttll8
contig_1031	PREDICTED: uncharacterized protein LOC102630182
contig_1032	salicylate carboxymethyltransferase-like
contig_1033	salicylate carboxymethyltransferase-like
contig_1034	auxin response factor 18
contig_1035	ribosomal protein l17-like protein
contig_1036	peroxidase superfamily protein
contig_1037	choline monooxygenase (cmo-like) isoform 1
contig_1038	histone deacetylase 2a family protein
contig_1039	histone deacetylase 2a family protein
contig_1040	leucine-rich repeat-containing protein 50
contig_1041	mrna turnover protein 4 homolog
contig_1042	phospholipase a1-iigamma-like
contig_1043	dna repair protein reca homolog chloroplastic-like
contig_1044	dna recombination family protein isoform partial
contig_1045	d2 4-type cyclin
contig_1046	atp-dependent rna helicase dhx36
contig_1047	pentatricopeptide repeat-containing protein at1g74580
contig_1048	f-box protein 7
contig_1049	acetyl-coenzyme a carboxylase carboxyl transferase subunit chloroplastic isoform x1
contig_1050	drought-responsive family isoform 2
contig_1051	ring u-box superfamily protein isoform 1
contig_1052	PREDICTED: uncharacterized protein At4g08330, chloroplastic-like
contig_1053	pentatricopeptide repeat-containing protein at1g09900
contig_1054	pentatricopeptide repeat-containing protein at1g09900
contig_1055	pentatricopeptide repeat-containing protein at1g09900-like
contig_1056	beta-galactosidase 10
contig_1057	cytokinin oxidase dehydrogenase 6 isoform 1
contig_1058	fructose- -bisphosphatase
contig_1059	hypothetical protein CISIN_1g040661mg, partial
contig_1060	PREDICTED: uncharacterized protein LOC102628845 isoform X3
contig_1061	transmembrane proteins
contig_1062	vacuolar-sorting receptor 1-like
contig_1063	vacuolar sorting receptor isoform 1
contig_1064	PREDICTED: uncharacterized protein LOC102630087 isoform X3
contig_1065	uncharacterized wd repeat-containing
contig_1066	uncharacterized wd repeat-containing
contig_1067	zinc finger protein wip2
contig_1068	---NA---
contig_1069	gpi ethanolamine phosphate transferase 1
contig_1070	nefa-interacting nuclear protein
contig_1071	atp binding cassette subfamily b4 isoform 2
contig_1072	serine threonine-protein phosphatase 7-like isoform x2
contig_1073	mitochondrial transcription termination factor family protein
contig_1074	probable pectinesterase pectinesterase inhibitor 40-like
contig_1075	probable chlorophyll b reductase chloroplastic
contig_1076	probable ccr4-associated factor 1 homolog 7
contig_1077	probable ccr4-associated factor 1 homolog 7
contig_1078	65-kda microtubule-associated protein 3-like isoform x1
contig_1079	65-kda microtubule-associated protein 3-like isoform x1
contig_1080	kinesin-like protein kif19
contig_1081	kinesin-like protein kif19
contig_1082	enhancer of rudimentary homolog
contig_1083	mip18 family protein at1g68310
contig_1084	mip18 family protein at1g68310
contig_1085	trna wybutosine-synthesizing protein 2 3 4 isoform x1
contig_1086	cytochrome p450 89a2-like
contig_1087	snrna-activating protein complex subunit-like
contig_1088	uracil-dna partial
contig_1089	ring fyve phd zinc finger superfamily protein isoform 3
contig_1090	hypothetical protein PRUPE_ppa019151mg
contig_1091	oxygen-evolving enhancer protein chloroplastic-like
contig_1092	c2h2-like zinc finger protein isoform 2
contig_1093	uroporphyrinogen-iii chloroplastic-like isoform x5
contig_1094	dead-box atp-dependent rna helicase 41
contig_1095	alpha-galactosidase 3
contig_1096	alpha-galactosidase 3 isoform x3
contig_1097	nucleotide-diphospho-sugar transferases superfamily protein
contig_1098	arm repeat superfamily isoform 2
contig_1099	zinc finger family protein
contig_1100	e3 ubiquitin-protein ligase rhf1a
contig_1101	cyclin family isoform 1
contig_1102	exonuclease chloroplastic-like
contig_1103	Uncharacterized protein TCM_012229
contig_1104	enth vhs family protein
contig_1105	nucleotide-diphospho-sugar transferases superfamily protein isoform 1
contig_1106	phosphatidylglycerol phosphatidylinositol transfer protein ddb_g0282179
contig_1107	phosphatidylglycerol phosphatidylinositol transfer protein ddb_g0282179
contig_1108	3-phosphoinositide-dependent protein kinase-1
contig_1109	wd repeat-containing protein 49 isoform 2
contig_1110	glutamyl-trna reductase-binding chloroplastic
contig_1111	proton gradient regulation 7 isoform 1
contig_1112	cytochrome b5-like protein
contig_1113	transcription factor mute
contig_1114	atp-dependent rna
contig_1115	mediator of rna polymerase ii transcription subunit 26 isoform x1
contig_1116	transferring glycosyl groups isoform 1
contig_1117	dual specificity protein phosphatase 22-like
contig_1118	dual specificity protein phosphatase 22-like
contig_1119	PREDICTED: uncharacterized protein LOC103323657
contig_1120	histone
contig_1121	60s acidic ribosomal protein isoform 1
contig_1122	chaperone protein dnaj 6-like
contig_1123	dnaj homolog subfamily b member 7-like
contig_1124	Uncharacterized protein isoform 1
contig_1125	mechanosensitive ion channel protein 10-like
contig_1126	skp1-interacting partner 15-like
contig_1127	endonuclease iii homolog chloroplastic
contig_1128	dna glycosylase superfamily protein isoform 2
contig_1129	endonuclease or glycosyl hydrolase with c2h2-type zinc finger
contig_1130	glycine-rich rna-binding protein mitochondrial-like
contig_1131	hypothetical protein CISIN_1g0343852mg
contig_1132	hypothetical protein CISIN_1g0343852mg
contig_1133	rna recognition motif-containing family protein
contig_1134	proteasome subunit alpha type-6
contig_1135	transmembrane protein 18
contig_1136	upf0481 protein at3g47200-like isoform x1
contig_1137	upf0481 protein at3g47200-like isoform x1
contig_1138	leucine-rich repeat family protein
contig_1139	transcription factor bhlh104-like isoform x2
contig_1140	phosphoinositide phospholipase c 4-like
contig_1141	f-box protein at4g00755-like isoform x1
contig_1142	PREDICTED: uncharacterized protein LOC102624961
contig_1143	transposon tf2-1 polyprotein isoform x1
contig_1144	ty3 gypsy retrotransposon protein
contig_1145	f-box protein at4g00755-like
contig_1146	f-box protein at4g00755
contig_1147	f-box protein at4g00755-like
contig_1148	cleavage stimulation factor subunit 1
contig_1149	f-box protein at4g00755
contig_1150	hypothetical protein L484_024737
contig_1151	trichome birefringence-like 11 isoform 1
contig_1152	trichome birefringence-like 11 isoform 1
contig_1153	trichome birefringence-like 11 isoform 1
contig_1154	alpha-glucan water dikinase 2-like isoform x2
contig_1155	alpha-glucan water dikinase 2-like isoform x2
contig_1156	transcriptional regulator atrx homolog
contig_1157	transcriptional regulator atrx homolog
contig_1158	pseudouridine synthase family protein isoform 2
contig_1159	mitotic checkpoint serine threonine-protein kinase isoform 1
contig_1160	PREDICTED: uncharacterized protein LOC104248239
contig_1161	otu domain-containing protein 3 isoform x1
contig_1162	multidrug resistance protein abc transporter family isoform 1
contig_1163	calcium-dependent protein kinase 10
contig_1164	mitochondrial division protein 1 isoform x2
contig_1165	ddb1- and cul4-associated factor 4
contig_1166	probable arabinosyltransferase arad1
contig_1167	sterol 3-beta-glucosyltransferase ugt80b1 isoform x1
contig_1168	mitochondrial import inner membrane translocase subunit tim17 tim22 tim23 family protein
contig_1169	forms aploid and binucleate cells isoform 1
contig_1170	forms aploid and binucleate cells isoform 1
contig_1171	pre-rrna-processing protein tsr1 homolog
contig_1172	random slug protein 5-like
contig_1173	pentatricopeptide repeat-containing protein at2g16880
contig_1174	thioredoxin superfamily protein isoform 1
contig_1175	hypothetical protein CICLE_v10016930mg
contig_1176	transcription factor 25
contig_1177	phototropic-responsive nph3 family protein
contig_1178	actin binding calponin domain-containing protein isoform 1
contig_1179	alpha beta-hydrolases family protein isoform 1
contig_1180	PREDICTED: uncharacterized protein LOC105640153 isoform X4
contig_1181	cytochrome b5 isoform d-like
contig_1182	hypothetical protein CISIN_1g008200mg
contig_1183	rnase e g-like
contig_1184	probable beta- -galactosyltransferase 2 isoform x2
contig_1185	tetraketide alpha-pyrone reductase 2
contig_1186	f-box lrr-repeat protein at3g48880-like isoform x1
contig_1187	1-aminocyclopropane-1-carboxylate oxidase homolog 1-like isoform x2
contig_1188	probable membrane-associated kinase regulator 2
contig_1189	probable serine threonine-protein kinase wnk3
contig_1190	---NA---
contig_1191	glucan endo- -beta-glucosidase 12-like isoform x1
contig_1192	e3 ubiquitin-protein ligase rnf8 isoform x3
contig_1193	ring u-box superfamily protein
contig_1194	ring u-box superfamily protein
contig_1195	phosphatidylinositol phosphatidylcholine transfer protein sfh9
contig_1196	phosphatidylinositol phosphatidylcholine transfer protein sfh9
contig_1197	mitochondrial inner membrane protease atp23
contig_1198	hypothetical protein CICLE_v10019878mg
contig_1199	target of rapamycin isoform 1
contig_1200	---NA---
contig_1201	somatic embryogenesis receptor kinase 1-like
contig_1202	casein kinase ii subunit alpha
contig_1203	trihelix transcription factor asil1-like
contig_1204	hypothetical protein CICLE_v10006070mg
contig_1205	prefoldin subunit 1
contig_1206	prefoldin subunit 1
contig_1207	prefoldin subunit 1
contig_1208	prefoldin subunit 1
contig_1209	f-box and leucine rich repeat domains containing isoform partial
contig_1210	hypothetical protein CICLE_v10029197mg
contig_1211	eg45-like domain containing protein 2
contig_1212	hypothetical protein CISIN_1g0233341mg
contig_1213	transcription factor bhlh67-like
contig_1214	octicosapeptide phox bem1p domain-containing protein tetratricopeptide repeat -containing protein
contig_1215	nf-kappa-b inhibitor-like protein 2 isoform 2
contig_1216	nf-kappa-b inhibitor-like protein 2 isoform 1
contig_1217	chaperone protein dnaj chloroplastic
contig_1218	nucleoside diphosphate kinase family protein isoform 1
contig_1219	protein root hair defective 3 homolog 2-like
contig_1220	root hair defective 3 gtp-binding protein isoform 1
contig_1221	phd finger family protein
contig_1222	zeaxanthin chloroplastic
contig_1223	calcium-binding mitochondrial carrier protein s -1-like
contig_1224	protein phosphatase 2c 77-like
contig_1225	cbl-interacting protein kinase 08
contig_1226	photosystem ii reaction center w
contig_1227	hevein-like prepro
contig_1228	PREDICTED: uncharacterized protein LOC102606693
contig_1229	zinc finger family protein
contig_1230	scarecrow-like protein 23
contig_1231	hypothetical protein CICLE_v10031906mg
contig_1232	hypothetical protein POPTR_0014s10080g
contig_1233	e3 ubiquitin-protein ligase rma1h1
contig_1234	fasciclin-like arabinogalactan protein 15
contig_1235	fasciclin-like arabinogalactan protein 17
contig_1236	bromodomain and wd repeat-containing ddb_g0285837-like isoform x4
contig_1237	probable sulfate transporter isoform x1
contig_1238	general transcription factor iih subunit 3
contig_1239	josephin-like protein
contig_1240	JHL23C09.7
contig_1241	g-type lectin s-receptor-like serine threonine-protein kinase at2g19130-like isoform x1
contig_1242	protein phloem protein 2-like a10-like
contig_1243	protein phloem protein 2-like a10-like
contig_1244	small heat-shock
contig_1245	upf0136 membrane protein at2g26240-like
contig_1246	leucine-rich repeat protein kinase family protein
contig_1247	cleavage and polyadenylation specificity factor subunit 5
contig_1248	bet1-like protein at4g14600
contig_1249	zinc finger cchc domain-containing protein 7-like
contig_1250	zinc knuckle (cchc-type) family protein isoform 1
contig_1251	1-(5-phosphoribosyl)-5-
contig_1252	photosystem ii reaction center psb28 chloroplastic
contig_1253	bel1-like homeodomain protein 9
contig_1254	---NA---
contig_1255	probable phytol kinase chloroplastic
contig_1256	probable phytol kinase chloroplastic isoform x1
contig_1257	crs2-associated factor chloroplastic
contig_1258	exs (erd1 xpr1 syg1) family protein
contig_1259	protein lurp-one-related 17-like
contig_1260	hypothetical protein CICLE_v10010445mg
contig_1261	probable n-acetyltransferase hls1-like
contig_1262	xyloglucan galactosyltransferase katamari1
contig_1263	pyridoxamine 5\ -phosphate oxidase family protein isoform 1
contig_1264	squamosa promoter-binding-like protein 16
contig_1265	cystinosin homolog
contig_1266	unc93-like protein 1
contig_1267	---NA---
contig_1268	PREDICTED: uncharacterized protein LOC101260982
contig_1269	PREDICTED: uncharacterized protein LOC103420089
contig_1270	leucine-rich repeat protein kinase family protein isoform 2
contig_1271	chaperone -domain superfamily protein
contig_1272	microtubule-associated protein futsch-like
contig_1273	microtubule-associated protein futsch-like
contig_1274	rwd domain-containing protein 1
contig_1275	reverse transcriptase
contig_1276	ureide permease 2 isoform 1
contig_1277	ureide permease 1-like isoform x1
contig_1278	---NA---
contig_1279	serine threonine-protein kinase nek6 isoform x1
contig_1280	probable leucine-rich repeat receptor-like protein kinase at1g35710
contig_1281	casbene chloroplast
contig_1282	ribosomal l1 domain-containing protein 1-like
contig_1283	60s acidic ribosomal protein p2b-like
contig_1284	60s ribosomal protein l7a-like
contig_1285	60s ribosomal protein l7a-like
contig_1286	60s ribosomal protein l7a-like
contig_1287	rna pseudouridine synthase 7 isoform x1
contig_1288	e3 ubiquitin-protein ligase rfwd3
contig_1289	hypothetical protein CICLE_v10001042mg
contig_1290	pathogenesis related homeodomain protein isoform 1
contig_1291	hypothetical protein CICLE_v10028710mg
contig_1292	atp binding
contig_1293	cysteine-rich receptor-like protein kinase 35-like
contig_1294	rho gdp-dissociation
contig_1295	3-oxoacyl-
contig_1296	3-oxoacyl-
contig_1297	proteasome subunit alpha type-1-b-like
contig_1298	ferritin- chloroplastic
contig_1299	protein kinase pinoid 2
contig_1300	probable protein phosphatase 2c 25
contig_1301	hypothetical protein CICLE_v10031995mg
contig_1302	hypothetical protein CICLE_v10031995mg
contig_1303	probable protein phosphatase 2c 63
contig_1304	protein phosphatase
contig_1305	probable protein phosphatase 2c 63
contig_1306	polynucleotidyl ribonuclease h-like superfamily protein isoform 1
contig_1307	n-acetylglucosaminylphosphatidylinositol de-n-acetylase family protein isoform 1
contig_1308	n-acetylglucosaminyl-phosphatidylinositol de-n-acetylase-like isoform x2
contig_1309	protein tify 4b-like isoform x2
contig_1310	protein tify 4b-like isoform x2
contig_1311	cytochrome p450 734a1-like
contig_1312	dentin sialophosphoprotein isoform x2
contig_1313	chaperone -domain superfamily isoform 1
contig_1314	aspartic proteinase nepenthesin-1
contig_1315	nad-dependent protein deacetylase srt2 isoform x1
contig_1316	nad-dependent protein deacetylase srt2 isoform x1
contig_1317	solute carrier family 25 member 44
contig_1318	solute carrier family 25 member 44
contig_1319	phosphoserine chloroplastic
contig_1320	phosphoserine chloroplastic
contig_1321	phosphoserine chloroplastic
contig_1322	inositol-tetrakisphosphate 1-kinase 1-like
contig_1323	armadillo repeat only 2
contig_1324	cellulose synthase a catalytic subunit 2
contig_1325	cellulose synthase a catalytic subunit 2
contig_1326	dead box atp-dependent rna
contig_1327	ring finger isoform 1
contig_1328	proteinaceous rnase p chloroplastic mitochondrial-like
contig_1329	pentatricopeptide repeat-containing protein at3g61360
contig_1330	rna pseudouridine synthase chloroplastic-like
contig_1331	mandelonitrile isoform 3
contig_1332	probable lrr receptor-like serine threonine-protein kinase at1g06840 isoform x1
contig_1333	TRNA-methyltransferase
contig_1334	xanthine dehydrogenase 1-like isoform x1
contig_1335	d-aminoacid aminotransferase-like plp-dependent enzymes superfamily protein isoform 1
contig_1336	dnase i-like superfamily isoform 1
contig_1337	adrenodoxin-like mitochondrial-like
contig_1338	cdc27 family protein isoform 1
contig_1339	hypothetical protein CICLE_v10030561mg
contig_1340	hypothetical protein PRUPE_ppa012838mg
contig_1341	p53 and dna damage-regulated protein 1
contig_1342	trna (guanine -n2)-methyltransferase homolog
contig_1343	rrna-processing protein utp23 homolog
contig_1344	plant glycogenin-like starch initiation protein 1 isoform 2
contig_1345	annexin 1
contig_1346	patatin-like protein 2
contig_1347	hypothetical protein CICLE_v10024988mg
contig_1348	s-locus lectin protein kinase family protein
contig_1349	s-locus lectin protein kinase family protein
contig_1350	origin recognition complex subunit 5
contig_1351	adenylate kinase chloroplastic-like
contig_1352	ran gtpase-activating protein 2
contig_1353	crs1 domain-containing isoform 1
contig_1354	pentatricopeptide repeat-containing protein at2g02150-like
contig_1355	pentatricopeptide repeat-containing protein at2g02150-like
contig_1356	amidohydrolase family protein
contig_1357	fasciclin-like arabinogalactan protein 13
contig_1358	transcriptional regulator atrx homolog
contig_1359	ctd small phosphatase-like protein
contig_1360	hypothetical protein PRUPE_ppa023477mg
contig_1361	delta -fatty-acid desaturase-like
contig_1362	delta -fatty-acid desaturase-like
contig_1363	amidohydrolase family expressed isoform 1
contig_1364	---NA---
contig_1365	disease resistance rpp13-like protein 1-like isoform x1
contig_1366	exostosin family protein
contig_1367	60s ribosomal protein l30
contig_1368	dna ligase 1
contig_1369	udp-glycosyltransferase 73d1
contig_1370	methyl- -binding domain-containing protein 7-like
contig_1371	hypothetical protein CICLE_v10025682mg
contig_1372	hypothetical protein CICLE_v10025682mg
contig_1373	nudix hydrolase mitochondrial-like
contig_1374	eukaryotic aspartyl protease family protein isoform 1
contig_1375	p53 and dna damage-regulated protein 1
contig_1376	p53 and dna damage-regulated protein 1
contig_1377	40s ribosomal s5
contig_1378	dnaj heat shock n-terminal domain-containing protein isoform 1
contig_1379	prostaglandin e synthase 2-like
contig_1380	vesicle transport v-snare 13-like
contig_1381	ist1 homolog
contig_1382	ist1 homolog
contig_1383	cytochrome c oxidase subunit 6b-1
contig_1384	nucleic acid-binding proteins superfamily isoform 1
contig_1385	e3 ubiquitin-protein ligase atl6-like
contig_1386	acetylglutamate chloroplastic
contig_1387	probable calcium-binding protein cml41
contig_1388	nin-like protein 2
contig_1389	zinc finger bed domain-containing protein ricesleeper 2-like isoform x1
contig_1390	zinc finger bed domain-containing protein ricesleeper 2-like isoform x6
contig_1391	nin-like protein 2
contig_1392	importin subunit beta-1-like
contig_1393	-binding protein 3 isoform 1
contig_1394	-binding protein 3 isoform 1
contig_1395	nac domain-containing protein 7 isoform x2
contig_1396	ocs element-binding factor 1-like
contig_1397	cinnamoyl- reductase 1-like
contig_1398	cell division cycle cofactor of apc complex-like
contig_1399	ap2 erf domain-containing transcription
contig_1400	probable e3 ubiquitin-protein ligase ari2
contig_1401	ring u-box superfamily protein isoform 1
contig_1402	f-box protein skip23-like isoform x2
contig_1403	f-box protein skip23-like isoform x2
contig_1404	f-box family isoform 3
contig_1405	calmodulin binding
contig_1406	alpha carbonic anhydrase 7-like
contig_1407	oxoprolinase 1
contig_1408	isoform 1
contig_1409	coiled-coil domain-containing protein 22 homolog isoform x1
contig_1410	acyl- isoform 1
contig_1411	chorismate chloroplastic-like
contig_1412	suppressor protein srp40-like
contig_1413	kinase superfamily protein isoform 2
contig_1414	glyoxylate hydroxypyruvate reductase hpr3-like
contig_1415	dna double-strand break repair rad50 atpase
contig_1416	nudix hydrolase mitochondrial
contig_1417	PREDICTED: uncharacterized protein LOC102620652
contig_1418	arginine decarboxylase
contig_1419	pyruvate dehydrogenase complex e1 alpha alpha isoform 1
contig_1420	PREDICTED: uncharacterized protein At3g49720-like
contig_1421	PREDICTED: uncharacterized protein LOC102606854 isoform X1
contig_1422	lrr and nb-arc domains-containing disease resistance
contig_1423	leucine-rich repeat containing protein
contig_1424	leucine-rich repeat containing
contig_1425	disease resistance protein rga4
contig_1426	leucine-rich repeat containing protein
contig_1427	leucine-rich repeat containing protein isoform 1
contig_1428	probable beta-d-xylosidase 5
contig_1429	4-coumarate-- ligase 2
contig_1430	hypothetical protein CICLE_v10021221mg
contig_1431	hypothetical protein CICLE_v10021221mg
contig_1432	hypothetical protein CICLE_v10021221mg
contig_1433	fkbp12-interacting protein of 37 kda
contig_1434	mlo-like protein 1
contig_1435	mlo-like protein 1
contig_1436	non-specific phospholipase c2
contig_1437	PREDICTED: uncharacterized protein LOC105114305 isoform X1
contig_1438	caffeine synthase
contig_1439	alpha amylase family protein
contig_1440	replication factor c subunit 4
contig_1441	haze protective factor 1-like
contig_1442	probable methyltransferase-like protein 15
contig_1443	50s ribosomal protein chloroplastic-like
contig_1444	rna-binding crs1 domain protein
contig_1445	wd40 repeat-containing protein smu1-like
contig_1446	transcription factor tt2-like
contig_1447	transcription factor myb44 -like protein
contig_1448	udp-galactose transporter 2
contig_1449	udp-galactose transporter 2
contig_1450	kda class iv heat shock
contig_1451	thioredoxin chloroplastic-like isoform x1
contig_1452	---NA---
contig_1453	trihelix transcription factor gt-2-like isoform x1
contig_1454	ribosomal lysine n-methyltransferase 3
contig_1455	secologanin synthase-like
contig_1456	secologanin synthase-like
contig_1457	adenine phosphoribosyltransferase 2-like isoform x1
contig_1458	trna-processing ribonuclease bn
contig_1459	gata zinc finger domain-containing protein 10
contig_1460	protein set domain group 40
contig_1461	PREDICTED: uncharacterized protein LOC102627061 isoform X1
contig_1462	hypothetical protein CICLE_v10000382mg
contig_1463	hypothetical protein CISIN_1g003719mg
contig_1464	ap-2 complex subunit sigma-like
contig_1465	ap-2 complex subunit sigma
contig_1466	histone h2ax
contig_1467	dna-binding family protein
contig_1468	dna-binding family protein
contig_1469	pseudo response isoform partial
contig_1470	two-component response regulator-like prr37 isoform x1
contig_1471	major facilitator superfamily protein
contig_1472	cell division protease ftsh isoform 1
contig_1473	cell division protease ftsh isoform 1
contig_1474	probable dimethyladenosine transferase
contig_1475	protein da1-like isoform x2
contig_1476	lim and uim domain-containing
contig_1477	protein da1-like isoform x2
contig_1478	tmv resistance protein n-like
contig_1479	tmv resistance protein n-like
contig_1480	pentatricopeptide repeat-containing protein at1g71490
contig_1481	acid phosphatase vanadium-dependent haloperoxidase-related protein
contig_1482	acid phosphatase vanadium-dependent haloperoxidase-related protein
contig_1483	glycerol-3-phosphate acyltransferase
contig_1484	probable glycerol-3-phosphate acyltransferase 3
contig_1485	protein rdm1
contig_1486	dna-binding protein escarola
contig_1487	at-hook motif nuclear-localized protein 1
contig_1488	aldo-keto reductase family 4 member c10-like
contig_1489	mitochondrial intermembrane space import and assembly protein 40
contig_1490	thromboxane-a synthase family protein
contig_1491	alpha-ketoglutarate-dependent dioxygenase alkb
contig_1492	nodulation protein noei
contig_1493	---NA---
contig_1494	random slug protein 5-like
contig_1495	s-adenosylmethionine carrier chloroplastic mitochondrial
contig_1496	s-adenosylmethionine carrier chloroplastic mitochondrial
contig_1497	ring u-box superfamily protein isoform 1
contig_1498	ring u-box superfamily protein isoform 1
contig_1499	PREDICTED: uncharacterized protein At1g04910-like isoform X1
contig_1500	bromodomain-containing protein ddb_g0270170-like isoform x1
contig_1501	insulin-degrading enzyme-related family protein
contig_1502	protein spinster
contig_1503	PREDICTED: uncharacterized protein LOC105635926 isoform X1
contig_1504	hypothetical protein CICLE_v10032888mg
contig_1505	lag1 and cln8 lipid-sensing domain containing protein isoform 1
contig_1506	k-box region and mads-box transcription factor family protein isoform partial
contig_1507	adenine nucleotide alpha hydrolases-like superfamily
contig_1508	agamous-like 8 isoform 1
contig_1509	arm repeat protein interacting with abf2-like
contig_1510	arm repeat protein interacting with abf2-like
contig_1511	probable purine permease 5 isoform x2
contig_1512	two-component response regulator arr12
contig_1513	two-component response regulator arr12
contig_1514	phosphoinositide phosphatase sac6
contig_1515	probable polyol transporter 4
contig_1516	uroporphyrinogen-iii c-methyltransferase
contig_1517	delta -fatty-acid desaturase 2
contig_1518	lob domain-containing protein 11-like
contig_1519	f-box wd repeat-containing protein pof10
contig_1520	atp-dependent zinc metalloprotease
contig_1521	wrky transcription factor 13 family protein
contig_1522	probable wrky transcription factor 13
contig_1523	hypothetical protein CISIN_1g033298mg
contig_1524	alpha-galactosidase- partial
contig_1525	alpha-galactosidase isoform x1
contig_1526	protein lol1
contig_1527	vacuolar cation proton exchanger 3
contig_1528	vacuolar cation proton exchanger 3
contig_1529	hypothetical protein CISIN_1g006972mg
contig_1530	isoform 1
contig_1531	PREDICTED: uncharacterized protein LOC105114606
contig_1532	retrotransposon-like protein 1-like
contig_1533	heat shock 22 kda mitochondrial-like isoform x1
contig_1534	---NA---
contig_1535	protein binding
contig_1536	ring u-box superfamily isoform 3
contig_1537	ring u-box superfamily isoform 1
contig_1538	dna-binding protein escarola-like
contig_1539	sucrose non-fermenting-like kinase 2 family protein
contig_1540	protein nlrc3 isoform x1
contig_1541	ankyrin repeat domain-containing protein 50 isoform 3
contig_1542	ankyrin repeat domain-containing protein 50 isoform 1
contig_1543	PREDICTED: uncharacterized protein LOC105639761 isoform X2
contig_1544	protein tify 6b-like
contig_1545	protein tify 6b
contig_1546	jasmonate-zim-domain protein isoform 1
contig_1547	g-type lectin s-receptor-like serine threonine-protein kinase rlk1-like
contig_1548	alpha-galactosidase alpha-n-
contig_1549	glycine-rich rna- abscisic acid-inducible protein
contig_1550	glycoprotease 1 isoform 1
contig_1551	protein far-red elongated hypocotyl 3 isoform x1
contig_1552	pentatricopeptide repeat-containing protein mitochondrial-like
contig_1553	synaptotagmin-5
contig_1554	adenine nucleotide alpha hydrolases-like superfamily isoform 2
contig_1555	ring u-box superfamily protein isoform 1
contig_1556	crocetin chloroplastic-like
contig_1557	crocetin chloroplastic-like
contig_1558	protein cornichon homolog 1
contig_1559	probable protein phosphatase 2c 9
contig_1560	centromere protein o isoform x3
contig_1561	replication factor c subunit 2
contig_1562	pentatricopeptide repeat-containing
contig_1563	mediator of rna polymerase ii transcription subunit 7a-like
contig_1564	zinc finger ccch domain-containing protein 20-like
contig_1565	isoamylase chloroplastic
contig_1566	phosphatase 2c family protein isoform 1
contig_1567	hemk methyltransferase family member 2
contig_1568	chaperone -domain superfamily isoform 1
contig_1569	hypothetical protein CISIN_1g021630mg
contig_1570	duf1230 family protein
contig_1571	protein time for coffee-like isoform x1
contig_1572	protein time for coffee-like isoform x1
contig_1573	protein time for coffee-like isoform x3
contig_1574	ribosome recycling factor
contig_1575	probable atp-dependent rna helicase dhx35 isoform x1
contig_1576	chaperone -domain superfamily
contig_1577	mitochondrial inner membrane protein oxa1
contig_1578	activating signal cointegrator 1
contig_1579	---NA---
contig_1580	k-box region and mads-box transcription factor family protein isoform 1
contig_1581	agamous-like mads-box protein agl9 homolog
contig_1582	hat and bed zinc finger domain-containing
contig_1583	calcium-dependent protein kinase 29
contig_1584	---NA---
contig_1585	calcium-dependent protein kinase 29
contig_1586	ribosomal l18p l5e family
contig_1587	methyltransferase nsun6
contig_1588	ddrgk domain-containing protein 1
contig_1589	ddrgk domain-containing protein 1
contig_1590	hypothetical protein CISIN_1g028007mg
contig_1591	protein shoot gravitropism 5
contig_1592	protein shoot gravitropism 5
contig_1593	2-phytyl- -beta-naphthoquinone chloroplastic
contig_1594	protein lsm12 homolog a
contig_1595	protein lsm12 homolog a-like
contig_1596	PREDICTED: uncharacterized protein LOC100245695
contig_1597	desi-like protein at4g17486
contig_1598	mitogen-activated protein kinase homolog ntf3
contig_1599	50s ribosomal protein cyanelle-like
contig_1600	atp -trna ligase isoform 1
contig_1601	tetratricopeptide repeat-like superfamily isoform 1
contig_1602	glycosyl hydrolase family protein with chitinase insertion domain
contig_1603	tho complex subunit 4
contig_1604	radical sam superfamily protein
contig_1605	protein lurp-one-related 7
contig_1606	cytosolic enolase 3
contig_1607	hypothetical protein VITISV_027722
contig_1608	pentatricopeptide repeat-containing protein mitochondrial
contig_1609	protein notum homolog
contig_1610	radical sam superfamily protein isoform 1
contig_1611	vesicle transport protein sft2b
contig_1612	acid phosphatase vanadium-dependent haloperoxidase-related protein isoform 1
contig_1613	acid phosphatase vanadium-dependent haloperoxidase-related protein isoform 1
contig_1614	polygalacturonase at1g48100-like
contig_1615	asparaginyl endopeptidase family protein
contig_1616	asparaginyl endopeptidase family protein
contig_1617	dentin sialophospho isoform x1
contig_1618	dentin sialophospho isoform x1
contig_1619	---NA---
contig_1620	PREDICTED: uncharacterized protein LOC102625325
contig_1621	myosin-h heavy chain isoform 1
contig_1622	lrr receptor-like serine threonine-protein
contig_1623	PREDICTED: uncharacterized protein LOC102615009 isoform X2
contig_1624	aaa-type atpase family protein
contig_1625	aaa-type atpase family protein
contig_1626	aaa-type atpase family protein
contig_1627	calcium binding protein
contig_1628	cytomatrix family protein
contig_1629	PREDICTED: uncharacterized protein LOC103321776
contig_1630	---NA---
contig_1631	14-3-3-like protein a
contig_1632	protein phr1-like 1
contig_1633	probable beta-d-xylosidase 2
contig_1634	---NA---
contig_1635	snf1-kinase beta
contig_1636	d-aminoacid aminotransferase-like plp-dependent enzymes superfamily isoform 2
contig_1637	hypothetical protein CISIN_1g0066652mg
contig_1638	s-adenosylmethionine decarboxylase proenzyme
contig_1639	peroxisome biogenesis factor 10
contig_1640	---NA---
contig_1641	clustered mitochondria protein homolog isoform x1
contig_1642	dna-binding protein escarola
contig_1643	nuclease harbi1
contig_1644	isoform 1
contig_1645	platz transcription factor family protein isoform partial
contig_1646	wd repeat-containing protein 70
contig_1647	protein disulfide-isomerase sco2
contig_1648	3s-linalool -nerolidol ( )-geranyl linalool
contig_1649	atp synthase subunit mitochondrial
contig_1650	atp synthase subunit mitochondrial
contig_1651	adenosine kinase
contig_1652	nascent polypeptide-associated complex subunit alpha-like protein 1
contig_1653	hypothetical protein CISIN_1g008936mg
contig_1654	hypothetical protein CISIN_1g008936mg
contig_1655	cation efflux family protein
contig_1656	rhodanese-like domain-containing protein chloroplastic isoform x2
contig_1657	30s ribosomal protein chloroplastic-like
contig_1658	hypothetical protein CICLE_v10012367mg
contig_1659	nad -binding rossmann-fold superfamily isoform 1
contig_1660	nad -binding rossmann-fold superfamily protein isoform 2
contig_1661	syntaxin-71-like isoform x1
contig_1662	nac domain containing protein
contig_1663	abscisate beta-glucosyltransferase-like
contig_1664	atp binding
contig_1665	probable mitochondrial chaperone bcs1-b
contig_1666	grave disease carrier
contig_1667	phosphoribosyl pyrophosphate synthase 3 isoform 1
contig_1668	probable polyamine oxidase 4
contig_1669	probable polyamine oxidase 4-like
contig_1670	plastid division protein chloroplastic-like isoform x1
contig_1671	dead deah box rna helicase family protein
contig_1672	tubby-like protein 8
contig_1673	zinc finger ccch domain-containing protein 48-like isoform x2
contig_1674	hypothetical protein CICLE_v10020041mg
contig_1675	hypothetical protein PRUPE_ppa013897mg
contig_1676	methyltransferase-like protein 2
contig_1677	gt-2-related family protein
contig_1678	gt-2-related family protein
contig_1679	gt-2-related family protein
contig_1680	9-cis-epoxycarotenoid dioxygenase 3
contig_1681	9-cis-epoxycarotenoid dioxygenase 3
contig_1682	eukaryotic translation initiation factor 2 subunit beta-like
contig_1683	hypothetical protein CICLE_v10026775mg
contig_1684	pentatricopeptide repeat-containing protein chloroplastic
contig_1685	agc (camp- cgmp-dependent and protein kinase c) kinase family protein
contig_1686	replication protein a 32 kda subunit b
contig_1687	replication protein a 32 kda subunit b
contig_1688	exosome complex component csl4
contig_1689	phd finger protein alfin1-like
contig_1690	zinc finger family protein
contig_1691	phd finger protein alfin1
contig_1692	proteasome subunit beta type-7-b
contig_1693	ankyrin repeat-containing protein at3g12360-like
contig_1694	quinone reductase family protein isoform 1
contig_1695	quinone reductase family protein isoform 1
contig_1696	squamosa promoter-binding
contig_1697	squamosa promoter-binding-like protein 4
contig_1698	Uncharacterized protein TCM_007826
contig_1699	nac domain-containing protein 4-like isoform x2
contig_1700	dead-box atp-dependent rna helicase 57
contig_1701	dna-directed rna polymerase iii subunit rpc5
contig_1702	probable pre-mrna-splicing factor atp-dependent rna helicase
contig_1703	atp binding
contig_1704	outer envelope pore protein chloroplastic
contig_1705	outer envelope pore protein chloroplastic
contig_1706	hypothetical protein CICLE_v10013489mg
contig_1707	s-adenosyl-l-methionine-dependent methyltransferases superfamily protein
contig_1708	aspartokinase chloroplastic-like isoform x1
contig_1709	inactive receptor-like serine threonine-protein kinase at2g40270
contig_1710	probable inactive receptor-like protein kinase at3g56050
contig_1711	probable inactive receptor-like protein kinase at3g56050
contig_1712	2-aminoethanethiol dioxygenase-like
contig_1713	2-aminoethanethiol dioxygenase-like
contig_1714	dehydration-responsive protein rd22-like
contig_1715	dehydration-responsive protein rd22-like
contig_1716	dehydration-responsive protein rd22-like
contig_1717	dehydration-responsive protein rd22-like
contig_1718	cationic amino acid transporter 1-like
contig_1719	embryogenesis-associated protein emb8-like
contig_1720	mitochondrial substrate carrier family protein b-like
contig_1721	nucleotide binding isoform 1
contig_1722	macpf domain-containing protein nsl1-like
contig_1723	serine threonine-protein kinase 2 19-like
contig_1724	serine threonine-protein kinase 2 19-like
contig_1725	probable not transcription complex subunit vip2
contig_1726	probable not transcription complex subunit vip2
contig_1727	probable not transcription complex subunit vip2
contig_1728	ring zinc finger family protein
contig_1729	hypothetical protein CICLE_v10010245mg
contig_1730	37s ribosomal protein mitochondrial-like
contig_1731	transferase family protein
contig_1732	pentatricopeptide repeat-containing protein mitochondrial
contig_1733	adenosine kinase 2
contig_1734	digestive organ expansion factor homolog
contig_1735	PREDICTED: uncharacterized protein LOC102625206 isoform X3
contig_1736	hypothetical protein CICLE_v10011748mg
contig_1737	photolyase blue-light receptor 2 isoform 1
contig_1738	pentatricopeptide repeat-containing protein at2g41720
contig_1739	proline synthase co-transcribed bacterial homolog
contig_1740	proline synthase co-transcribed bacterial homolog
contig_1741	protein binding
contig_1742	PREDICTED: uncharacterized protein LOC102630781 isoform X1
contig_1743	PREDICTED: uncharacterized protein LOC102630781 isoform X1
contig_1744	upf0426 protein chloroplastic
contig_1745	udp-glycosyltransferase 88a1-like
contig_1746	calcineurin-like metallo-phosphoesterase superfamily protein isoform 1
contig_1747	hypothetical protein CICLE_v10010268mg
contig_1748	kelch repeat-containing protein at3g27220
contig_1749	alpha- -glucan-protein synthase
contig_1750	alpha- -glucan-protein synthase
contig_1751	alpha- -glucan-protein synthase
contig_1752	alpha- -glucan-protein synthase
contig_1753	protein root primordium defective 1
contig_1754	inactive rhomboid protein 1-like isoform x1
contig_1755	growth-regulating factor 8-like isoform x1
contig_1756	protein far1-related sequence 9
contig_1757	disease resistance rpp13-like protein 1-like isoform x1
contig_1758	disease resistance rpp13-like protein 1-like
contig_1759	disease resistance rpp13-like protein 1-like
contig_1760	disease resistance protein at3g14460-like isoform x1
contig_1761	disease resistance rpp13-like protein 1-like isoform x1
contig_1762	---NA---
contig_1763	disease resistance rpp13-like protein 1-like isoform x1
contig_1764	n-alpha-acetyltransferase 40 isoform x2
contig_1765	tetratricopeptide repeat-containing isoform 1
contig_1766	inactive tpr repeat-containing thioredoxin ttl3-like
contig_1767	hypothetical protein CISIN_1g029220mg
contig_1768	galactose-binding protein isoform 1
contig_1769	non-structural maintenance of chromosomes element 4 homolog a-like
contig_1770	gaba transporter 1-like
contig_1771	probable mediator of rna polymerase ii transcription subunit 36b
contig_1772	mediator of rna polymerase ii transcription subunit 36a-like
contig_1773	mitogen-activated protein kinase 3
contig_1774	protein os-9 homolog
contig_1775	amino acid
contig_1776	v-type proton atpase subunit f
contig_1777	proton-dependent oligopeptide transport family protein
contig_1778	endonuclease exonuclease phosphatase family protein
contig_1779	protein altered xyloglucan 4
contig_1780	thioredoxin-like 3- chloroplastic
contig_1781	proteasome subunit beta type-2-a-like
contig_1782	PREDICTED: uncharacterized protein LOC102614109
contig_1783	tetratricopeptide repeat-like superfamily isoform 3
contig_1784	kunitz family trypsin and protease inhibitor protein
contig_1785	short-chain dehydrogenase reductase 3b-like
contig_1786	heavy metal transport detoxification superfamily
contig_1787	cral-trio domain-containing protein ykl091c isoform x1
contig_1788	PREDICTED: uncharacterized protein At4g37920, chloroplastic-like
contig_1789	hypothetical protein CICLE_v10005335mg
contig_1790	prolyl 4-hydroxylase subunit alpha-1-like
contig_1791	probable prolyl 4-hydroxylase 6
contig_1792	probable histone h2a variant 3
contig_1793	50s ribosomal protein l19- chloroplastic-like isoform x1
contig_1794	serine threonine-protein kinase prp4 homolog isoform x1
contig_1795	dna-binding storekeeper
contig_1796	dna polymerase alpha subunit b-like
contig_1797	probable plastid-lipid-associated protein chloroplastic isoform x2
contig_1798	probable plastid-lipid-associated protein chloroplastic isoform x1
contig_1799	btb poz domain-containing protein at1g21780 isoform x2
contig_1800	pentatricopeptide repeat-containing protein at5g66631
contig_1801	u6 snrna phosphodiesterase-like
contig_1802	u6 snrna phosphodiesterase-like
contig_1803	u6 snrna phosphodiesterase-like
contig_1804	PREDICTED: uncharacterized protein LOC103425690
contig_1805	glutamine synthetase leaf chloroplastic
contig_1806	pentatricopeptide repeat-containing protein at5g18950
contig_1807	PREDICTED: uncharacterized protein LOC105110245
contig_1808	sec14p-like phosphatidylinositol transfer family protein isoform 1
contig_1809	chromodomain-helicase-dna-binding protein 1-like isoform x1
contig_1810	mitochondrial import inner membrane translocase subunit tim22-4
contig_1811	ran bp2 nzf zinc finger-like superfamily protein isoform 1
contig_1812	u-box domain-containing protein 9-like
contig_1813	oxidoreductase family protein
contig_1814	bidirectional sugar transporter sweet7 -like protein
contig_1815	protein eskimo 1-like
contig_1816	protein eskimo 1-like
contig_1817	dynein light chain flagellar outer arm
contig_1818	mlp-like protein 423
contig_1819	PREDICTED: uncharacterized protein LOC102612994
contig_1820	39s ribosomal protein mitochondrial
contig_1821	trna:m x modification enzyme trm13 homolog
contig_1822	e3 ubiquitin-protein ligase praja-2
contig_1823	PREDICTED: uncharacterized protein LOC105120731
contig_1824	bifunctional purple acid phosphatase 26 isoform x1
contig_1825	galacturonosyltransferase 6 -like protein
contig_1826	protein nlp3-like
contig_1827	protein nlp3-like
contig_1828	protein arginine methyltransferase partial
contig_1829	probable protein arginine n-methyltransferase 6
contig_1830	probable protein arginine n-methyltransferase 6
contig_1831	serine threonine protein phosphatase 2a 57 kda regulatory subunit b beta isoform
contig_1832	anthocyanidin 3-o-glucosyltransferase 2-like
contig_1833	ferrochelatase- chloroplastic
contig_1834	ferrochelatase- chloroplastic-like isoform x1
contig_1835	ring u-box superfamily protein
contig_1836	ring u-box superfamily protein
contig_1837	---NA---
contig_1838	PREDICTED: uncharacterized protein LOC102629660
contig_1839	cyclin-d5-1-like isoform x1
contig_1840	gamma-glutamyltranspeptidase 1-like isoform x2
contig_1841	hypothetical protein CISIN_1g014004mg
contig_1842	acyl- n-acyltransferases superfamily isoform 1
contig_1843	amp-binding family protein
contig_1844	nodulin 3 family protein isoform partial
contig_1845	PREDICTED: uncharacterized protein LOC105116038
contig_1846	40s ribosomal protein s11-like
contig_1847	trna rrna methyltransferase family protein
contig_1848	f-box family protein isoform 1
contig_1849	peroxisomal membrane 22 kda (mpv17 pmp22) family protein isoform 2
contig_1850	pxmp2 4 family protein 2-like isoform x1
contig_1851	---NA---
contig_1852	70 kda peptidyl-prolyl isomerase-like
contig_1853	cellulose synthase-like protein h1
contig_1854	cellulose synthase-like
contig_1855	proline dehydrogenase mitochondrial-like
contig_1856	probable protein phosphatase 2c 24
contig_1857	fatty-acid-binding protein 1-like
contig_1858	agc isoform 1
contig_1859	myb domain protein
contig_1860	myb domain protein
contig_1861	protein eceriferum 1
contig_1862	microtubule-associated protein futsch-like isoform x1
contig_1863	dynein light chain flagellar outer arm-like
contig_1864	protein whi4
contig_1865	hypothetical protein CICLE_v10002550mg
contig_1866	hypothetical protein CICLE_v10002550mg
contig_1867	hypothetical protein CICLE_v10012908mg
contig_1868	acyl-activating enzyme 19 isoform x1
contig_1869	translocase inner membrane subunit 44-2 isoform 1
contig_1870	---NA---
contig_1871	yellow stripe like 3 isoform 2
contig_1872	protein yeez
contig_1873	alpha beta-hydrolases superfamily protein
contig_1874	gamma-interferon-inducible lysosomal thiol reductase
contig_1875	crt homolog 1
contig_1876	non-functional nadph-dependent codeinone reductase 2-like
contig_1877	non-functional nadph-dependent codeinone reductase 2-like
contig_1878	hypothetical protein CICLE_v10020527mg
contig_1879	glucose-induced degradation protein 4 homolog
contig_1880	glucose-induced degradation protein 4 homolog
contig_1881	timeless-interacting protein
contig_1882	probable mitochondrial chaperone bcs1
contig_1883	probable mitochondrial chaperone bcs1
contig_1884	protein fam32a-like isoform x1
contig_1885	hevamine-a-like
contig_1886	werner syndrome-like exonuclease
contig_1887	transcription factor wer-like
contig_1888	myb2
contig_1889	myb family protein
contig_1890	PREDICTED: uncharacterized protein LOC105109464
contig_1891	mitochondrial transcription termination factor family protein isoform 1
contig_1892	hypothetical protein CICLE_v10008511mg
contig_1893	rna-binding family protein isoform 1
contig_1894	pyridoxal biosynthesis protein pdx1
contig_1895	aspartic proteinase pcs1
contig_1896	acetyltransferase nsi
contig_1897	hypothetical protein CICLE_v10004632mg
contig_1898	atp synthase gamma chloroplastic
contig_1899	protein altered xyloglucan 4-like
contig_1900	protein translocase subunit
contig_1901	zinc finger family protein
contig_1902	stem-specific protein tsjt1-like
contig_1903	stem-specific protein tsjt1-like
contig_1904	trafficking protein particle complex subunit 13 isoform x1
contig_1905	auxin influx transport protein
contig_1906	auxin transporter-like protein 3
contig_1907	carbonic anhydrase isoform 1
contig_1908	mitochondrial acidic mam33
contig_1909	endoplasmic reticulum-localized omega-3 fatty acid desaturase
contig_1910	omega-3 fatty acid endoplasmic reticulum-like
contig_1911	omega-3 fatty acid endoplasmic reticulum-like
contig_1912	Uncharacterized protein TCM_000585
contig_1913	tetratricopeptide repeat -like superfamily protein isoform 1
contig_1914	tetratricopeptide repeat -like superfamily protein isoform 1
contig_1915	duf1997 family protein
contig_1916	serine-threonine protein plant-
contig_1917	atp-dependent 6-phosphofructokinase chloroplastic
contig_1918	atp-dependent 6-phosphofructokinase chloroplastic
contig_1919	trna dimethylallyltransferase 2
contig_1920	trna dimethylallyltransferase 2
contig_1921	upf0481 protein at3g47200-like
contig_1922	trna delta -isopentenylpyrophosphate transferase isoform 3
contig_1923	regulator of vps4 activity in the mvb pathway protein
contig_1924	chaperone protein dnaj mitochondrial-like isoform x1
contig_1925	chaperone protein isoform 1
contig_1926	pre-mrna-processing protein 40c isoform x1
contig_1927	tricyclene synthase chloroplastic-like
contig_1928	isoprene synthase
contig_1929	chloroplast isoprene synthase
contig_1930	isoprene synthase
contig_1931	tricyclene synthase chloroplastic-like
contig_1932	PREDICTED: uncharacterized protein LOC102627796
contig_1933	probable calcium-binding protein cml36-like
contig_1934	remorin family isoform 1
contig_1935	remorin family isoform 1
contig_1936	ubiquitin family protein
contig_1937	say domain-containing 1
contig_1938	gibberellic acid methyltransferase 2-like
contig_1939	hypothetical protein POPTR_0001s41060g
contig_1940	b-box zinc finger protein 19-like isoform x1
contig_1941	1-aminocyclopropane-1-carboxylate oxidase-like
contig_1942	caffeic acid methyltransferase
contig_1943	arm repeat superfamily protein isoform 1
contig_1944	ist1-like protein
contig_1945	peptidyl-prolyl cis-trans isomerase cyp21- mitochondrial-like
contig_1946	protein n-terminal asparagine amidohydrolase-like
contig_1947	r2r3-myb transcription factor
contig_1948	probable cadmium zinc-transporting atpase chloroplastic
contig_1949	cadmium zinc-transporting atpase hma1
contig_1950	probable serine threonine-protein kinase nak
contig_1951	inner centromere isoform x1
contig_1952	intracellular protein transport protein uso1-like
contig_1953	sp8 binding family protein
contig_1954	probable wrky transcription factor 33
contig_1955	hydrolyzing o-glycosyl
contig_1956	udp-glucosyl transferase 85a2
contig_1957	hypothetical protein PRUPE_ppa012721mg
contig_1958	hypothetical protein PRUPE_ppa012721mg
contig_1959	ubiquitin carboxyl-terminal hydrolase 27
contig_1960	ferric reduction oxidase 2-like
contig_1961	probable inactive serine threonine-protein kinase lvsg isoform x1
contig_1962	o-fucosyltransferase family protein isoform 1
contig_1963	lysm domain receptor-like kinase 4
contig_1964	Uncharacterized protein isoform 1
contig_1965	kinase superfamily protein isoform 2
contig_1966	mitochondrial-processing peptidase subunit alpha-like
contig_1967	mitochondrial-processing peptidase subunit alpha-like
contig_1968	---NA---
contig_1969	beach domain-containing protein lvsa
contig_1970	f-box protein at5g52880 isoform x1
contig_1971	arogenate dehydratase prephenate dehydratase chloroplastic
contig_1972	e3 ubiquitin-protein ligase rkp
contig_1973	prostaglandin e synthase 2
contig_1974	mediator of rna polymerase ii transcription subunit 21-like isoform x1
contig_1975	polyketide cyclase dehydrase and lipid transport protein
contig_1976	polyketide cyclase dehydrase and lipid transport protein
contig_1977	protein phosphatase 2c 37-like
contig_1978	protein phosphatase 2c 37-like
contig_1979	-like family protein isoform 1
contig_1980	-like family protein isoform 1
contig_1981	fumarate reductase flavoprotein subunit
contig_1982	sugar isoform partial
contig_1983	protein prenyltransferase alpha subunit repeat-containing protein 1-like isoform x1
contig_1984	hypothetical protein CISIN_1g015764mg
contig_1985	cytochrome p450 704c1-like isoform x1
contig_1986	rna pseudouridine synthase mitochondrial
contig_1987	probable methyltransferase pmt20
contig_1988	probable methyltransferase pmt20
contig_1989	endonuclease exonuclease phosphatase family protein
contig_1990	50s ribosomal protein chloroplastic-like
contig_1991	ty1-copia-like retrotransposon
contig_1992	j domain-containing protein required for chloroplast accumulation response 1-like
contig_1993	pentatricopeptide repeat-containing protein mitochondrial-like isoform x1
contig_1994	---NA---
contig_1995	uveal autoantigen with coiled-coil domains and ankyrin repeats isoform 2
contig_1996	extra-large guanine nucleotide-binding protein 3-like
contig_1997	ascorbate peroxidase 6
contig_1998	ring u-box superfamily isoform 1
[truncated: 18,757 more rows]

## Sheet: (b)Flower_Vs_30DAP
Supplementary Table ST2 (b)-List of distinct transcripts identified to a stage in a comparison Flower vs 30 DAP
383 elements included exclusively in "Flower":	Annotation		44 elements included exclusively in "30DAP":	Annotation
contig_660	mate efflux family protein 5-like		contig_765	cytochrome p450
contig_2118	hypothetical protein B456_013G237700		contig_778	---NA---
contig_2657	pathogen-related protein		contig_1298	ferritin- chloroplastic
contig_3410	lipid transfer protein		contig_2140	ubiquinone biosynthesis protein coq9 isoform 1
contig_3434	e3 ubiquitin-protein ligase		contig_2141	ubiquinone biosynthesis protein mitochondrial isoform x3
contig_3584	---NA---		contig_2832	cysteine-rich rlk (receptor-like protein kinase) 8
contig_3658	hypothetical protein CISIN_1g008351mg		contig_4331	retrovirus-related pol polyprotein from transposon tnt 1-94 isoform x1
contig_3779	ubiquitin-conjugating enzyme e2 28-like		contig_4462	fatty acyl- reductase 4
contig_3821	protein short-root-like		contig_4503	protein cup-shaped cotyledon 2
contig_3934	non-specific lipid-transfer		contig_5727	uncharacterized mitochondrial protein g00810-like
contig_4217	abc transporter g family member 21		contig_6057	PREDICTED: uncharacterized protein LOC103426985
contig_4524	---NA---		contig_6510	---NA---
contig_4570	saur-like auxin-responsive protein		contig_7414	chlorophyllide a chloroplastic-like
contig_5263	PREDICTED: uncharacterized protein LOC103453396		contig_8018	dentin sialophospho isoform x2
contig_5268	---NA---		contig_8295	PREDICTED: uncharacterized protein LOC104820194
contig_5392	hypothetical protein CICLE_v10002041mg		contig_8534	haloacid dehalogenase-like hydrolase superfamily protein isoform 1
contig_5579	thiamin biosynthetic partial		contig_8695	---NA---
contig_5605	transcription factor myb108-like		contig_8786	hypothetical protein AMTR_s02760p00000080, partial
contig_5655	alpha-expansin 3		contig_10025	cellulose synthase-like protein e6
contig_5877	translationally controlled tumor protein		contig_10806	rop guanine nucleotide exchange factor 12-like
contig_5879	Uncharacterized protein TCM_000598		contig_10855	---NA---
contig_5888	---NA---		contig_10856	---NA---
contig_6066	hypothetical protein CISIN_1g034197mg		contig_11482	acyltransferase-like protein chloroplastic-like isoform x1
contig_6387	r2r3-myb transcription		contig_12467	---NA---
contig_6403	r2r3-myb transcription		contig_14669	hypothetical protein
contig_6413	hypothetical protein CICLE_v10023564mg		contig_15032	phosphoprotein phosphatase
contig_6414	myb transcription factor family protein		contig_15039	probable disease resistance protein at4g27220-like isoform x1
contig_6423	---NA---		contig_15040	disease resistance protein at4g27190-like
contig_6431	---NA---		contig_15042	disease resistance protein at4g27190-like
contig_6498	nucleic acid binding		contig_15047	disease resistance protein at4g27190-like
contig_6506	probable leucine-rich repeat receptor-like protein kinase at2g33170-like		contig_15049	disease resistance protein at4g27190-like isoform x1
contig_6545	late embryogenesis abundant protein 2		contig_15103	disease resistance protein at4g27190-like
contig_6562	lachrymatory-factor synthase-like		contig_15108	probable disease resistance protein at4g27220-like isoform x5
contig_6564	transcription factor bhlh75-like		contig_15126	nb-arc domain-containing disease resistance
contig_6575	hyp1_davta ame: full=hydrophobin-1 ame: allergen=cla h ? flags: precursor		contig_15127	phosphoprotein phosphatase
contig_6587	probable lrr receptor-like serine threonine-protein kinase at4g08850-like		contig_15179	topless-related protein 1-like isoform x2
contig_6601	poly		contig_15180	---NA---
contig_6621	secretory carrier-associated membrane protein 1-like		contig_15277	pleiotropic drug resistance protein 3-like isoform x1
contig_6622	elongation factor 1-alpha		contig_15734	---NA---
contig_6624	multidrug resistance protein abc transporter family		contig_16612	pentatricopeptide repeat-containing protein chloroplastic-like
contig_6636	rna-binding protein 38-like		contig_16619	pentatricopeptide repeat-containing protein chloroplastic-like
contig_6644	serine threonine-protein kinase at3g07070-like		contig_17850	glycine hydroxymethyltransferase family protein
contig_6645	---NA---		contig_18929	pescadillo homolog
contig_6766	vq motif-containing family protein		contig_19272	probable 3-hydroxyacyl- dehydrogenase
contig_6827	9-cis-epoxycarotenoid dioxygenase 2
contig_6856	protein crabs claw isoform x1
contig_6894	lysosomal pro-x carboxypeptidase-like
contig_6900	spx domain-containing protein 3
contig_6903	serine threonine-protein kinase at5g01020-like
contig_6910	galactose oxidase kelch repeat superfamily
contig_6914	probable leucine-rich repeat receptor-like protein kinase at1g35710
contig_6932	---NA---
contig_6940	transcription factor bhlh92
contig_6948	hypothetical protein CICLE_v10022922mg
contig_6949	hypothetical protein L484_024271
contig_6951	hypothetical protein POPTR_0001s43590g, partial
contig_6953	aluminum-activated malate transporter 12-like
contig_6958	protein aspartic protease in guard cell 1-like
contig_6960	transposon tf2-1 polyprotein isoform x1
contig_6961	ac069473_8gypsy ty-3 retroelement polyprotein 69905-74404
contig_6962	transcription factor myb108-like
contig_6967	amp-dependent synthetase and ligase family protein
contig_6987	metalloendoproteinase 1-like
contig_6990	protein fantastic four 3-like
contig_6993	probable l-type lectin-domain containing receptor kinase
contig_7002	hypothetical protein CICLE_v10032506mg
contig_7013	---NA---
contig_7017	ethylene-responsive transcription factor erf109-like
contig_7019	agamous-like mads-box protein agl15
contig_7027	Uncharacterized protein TCM_019323
contig_7082	60s acidic ribosomal protein p0
contig_7083	---NA---
contig_7094	integrase-type dna-binding superfamily
contig_7098	elongation factor 1-alpha
contig_7105	protein lateral organ boundaries
contig_7111	PREDICTED: uncharacterized protein LOC102621741 isoform X3
contig_7121	protein yls9-like
contig_7129	hypothetical protein CISIN_1g0169952mg, partial
contig_7133	ornithine decarboxylase-like
contig_7134	hypothetical protein TREMEDRAFT_73028
contig_7148	Uncharacterized protein isoform 3
contig_7151	cysteine-rich repeat secretory protein 38-like
contig_7152	transcription repressor myb6
contig_7159	ribosomal protein s20
contig_7161	atp binding
contig_7165	myosin heavy isoform n
contig_7167	zeaxanthin chloroplastic-like
contig_7171	elongation factor 1-alpha
contig_7173	late embryogenesis abundant protein d-
contig_7175	pectin lyase-like superfamily
contig_7180	40s ribosomal protein s17
contig_7181	upf0496 protein at1g20180-like
contig_7183	---NA---
contig_7188	atp synthase protein 9
contig_7192	formin-like protein 8
contig_7193	Uncharacterized protein TCM_034658
contig_7194	myosin light chain alkali isoform x2
contig_7195	f-box protein skip23-like
contig_7201	probable wrky transcription factor 43
contig_7204	gdsl esterase lipase at1g71691-like
contig_7206	ubiquitin-60s ribosomal protein l40
contig_7214	triosephosphate isomerase
contig_7218	stearoyl- desaturase (delta-9 desaturase)
contig_7223	cell wall protein
contig_7224	r2r3-myb transcription
contig_7225	duplicated homeodomain-like superfamily
contig_7227	---NA---
contig_7233	copper transporter 6-like
contig_7234	myb domain protein
contig_7235	troponin invertebrate
contig_7244	40s ribosomal protein s14
contig_7245	probable leucine-rich repeat receptor-like protein kinase at1g35710
contig_7247	60s ribosomal protein l3
contig_7254	spotted leaf
contig_7256	alpha-farnesene synthase-like
contig_7258	sister chromatid cohesion 1 protein 1
contig_7259	sister chromatid cohesion 1 protein 1
contig_7262	arginine kinase
contig_7264	myb family transcription factor at1g14600
contig_7265	hypothetical protein CISIN_1g043401mg
contig_7266	Plasmodium exported protein, unknown function
contig_7278	60s ribosomal protein l15
contig_7282	glutamate dehydrogenase
contig_7296	histone deacetylase 18 -like protein
contig_7297	protein fantastic four 2
contig_7299	translationally-controlled tumor protein homolog
contig_7304	root meristem growth factor 3-like
contig_7305	cytochrome c-2
contig_7306	atp synthase subunit mitochondrial
contig_7313	tropomyosin invertebrate
contig_7314	40s ribosomal protein s23
contig_7330	---NA---
contig_7331	60s acidic ribosomal protein p2
contig_7333	lipid binding
contig_7336	carrier protein
contig_7338	phospholipase a chloroplastic-like
contig_7346	protein nim1-interacting 3
contig_7348	60s ribosomal protein l13
contig_7351	mads-box protein jointless-like
contig_7353	respiratory burst oxidase homolog protein d-like
contig_7358	---NA---
contig_7369	agamous-like mads-box protein agl8 isoform 1
contig_7375	stress-sensitive isoform c
contig_7376	troponin skeletal muscle
contig_7378	60s ribosomal protein l23
contig_7382	atp synthase subunit mitochondrial
contig_7384	dehydration-responsive element-binding protein 1b-like
contig_7385	probable wrky transcription factor 51
contig_7388	rhodopsin 1 6-like
contig_7391	troponin isoform 3 isoform x2
contig_7395	udp-glycosyltransferase 83a1-like
contig_7419	60s ribosomal protein l8
contig_7420	myb-like 102
contig_7424	fructose-bisphosphate class ii
contig_7425	cytochrome p450 87a3
contig_7427	60s ribosomal protein l24
contig_7431	ap2 domain-containing transcription factor family protein
contig_7439	alpha-expansin 11 precursor family protein
contig_7441	auxin-responsive protein iaa32
contig_7442	glucan endo- -beta-glucosidase
contig_7444	atp-dependent rna helicase dbp4-like
contig_7445	strictosidine synthase 1
contig_7452	extracellular matrix protein
contig_7458	ferritin hch
contig_7464	---NA---
contig_7465	---NA---
contig_7473	---NA---
contig_7476	fructose-bisphosphate aldolase isoform x1
contig_7479	lob domain-containing protein 1-like
contig_7487	phosphate transporter
contig_7498	lignin-forming anionic peroxidase
contig_7499	non-specific lipid transfer protein gpi-anchored 2-like
contig_7513	mads-box protein soc1 isoform x1
contig_7520	2-alkenal reductase (nadp(+)-dependent)-like
contig_7522	mitochondrial malate dehydrogenase 2
contig_7532	olee1-like protein
contig_7533	fad-binding domain-containing family protein
contig_7534	germin-like protein subfamily 1 member 15-like
contig_7536	c1 family cathepsin f10
contig_7537	uncharacterized loc100273652
contig_7539	aldose reductase
contig_7549	14-3-3 protein zeta isoform x1
contig_7554	40s ribosomal protein s23
contig_7557	probable f-box protein at4g22030
contig_7558	60s ribosomal protein l36
contig_7564	peroxidase 11
contig_7568	myofilin variant a
contig_7569	gibberellin-regulated protein 6
contig_7576	hypothetical protein CICLE_v10027209mg
contig_7577	60s ribosomal protein l22
contig_7580	40s ribosomal protein s12
contig_7581	60s ribosomal protein l24
contig_7582	hypothetical protein M438DRAFT_334272
contig_7588	cuticle protein 7-like
contig_7589	ornithine decarboxylase-like
contig_7596	polyadenylate-binding protein 1
contig_7597	---NA---
contig_7608	late embryogenesis abundant protein 2-like
contig_7622	PREDICTED: uncharacterized protein LOC105787889
contig_7638	serine threonine-protein kinase-like protein acr4
contig_7641	glyceraldehyde-3-phosphate dehydrogenase
contig_7652	leucine-rich repeat family protein
contig_7653	elongation factor 1-beta
contig_7657	60s acidic ribosomal protein p1
contig_7658	---NA---
contig_7660	ribosomal protein l26
contig_7661	---NA---
contig_7665	protein fantastic four 3-like
contig_7666	hsp72-like protein
contig_7667	heat shock protein 70
contig_7672	gdsl esterase lipase at5g33370-like
contig_7677	40s ribosomal protein s6
contig_7679	ribosomal protein s23
contig_7682	40s ribosomal protein s2
contig_7686	expression of the gene is downregulated in the presence of
contig_7688	enolase isoform x2
contig_7689	cytochrome c oxidase polypeptide iv
contig_7695	drosophila melanogaster partial
contig_7698	glutathione s-transferase
contig_7700	hypothetical protein TREMEDRAFT_41801
contig_7702	effector protein ec2
contig_7704	knox elk homeobox transcription factor isoform 1
contig_7705	---NA---
contig_7716	---NA---
contig_7718	hypothetical protein CICLE_v10026829mg
contig_7720	ubiquitin-like protein fubi
contig_7724	---NA---
contig_7725	50s ribosomal protein lp2
contig_7727	cytochrome heme mitochondrial
contig_7728	citrate synthase
contig_7730	probable mannitol dehydrogenase
contig_7733	elongation factor 1 delta
contig_7738	csep0040 effector protein
contig_7742	probable glutathione s-transferase
contig_7745	probable rhamnogalacturonate lyase b-like
contig_7746	probable rhamnogalacturonate lyase b
contig_7750	60s ribosomal protein l7a
contig_7755	guanine nucleotide-binding protein subunit beta-like protein
contig_7764	60s ribosomal protein l17
contig_7772	wrky transcription
contig_7775	translationally-controlled tumor protein homolog
contig_7780	hypothetical protein CICLE_v10006408mg
contig_7781	lob domain-containing protein 15
contig_7787	leucine-rich repeat protein kinase family protein
contig_7788	40s ribosomal protein s5
contig_7789	PREDICTED: uncharacterized protein LOC102608484
contig_7791	p -nerolidol ( )-geranyl linalool synthase
contig_7797	probable fatty acid-binding protein
contig_7799	hypothetical protein CISIN_1g045348mg
contig_7802	gpi-anchored protein lorelei-like
contig_7804	phosphate carrier mitochondrial
contig_7805	calcium-binding protein pbp1-like
contig_7808	thyroid receptor-interacting protein 11-like
contig_7820	40s ribosomal protein s9
contig_7824	atp synthase-coupling factor mitochondrial
contig_7825	phosphoglycerate mutase 2
contig_7826	ribosomal protein l30
contig_7830	metal ion binding
contig_7832	odorant-binding protein 1
contig_7835	activating transcription factor of chaperone
contig_7843	40s ribosomal protein s18
contig_7850	laccase family protein
contig_7853	probable wrky transcription factor 29-like
contig_7856	non-specific lipid-transfer protein 8-like
contig_7862	glyceraldehyde-3-phosphate dehydrogenase
contig_7865	atp synthase subunit mitochondrial
contig_7866	40s ribosomal protein s10b
contig_7877	early nodulin-like protein
contig_7879	blue copper
contig_7883	( )-butanediol
contig_7892	probable citrate synthase mitochondrial
contig_7894	carrier protein
contig_7896	---NA---
contig_7901	translation elongation factor 2
contig_7903	phytosulfokine receptor 1-like
contig_7906	rds1 protein
contig_7910	---NA---
contig_7915	chaperonin-like protein
contig_7919	h+ transporting atp synthase subunit d
contig_7923	gdsl esterase lipase exl3-like
contig_7927	integument esterase
contig_7955	tetraketide alpha-pyrone reductase 1
contig_7958	troponin i
contig_7965	cuticle protein
contig_7966	hypothetical protein CICLE_v10017235mg
contig_7977	cofilin actin-depolymerizing factor homolog
contig_7978	cytochrome c-2
contig_7979	ribosomal protein s17
contig_7984	succinyl- ligase
contig_7996	1-phosphatidylinositol- -bisphosphate phosphodiesterase epsilon-1
contig_7997	pectinesterase 63
contig_8000	40s ribosomal protein s1
contig_8009	probable acyl-activating enzyme peroxisomal
contig_8024	plasma-membrane proton-efflux p-type atpase
contig_8025	patatin-like protein 1
contig_8032	60s ribosomal protein l12
contig_8034	60s ribosomal protein l14
contig_8036	40s ribosomal protein s20
contig_8037	tubulin beta-1 chain
contig_8051	adenylate kinase isoenzyme 1 isoform x1
contig_8052	atp synthase subunit mitochondrial
contig_8057	ubiquitin-40s ribosomal protein s31 fusion protein
contig_8060	mannitol dehydrogenase
contig_8065	f-box protein skip23-like
contig_8074	profilin
contig_8090	shwachman-bodian-diamond syndrome protein
contig_8093	gibberellin-regulated protein 3
contig_8098	transcription factor-
contig_8105	40s ribosomal protein s10-like
contig_8109	60s ribosomal protein l5
contig_8117	hypothetical protein BAUCODRAFT_27538
contig_8124	respiratory burst oxidase homolog protein d-like
contig_8133	eukaryotic translation initiation factor 5a
contig_8134	PREDICTED: uncharacterized protein LOC103323489
contig_8144	60s acidic ribosomal protein p1
contig_8148	probable wrky transcription factor 75
contig_8149	transcription factor bhlh118-like
contig_8154	chlorophyll synthesis pathway protein
contig_8157	cytochrome c oxidase subunit mitochondrial
contig_8159	40s ribosomal protein s8
contig_8167	tubulin alpha-1 chain
contig_8172	probable -n-methylcoclaurine 3 -hydroxylase isozyme 2
contig_8174	cyclic nucleotide-gated ion channel 1-like
contig_8199	40s ribosomal protein s22
contig_8203	---NA---
contig_8204	40s ribosomal protein s3
contig_8217	fatty acyl- reductase 3-like
contig_8230	rpm1 interacting protein
contig_8239	PREDICTED: uncharacterized protein LOC104880148
contig_8263	histone h4
contig_8274	replication protein a 70 kda dna-binding subunit b-like
contig_8279	hypothetical protein VITISV_026045
contig_8296	Uncharacterized protein TCM_015929
contig_8334	60s ribosomal protein l21
contig_8337	hypothetical protein CISIN_1g020973mg
contig_8338	40s ribosomal protein s19
contig_8356	voltage-dependent anion-selective channel
contig_8403	60s acidic ribosomal protein p2
contig_8411	PREDICTED: uncharacterized protein LOC102614485
contig_8436	isoform b
contig_8460	agap000696-pa-like protein
contig_8466	b3 domain-containing transcription factor val3-like
contig_8496	---NA---
contig_8621	ap2 erf domain-containing transcription
contig_8622	---NA---
contig_8625	ocs element-binding factor 1-like
contig_8638	hypothetical protein RCOM_1434180
contig_8680	---NA---
contig_8692	hypothetical protein PRUPE_ppa022985mg
contig_8758	probable lrr receptor-like serine threonine-protein kinase at1g56140 isoform x1
contig_8777	leucine-rich repeat transmembrane protein kinase
contig_9458	hypothetical protein CICLE_v10025761mg
contig_9912	wrky transcription factor 15 family protein
contig_9961	hypothetical protein TREMEDRAFT_69397
contig_10827	lateral root primordium
contig_10828	lateral root primordium
contig_11320	type-1 restriction enzyme mjaxp r
contig_11978	phosphatidylinositol phosphatidylcholine transfer protein sfh12-like
contig_11991	probable leucine-rich repeat receptor-like serine threonine-protein kinase at3g14840
contig_12611	er lumen protein retaining receptor
contig_12716	mads-box protein soc1-like
contig_12717	mads-box protein soc1-like
contig_12718	mads-box protein soc1-like
contig_14218	probable plastidic glucose transporter 1-like isoform x5
contig_15092	protein phloem protein 2-like a1-like
contig_15129	probable lrr receptor-like serine threonine-protein kinase at3g47570
contig_15135	probable leucine-rich repeat receptor-like protein kinase at1g35710
contig_15153	probable lrr receptor-like serine threonine-protein kinase at3g47570
contig_15174	---NA---
contig_15228	probable disease resistance protein at4g27220-like isoform x1
contig_16666	---NA---
contig_16770	---NA---
contig_16809	---NA---
contig_18587	---NA---
contig_18803	---NA---
contig_18873	---NA---
contig_19304	casp-like protein xl3
contig_19309	hypothetical protein CICLE_v10012855mg
contig_19381	---NA---
contig_19649	methionine gamma-lyase-like
contig_19650	methionine gamma-lyase-like
contig_19995	sgnh hydrolase-type esterase superfamily
contig_20303	cle06 protein

## Sheet: (c)30DAP_Vs_60DAP
Supplementary Table ST2 (c)-List of distinct transcripts identified to a stage in a comparison 30 DAP vs 60 DAP
134 elements included exclusively in "30DAP":	Annotation		195 elements included exclusively in "60DAP":	Annotation
contig_812	tetratricopeptide repeat superfamily		contig_660	mate efflux family protein 5-like
contig_1887	transcription factor wer-like		contig_2118	hypothetical protein B456_013G237700
contig_1888	myb2		contig_2657	pathogen-related protein
contig_1910	omega-3 fatty acid endoplasmic reticulum-like		contig_2658	pathogenesis-related protein
contig_1912	Uncharacterized protein TCM_000585		contig_3584	---NA---
contig_2003	jasmonate-zim-domain protein		contig_3658	hypothetical protein CISIN_1g008351mg
contig_2260	---NA---		contig_3779	ubiquitin-conjugating enzyme e2 28-like
contig_2635	transcription factor bhlh96-like		contig_3934	non-specific lipid-transfer
contig_2818	probable calcium-binding protein cml21		contig_4217	abc transporter g family member 21
contig_2879	epidermal patterning factor-like protein 9		contig_4524	---NA---
contig_2906	calcium-transporting atpase plasma membrane-type-like		contig_4570	saur-like auxin-responsive protein
contig_3042	lysine histidine transporter 1		contig_5575	thiamine thiazole chloroplastic
contig_3261	cytochrome P450, putative		contig_5605	transcription factor myb108-like
contig_3270	gibberellin 2-beta-dioxygenase 8-like		contig_5655	alpha-expansin 3
contig_3674	leaf dorsal-ventral developmental protein		contig_5877	translationally controlled tumor protein
contig_4020	cytochrome p450 family protein		contig_6067	hypothetical protein CICLE_v10006295mg
contig_4104	casp-like protein poptrdraft_823430		contig_6387	r2r3-myb transcription
contig_4714	ethylene-responsive transcription factor rap2-11-like		contig_6403	r2r3-myb transcription
contig_4809	cupredoxin superfamily		contig_6413	hypothetical protein CICLE_v10023564mg
contig_4897	vacuolar amino acid transporter 1-like isoform x1		contig_6414	myb transcription factor family protein
contig_5060	growth-regulating factor		contig_6423	---NA---
contig_5156	cyanidin-3-o-glucoside 2-o-glucuronosyltransferase-like		contig_6431	---NA---
contig_5157	crocetin glucoside glucosyltransferase-like		contig_6450	mate efflux family protein 5-like
contig_5292	suppressor protein srp40-like		contig_6473	actin depolymerizing factor 7
contig_5293	suppressor protein srp40-like		contig_6498	nucleic acid binding
contig_5298	methyl- -binding protein 2-like		contig_6506	probable leucine-rich repeat receptor-like protein kinase at2g33170-like
contig_5456	probable lrr receptor-like serine threonine-protein kinase at4g26540		contig_6545	late embryogenesis abundant protein 2
contig_5510	---NA---		contig_6562	lachrymatory-factor synthase-like
contig_5795	structural constituent of cell		contig_6564	transcription factor bhlh75-like
contig_6216	heavy metal-associated isoprenylated plant protein 26		contig_6573	PREDICTED: uncharacterized protein LOC105771284
contig_6234	gibberellin-regulated protein 14-like		contig_6575	hyp1_davta ame: full=hydrophobin-1 ame: allergen=cla h ? flags: precursor
contig_6248	guanine nucleotide-binding protein subunit gamma 3-like		contig_6587	probable lrr receptor-like serine threonine-protein kinase at4g08850-like
contig_6338	nac domain-containing protein 7-like		contig_6601	poly
contig_6634	rna-binding protein 38-like		contig_6621	secretory carrier-associated membrane protein 1-like
contig_6917	spx domain-containing protein 1-like		contig_6622	elongation factor 1-alpha
contig_7004	hypothetical protein CISIN_1g036211mg		contig_6624	multidrug resistance protein abc transporter family
contig_7045	---NA---		contig_6644	serine threonine-protein kinase at3g07070-like
contig_7086	probable wrky transcription factor 75		contig_6766	vq motif-containing family protein
contig_7088	lob domain-containing protein 15		contig_6827	9-cis-epoxycarotenoid dioxygenase 2
contig_7089	lob domain-containing protein 15		contig_6856	protein crabs claw isoform x1
contig_7110	vq motif-containing		contig_6888	rna exonuclease 4-like
contig_7119	oleoyl-acyl carrier protein thioesterase chloroplastic-like		contig_6900	spx domain-containing protein 3
contig_7126	bark storage protein a		contig_6903	serine threonine-protein kinase at5g01020-like
contig_7130	calcium-dependent protein kinase		contig_6910	galactose oxidase kelch repeat superfamily
contig_7137	beta-amyrin 28-oxidase-like		contig_6914	probable leucine-rich repeat receptor-like protein kinase at1g35710
contig_7166	vacuolar cation proton exchanger 3-like		contig_6932	---NA---
contig_7213	actin-5c		contig_6940	transcription factor bhlh92
contig_7246	homeodomain-like superfamily isoform 1		contig_6948	hypothetical protein CICLE_v10022922mg
contig_7261	integral membrane family protein		contig_6949	hypothetical protein L484_024271
contig_7277	peroxidase 65		contig_6951	hypothetical protein POPTR_0001s43590g, partial
contig_7279	abscisic acid receptor pyl2		contig_6953	aluminum-activated malate transporter 12-like
contig_7322	cct motif family protein isoform partial		contig_6958	protein aspartic protease in guard cell 1-like
contig_7325	heavy metal-associated isoprenylated plant protein 26-like		contig_6959	ac069160_10gypsy ty3 element
contig_7327	cytochrome p450		contig_6960	transposon tf2-1 polyprotein isoform x1
contig_7341	transcription factor dichotoma-like		contig_6961	ac069473_8gypsy ty-3 retroelement polyprotein 69905-74404
contig_7370	cytokinin dehydrogenase 3		contig_6967	amp-dependent synthetase and ligase family protein
contig_7396	ubx domain-containing protein 6		contig_6987	metalloendoproteinase 1-like
contig_7397	formate dehydrogenase		contig_6990	protein fantastic four 3-like
contig_7414	chlorophyllide a chloroplastic-like		contig_6993	probable l-type lectin-domain containing receptor kinase
contig_7426	probable wrky transcription factor 53		contig_6994	probable l-type lectin-domain containing receptor kinase isoform x2
contig_7435	abc transporter family protein		contig_7002	hypothetical protein CICLE_v10032506mg
contig_7440	integral membrane family protein		contig_7013	---NA---
contig_7477	muscle protein isoform a		contig_7017	ethylene-responsive transcription factor erf109-like
contig_7484	protein jade-1		contig_7019	agamous-like mads-box protein agl15
contig_7489	y-box protein		contig_7027	Uncharacterized protein TCM_019323
contig_7490	basic helix-loop-helix dna-binding superfamily protein		contig_7082	60s acidic ribosomal protein p0
contig_7495	subtilisin-like protease		contig_7083	---NA---
contig_7517	40s ribosomal protein s5a		contig_7094	integrase-type dna-binding superfamily
contig_7523	atpase plasma membrane-type-like		contig_7098	elongation factor 1-alpha
contig_7543	endoglucanase 12		contig_7105	protein lateral organ boundaries
contig_7555	mitochondrial-processing peptidase subunit beta		contig_7133	ornithine decarboxylase-like
contig_7599	pctp-like protein		contig_7159	ribosomal protein s20
contig_7600	pctp-like protein		contig_7161	atp binding
contig_7631	protein trichome birefringence-like 39		contig_7165	myosin heavy isoform n
contig_7632	hypothetical protein CISIN_1g035926mg		contig_7167	zeaxanthin chloroplastic-like
contig_7650	PREDICTED: uncharacterized protein LOC105127869		contig_7171	elongation factor 1-alpha
contig_7656	hypothetical protein CICLE_v10018221mg		contig_7173	late embryogenesis abundant protein d-
contig_7692	matrixin family protein		contig_7180	40s ribosomal protein s17
contig_7708	vacuolar amino acid transporter 1		contig_7181	upf0496 protein at1g20180-like
contig_7736	---NA---		contig_7188	atp synthase protein 9
contig_7741	auxin-induced protein		contig_7193	Uncharacterized protein TCM_034658
contig_7744	probable rhamnogalacturonate lyase b-like		contig_7194	myosin light chain alkali isoform x2
contig_7753	f-box protein skip23-like		contig_7195	f-box protein skip23-like
contig_7785	probable lrr receptor-like serine threonine-protein kinase at3g47570-like		contig_7204	gdsl esterase lipase at1g71691-like
contig_7786	probable lrr receptor-like serine threonine-protein kinase at3g47570-like		contig_7218	stearoyl- desaturase (delta-9 desaturase)
contig_7792	PREDICTED: Pectate lyase-like		contig_7223	cell wall protein
contig_7798	abc transporter g family member 22-like		contig_7225	duplicated homeodomain-like superfamily
contig_7837	probable serine threonine-protein kinase nak		contig_7233	copper transporter 6-like
contig_7842	---NA---		contig_7235	troponin invertebrate
contig_7852	wrky family transcription		contig_7244	40s ribosomal protein s14
contig_7857	probable glucan -beta-glucosidase a		contig_7245	probable leucine-rich repeat receptor-like protein kinase at1g35710
contig_7881	plant u-box 24		contig_7247	60s ribosomal protein l3
contig_7963	esterase a		contig_7254	spotted leaf
contig_7980	cysteine proteinase inhibitor b-like		contig_7258	sister chromatid cohesion 1 protein 1
contig_8013	upf0481 protein at3g02645-like		contig_7262	arginine kinase
contig_8029	probable wrky transcription factor 40		contig_7264	myb family transcription factor at1g14600
contig_8125	PREDICTED: uncharacterized protein LOC105135501		contig_7266	Plasmodium exported protein, unknown function
contig_8164	ca2+-binding protein 1		contig_7278	60s ribosomal protein l15
contig_8180	peroxisome biogenesis factor 10-like		contig_7296	histone deacetylase 18 -like protein
contig_8200	stress induced protein		contig_7338	phospholipase a chloroplastic-like
contig_8271	---NA---		contig_7351	mads-box protein jointless-like
contig_8347	trehalose-phosphate phosphatase		contig_7369	agamous-like mads-box protein agl8 isoform 1
contig_8365	universal stress protein a-like protein		contig_7378	60s ribosomal protein l23
contig_8404	adenylate isopentenyltransferase		contig_7384	dehydration-responsive element-binding protein 1b-like
contig_8532	hydrolase yutf		contig_7395	udp-glycosyltransferase 83a1-like
contig_8640	ccr4-associated factor 1 homolog 8		contig_7419	60s ribosomal protein l8
contig_8666	amp dependent		contig_7420	myb-like 102
contig_8705	upf0481 protein at3g47200-like isoform x1		contig_7424	fructose-bisphosphate class ii
contig_8789	protein mor1-like isoform x3		contig_7425	cytochrome p450 87a3
contig_9851	hexaubiquitin protein		contig_7441	auxin-responsive protein iaa32
contig_9992	---NA---		contig_7445	strictosidine synthase 1
contig_10719	dna repair protein rad5-like		contig_7452	extracellular matrix protein
contig_10949	cell division cycle and apoptosis regulator protein 1		contig_7473	---NA---
contig_13377	nucleobase-ascorbate transporter 1		contig_7487	phosphate transporter
contig_13378	nucleobase-ascorbate transporter 1		contig_7499	non-specific lipid transfer protein gpi-anchored 2-like
contig_13405	wd-40 repeat protein family		contig_7513	mads-box protein soc1 isoform x1
contig_15032	phosphoprotein phosphatase		contig_7520	2-alkenal reductase (nadp(+)-dependent)-like
contig_15046	disease resistance protein at4g27190-like		contig_7534	germin-like protein subfamily 1 member 15-like
contig_15047	disease resistance protein at4g27190-like		contig_7537	uncharacterized loc100273652
contig_15049	disease resistance protein at4g27190-like isoform x1		contig_7554	40s ribosomal protein s23
contig_15058	disease resistance protein at4g27190-like		contig_7557	probable f-box protein at4g22030
contig_15253	disease resistance protein rps2-like		contig_7564	peroxidase 11
contig_15273	probable disease resistance protein at4g27220-like isoform x1		contig_7582	hypothetical protein M438DRAFT_334272
contig_15277	pleiotropic drug resistance protein 3-like isoform x1		contig_7589	ornithine decarboxylase-like
contig_15817	heavy metal transport detoxification superfamily protein		contig_7641	glyceraldehyde-3-phosphate dehydrogenase
contig_17536	protein ralf-like 32		contig_7652	leucine-rich repeat family protein
contig_17593	---NA---		contig_7666	hsp72-like protein
contig_17836	hexokinase-like 1		contig_7672	gdsl esterase lipase at5g33370-like
contig_18131	#NAME?		contig_7677	40s ribosomal protein s6
contig_18348	---NA---		contig_7679	ribosomal protein s23
contig_18912	basic leucine zipper 61-like		contig_7682	40s ribosomal protein s2
contig_19272	probable 3-hydroxyacyl- dehydrogenase		contig_7686	expression of the gene is downregulated in the presence of
contig_19651	methionine gamma-lyase-like		contig_7698	glutathione s-transferase
contig_20494	rac-like gtp-binding protein arac7		contig_7700	hypothetical protein TREMEDRAFT_41801
			contig_7704	knox elk homeobox transcription factor isoform 1
			contig_7718	hypothetical protein CICLE_v10026829mg
			contig_7725	50s ribosomal protein lp2
			contig_7728	citrate synthase
			contig_7730	probable mannitol dehydrogenase
			contig_7738	csep0040 effector protein
			contig_7742	probable glutathione s-transferase
			contig_7750	60s ribosomal protein l7a
			contig_7755	guanine nucleotide-binding protein subunit beta-like protein
			contig_7772	wrky transcription
			contig_7781	lob domain-containing protein 15
			contig_7789	PREDICTED: uncharacterized protein LOC102608484
			contig_7820	40s ribosomal protein s9
			contig_7856	non-specific lipid-transfer protein 8-like
			contig_7892	probable citrate synthase mitochondrial
			contig_7894	carrier protein
			contig_7896	---NA---
			contig_7901	translation elongation factor 2
			contig_7903	phytosulfokine receptor 1-like
			contig_7977	cofilin actin-depolymerizing factor homolog
			contig_8024	plasma-membrane proton-efflux p-type atpase
			contig_8037	tubulin beta-1 chain
			contig_8060	mannitol dehydrogenase
			contig_8065	f-box protein skip23-like
			contig_8090	shwachman-bodian-diamond syndrome protein
			contig_8093	gibberellin-regulated protein 3
			contig_8117	hypothetical protein BAUCODRAFT_27538
			contig_8148	probable wrky transcription factor 75
			contig_8154	chlorophyll synthesis pathway protein
			contig_8167	tubulin alpha-1 chain
			contig_8172	probable -n-methylcoclaurine 3 -hydroxylase isozyme 2
			contig_8204	40s ribosomal protein s3
			contig_8217	fatty acyl- reductase 3-like
			contig_8230	rpm1 interacting protein
			contig_8239	PREDICTED: uncharacterized protein LOC104880148
			contig_8296	Uncharacterized protein TCM_015929
			contig_8337	hypothetical protein CISIN_1g020973mg
			contig_8622	---NA---
			contig_8625	ocs element-binding factor 1-like
			contig_8647	disease resistance rpp13-like protein 1-like isoform x1
			contig_8680	---NA---
			contig_8758	probable lrr receptor-like serine threonine-protein kinase at1g56140 isoform x1
			contig_8777	leucine-rich repeat transmembrane protein kinase
			contig_9458	hypothetical protein CICLE_v10025761mg
			contig_9912	wrky transcription factor 15 family protein
			contig_9961	hypothetical protein TREMEDRAFT_69397
			contig_12611	er lumen protein retaining receptor
			contig_14218	probable plastidic glucose transporter 1-like isoform x5
			contig_14513	PREDICTED: uncharacterized protein LOC105802751 isoform X2
			contig_15129	probable lrr receptor-like serine threonine-protein kinase at3g47570
			contig_15135	probable leucine-rich repeat receptor-like protein kinase at1g35710
			contig_15153	probable lrr receptor-like serine threonine-protein kinase at3g47570
			contig_15228	probable disease resistance protein at4g27220-like isoform x1
			contig_15239	disease resistance protein at4g27190-like
			contig_16185	2-oxoglutarate and fe -dependent oxygenase superfamily isoform 1
			contig_16770	---NA---
			contig_16809	---NA---
			contig_18803	---NA---
			contig_19381	---NA---
			contig_19650	methionine gamma-lyase-like
			contig_20242	---NA---

## Sheet: (d)60DAP_Vs_90DAPpulp
Supplementary Table ST2 (d)-List of distinct transcripts identified to a stage in a comparison 60 DAP vs 90 DAP pulp
36 elements included exclusively in "90Pulp":	Annotation		1306 elements included exclusively in "60DAP":	Annotation
contig_1910	omega-3 fatty acid endoplasmic reticulum-like		contig_37	protein kinase pinoid
contig_2532	---NA---		contig_38	nac domain-containing protein 86-like
contig_4020	cytochrome p450 family protein		contig_53	Uncharacterized protein TCM_014674
contig_4897	vacuolar amino acid transporter 1-like isoform x1		contig_55	chlorophyll a-b binding chloroplastic
contig_5157	crocetin glucoside glucosyltransferase-like		contig_57	tyrosine-specific transport
contig_5268	---NA---		contig_58	tryptophan tyrosine permease isoform 3
contig_5392	hypothetical protein CICLE_v10002041mg		contig_76	sucrose transporter 1
contig_5510	---NA---		contig_79	zeaxanthin chloroplastic-like isoform x1
contig_5576	thiazole biosynthetic enzyme 1- chloroplastic		contig_80	zeaxanthin chloroplastic-like
contig_5579	thiamin biosynthetic partial		contig_94	udp-glucose flavonoid 3-o-glucosyltransferase 3
contig_6894	lysosomal pro-x carboxypeptidase-like		contig_137	butyrate-- ligase peroxisomal-like
contig_6917	spx domain-containing protein 1-like		contig_203	rhodanese-like domain-containing protein 10
contig_6962	transcription factor myb108-like		contig_204	heat stress transcription factor b-
contig_7045	---NA---		contig_290	PREDICTED: uncharacterized protein LOC105632920
contig_7121	protein yls9-like		contig_298	---NA---
contig_7175	pectin lyase-like superfamily		contig_323	probable mannitol dehydrogenase
contig_7259	sister chromatid cohesion 1 protein 1		contig_326	ethylene-responsive transcription factor erf113
contig_7523	atpase plasma membrane-type-like		contig_327	ap2 domain-containing transcription factor family protein
contig_7622	PREDICTED: uncharacterized protein LOC105787889		contig_338	hva22-like protein c
contig_7744	probable rhamnogalacturonate lyase b-like		contig_358	non-specific lipid-transfer protein 3-like
contig_7802	gpi-anchored protein lorelei-like		contig_368	hypothetical protein CICLE_v10009598mg
contig_8009	probable acyl-activating enzyme peroxisomal		contig_395	bel1-like homeodomain protein 11
contig_8057	ubiquitin-40s ribosomal protein s31 fusion protein		contig_422	---NA---
contig_8180	peroxisome biogenesis factor 10-like		contig_451	mlo-like protein 1
contig_8604	ubiquitin carboxyl-terminal hydrolase-related protein isoform 1		contig_452	hypothetical protein CICLE_v10022737mg
contig_8638	hypothetical protein RCOM_1434180		contig_453	galactose oxidase-like
contig_8692	hypothetical protein PRUPE_ppa022985mg		contig_456	minichromosome maintenance family protein isoform 2
contig_8789	protein mor1-like isoform x3		contig_463	endonuclease 1
contig_9851	hexaubiquitin protein		contig_477	---NA---
contig_13405	wd-40 repeat protein family		contig_488	probable pectate lyase 12
contig_15174	---NA---		contig_534	cyclin-dependent protein kinase inhibitor smr3-like
contig_15273	probable disease resistance protein at4g27220-like isoform x1		contig_560	protein nrt1 ptr family -like
contig_16666	---NA---		contig_564	mitotic-like cyclin 3b from
contig_17486	---NA---		contig_569	bahd acyltransferase at5g47980-like
contig_17836	hexokinase-like 1		contig_591	bifunctional monodehydroascorbate reductase and carbonic anhydrase nectarin-3-like
contig_18587	---NA---		contig_592	bifunctional monodehydroascorbate reductase and carbonic anhydrase nectarin-3-like
			contig_645	gdsl esterase lipase exl3-like
			contig_668	adenine phosphoribosyltransferase 5
			contig_709	homolog subfamily b member 7
			contig_710	hypothetical protein CISIN_1g031962mg
			contig_731	aquaporin -like
			contig_732	aquaporin protein 23
			contig_734	cysteine-rich repeat secretory protein 55-like
			contig_747	probable peroxygenase 4
			contig_752	phosphatidylinositol n-acetylglucosaminyltransferase subunit
			contig_765	cytochrome p450
			contig_777	gdsl esterase lipase 1-like
			contig_778	---NA---
			contig_868	myb domain protein
			contig_887	serine threonine-protein kinase wnk-related isoform 1
			contig_901	anthocyanin regulatory c1
			contig_966	mitogen-activated protein kinase kinase
			contig_975	f-box kelch-repeat protein at1g15670-like
			contig_980	glucose-methanol-choline oxidoreductase family protein isoform 1
			contig_1000	hypothetical protein CISIN_1g046630mg
			contig_1032	salicylate carboxymethyltransferase-like
			contig_1033	salicylate carboxymethyltransferase-like
			contig_1036	peroxidase superfamily protein
			contig_1042	phospholipase a1-iigamma-like
			contig_1068	---NA---
			contig_1074	probable pectinesterase pectinesterase inhibitor 40-like
			contig_1078	65-kda microtubule-associated protein 3-like isoform x1
			contig_1113	transcription factor mute
			contig_1118	dual specificity protein phosphatase 22-like
			contig_1136	upf0481 protein at3g47200-like isoform x1
			contig_1143	transposon tf2-1 polyprotein isoform x1
			contig_1160	PREDICTED: uncharacterized protein LOC104248239
			contig_1226	photosystem ii reaction center w
			contig_1227	hevein-like prepro
			contig_1232	hypothetical protein POPTR_0014s10080g
			contig_1246	leucine-rich repeat protein kinase family protein
			contig_1264	squamosa promoter-binding-like protein 16
			contig_1275	reverse transcriptase
			contig_1281	casbene chloroplast
			contig_1292	atp binding
			contig_1298	ferritin- chloroplastic
			contig_1299	protein kinase pinoid 2
			contig_1340	hypothetical protein PRUPE_ppa012838mg
			contig_1346	patatin-like protein 2
			contig_1359	ctd small phosphatase-like protein
			contig_1393	-binding protein 3 isoform 1
			contig_1394	-binding protein 3 isoform 1
			contig_1395	nac domain-containing protein 7 isoform x2
			contig_1397	cinnamoyl- reductase 1-like
			contig_1412	suppressor protein srp40-like
			contig_1428	probable beta-d-xylosidase 5
			contig_1433	fkbp12-interacting protein of 37 kda
			contig_1457	adenine phosphoribosyltransferase 2-like isoform x1
			contig_1483	glycerol-3-phosphate acyltransferase
			contig_1511	probable purine permease 5 isoform x2
			contig_1518	lob domain-containing protein 11-like
			contig_1527	vacuolar cation proton exchanger 3
			contig_1528	vacuolar cation proton exchanger 3
			contig_1534	---NA---
			contig_1590	hypothetical protein CISIN_1g028007mg
			contig_1602	glycosyl hydrolase family protein with chitinase insertion domain
			contig_1633	probable beta-d-xylosidase 2
			contig_1634	---NA---
			contig_1716	dehydration-responsive protein rd22-like
			contig_1717	dehydration-responsive protein rd22-like
			contig_1755	growth-regulating factor 8-like isoform x1
			contig_1785	short-chain dehydrogenase reductase 3b-like
			contig_1811	ran bp2 nzf zinc finger-like superfamily protein isoform 1
			contig_1818	mlp-like protein 423
			contig_1838	PREDICTED: uncharacterized protein LOC102629660
			contig_1851	---NA---
			contig_1853	cellulose synthase-like protein h1
			contig_1873	alpha beta-hydrolases superfamily protein
			contig_1874	gamma-interferon-inducible lysosomal thiol reductase
			contig_1876	non-functional nadph-dependent codeinone reductase 2-like
			contig_1885	hevamine-a-like
			contig_1889	myb family protein
			contig_1892	hypothetical protein CICLE_v10008511mg
			contig_1906	auxin transporter-like protein 3
			contig_1928	isoprene synthase
			contig_1929	chloroplast isoprene synthase
			contig_1930	isoprene synthase
			contig_1938	gibberellic acid methyltransferase 2-like
			contig_1950	probable serine threonine-protein kinase nak
			contig_2007	probable inactive patatin-like protein 9
			contig_2008	patatin-like protein iiib isoform partial
			contig_2013	hypothetical protein CICLE_v10029418mg
			contig_2024	transcription factor rax2-like
			contig_2048	remorin family protein
			contig_2052	homeobox-leucine zipper family protein lipid-binding start domain-containing isoform 2
			contig_2103	auxin transporter-like protein 5-like
			contig_2126	Uncharacterized protein TCM_036336
			contig_2133	mitochondrial substrate carrier family protein p
			contig_2164	mitogen-activated protein kinase 7-like
			contig_2174	conserved hypothetical protein
			contig_2181	---NA---
			contig_2199	hypothetical protein CISIN_1g001666mg
			contig_2205	conserved hypothetical protein
			contig_2222	gdsl esterase lipase at2g42990-like
			contig_2244	lipid-transfer protein dir1
			contig_2278	epidermal patterning factor-like protein 2
			contig_2296	PREDICTED: uncharacterized protein LOC103344688
			contig_2359	cytochrome b561 domain-containing protein at4g18260-like
			contig_2380	protein abil2-like
			contig_2387	disease resistance protein rga3-like isoform x1
			contig_2395	receptor-like serine threonine-protein kinase ncrk
			contig_2419	basic leucine zipper 61-like
			contig_2438	integrase-type dna-binding superfamily
			contig_2444	flavonol synthase flavanone 3-hydroxylase-like
			contig_2466	group 2 isoform 1
			contig_2471	PREDICTED: uncharacterized protein LOC102620620
			contig_2473	dof zinc finger
			contig_2493	myb family transcription factor apl
			contig_2497	phototropic-responsive nph3 family protein
			contig_2526	4-hydroxy-tetrahydrodipicolinate reductase chloroplastic-like isoform x2
			contig_2547	probable wrky transcription factor 75
			contig_2558	probable -n-methylcoclaurine 3 -hydroxylase isozyme 2
			contig_2563	transcription factor myb23
			contig_2564	transcription factor myb12-like
			contig_2600	protochlorophyllide reductase-like
			contig_2623	thiosulfate sulfurtransferase chloroplastic-like
			contig_2636	lim domain-containing protein wlim1-like
			contig_2690	---NA---
			contig_2706	3-ketoacyl- synthase 1
			contig_2711	growth-regulating factor 4-like
			contig_2718	hypothetical protein CICLE_v10021486mg
			contig_2725	hexose transporter
			contig_2727	b3 domain-containing protein at5g66980
			contig_2764	peptide-n4-(n-acetyl-beta-glucosaminyl)asparagine amidase a-like
			contig_2765	growth-regulating factor isoform 1
			contig_2804	protein exordium-like 7
			contig_2827	gibberellin 2-beta-dioxygenase 8-like
			contig_2842	transcription factor bhlh67-like
			contig_2882	glutamate receptor -like
			contig_2891	zinc-finger homeodomain protein 4
			contig_2910	cell number regulator 6
			contig_2920	thioredoxin m- chloroplastic-like
			contig_2923	phy rapidly regulated
			contig_2924	rna polymerase ii elongation factor ell3 isoform 1
			contig_2933	photosynthetic ndh subunit of subcomplex b chloroplastic
			contig_2943	cyclin family protein
			contig_2999	platz transcription factor family protein
			contig_3000	hypothetical protein CICLE_v10016385mg
			contig_3004	anthocyanidin 3-o-glucosyltransferase 5-like
			contig_3032	auxin-induced protein 6b-like
			contig_3036	adenine nucleotide alpha hydrolases-like superfamily protein
			contig_3037	adenine nucleotide alpha hydrolases-like superfamily protein
			contig_3043	g patch domain-containing 3
			contig_3070	atp binding microtubule motor family protein isoform 1
			contig_3075	receptor protein kinase 1
			contig_3076	receptor protein kinase
			contig_3081	sun domain-containing protein 2
			contig_3092	histone h2a variant 1
			contig_3114	metal tolerance protein 4-like
			contig_3118	transcription repressor myb4-like
			contig_3123	gibberellin-regulated protein 4-like
			contig_3139	probable pectinesterase 53
			contig_3140	auxin-responsive protein iaa29
			contig_3164	acyl carrier protein 1
			contig_3198	ethylene-responsive transcription factor win1-like
			contig_3219	cyclin isoform 1
			contig_3223	udp-glycosyltransferase 74f2-like
			contig_3234	wrky transcription factor 70 family protein
			contig_3254	caffeoylshikimate esterase-like
			contig_3255	caffeoylshikimate esterase-like isoform x2
			contig_3271	gibberellin 2-beta-dioxygenase 8-like
			contig_3273	potassium transporter 1 isoform 1
			contig_3282	auxin-induced protein
			contig_3308	---NA---
			contig_3319	poly polymerase
			contig_3333	vegetative incompatibility protein het-e-1
			contig_3338	histone h2ax-like
			contig_3371	cytochrome p450 71a1-like
			contig_3383	protein chloroplastic isoform x3
			contig_3420	trans-resveratrol di-o-methyltransferase-like
			contig_3426	homeodomain glabrous 2 isoform 1
			contig_3455	leucine-rich repeat family
			contig_3481	protein yls2-like
			contig_3491	two-component response regulator
			contig_3514	hypothetical protein CICLE_v10026640mg
			contig_3523	histone acetyltransferase
			contig_3525	hypothetical protein CISIN_1g017107mg
			contig_3528	glycerol-3-phosphate 2-o-acyltransferase 6
			contig_3529	glycerol-3-phosphate 2-o-acyltransferase 6
			contig_3553	cytochrome p450
			contig_3554	rrna methyltransferase-like
			contig_3557	ethylene-responsive transcription factor crf2-like
			contig_3569	erf domain protein 12
			contig_3595	gdsl esterase lipase at5g33370-like
			contig_3596	gdsl esterase lipase at5g33370-like
			contig_3605	cellulose synthase a catalytic subunit 7
			contig_3612	---NA---
			contig_3629	probable membrane-associated kinase regulator 4
			contig_3658	hypothetical protein CISIN_1g008351mg
			contig_3661	3-ketoacyl- synthase 11-like
			contig_3694	btb poz domain-containing protein at3g19850-like
			contig_3707	tetratricopeptide repeat-like superfamily protein isoform 1
			contig_3720	hypothetical protein CICLE_v10029550mg
			contig_3721	serine threonine-protein kinase aurora-1-like
			contig_3744	mate efflux family protein lal5
			contig_3784	cell wall protein
			contig_3788	elmo ced-12 family protein isoform 2
			contig_3792	probable membrane-associated kinase regulator 1
			contig_3822	protein short-root-like
			contig_3823	gdsl-like lipase acylhydrolase superfamily protein
			contig_3838	probable rhamnogalacturonate lyase b
			contig_3846	beta-galactosidase 6 isoform x2
			contig_3860	rop binding protein kinases
			contig_3872	isoform 1
			contig_3873	isoform partial
			contig_3888	serinc-domain containing serine and sphingolipid biosynthesis protein isoform 2
			contig_3889	protein phloem protein 2-like a1-like
			contig_3891	---NA---
			contig_3895	adenine phosphoribosyl transferase 4
			contig_3898	potassium transporter 5-like
			contig_3900	hypothetical protein CICLE_v10033705mg
			contig_3908	web family protein at3g51220
			contig_3936	protein transparent testa 1
			contig_3946	probably inactive leucine-rich repeat receptor-like protein kinase at5g48380-like isoform x1
			contig_3947	bak1-interacting receptor-like kinase 1 isoform 1
			contig_3961	---NA---
			contig_3968	expansin-a15-like
			contig_3979	germin-like protein subfamily 3 member 2
			contig_3980	platz transcription factor family protein isoform 1
			contig_3982	leucoanthocyanidin dioxygenase
			contig_3992	kinase superfamily protein
			contig_4006	peroxidase 25
			contig_4031	---NA---
			contig_4042	crib domain-containing protein ric10-like
			contig_4058	cupredoxin superfamily protein isoform 1
			contig_4066	ethylene-responsive transcription factor tiny-like
			contig_4100	wall-associated receptor kinase-like 8 isoform x1
			contig_4116	cyclin-dependent protein kinase inhibitor smr3-like
			contig_4119	beta carbonic anhydrase isoform 2
			contig_4133	scarecrow-like protein 8
			contig_4142	g-type lectin s-receptor-like serine threonine-protein kinase at1g11330-like
			contig_4145	casp-like protein vit_05s0020g01820
			contig_4149	uveal autoantigen with coiled-coil domains and ankyrin repeats isoform 1
			contig_4166	ndh-dependent cyclic electron flow 1 isoform 1
			contig_4167	ndh-dependent cyclic electron flow 1 isoform 2
			contig_4182	nc domain-containing-related-like protein
			contig_4186	---NA---
			contig_4191	sec14p-like phosphatidylinositol transfer family protein isoform 1
			contig_4235	hva22-like protein f
			contig_4246	ethylene-responsive transcription factor rap2-7-like isoform x1
			contig_4257	myb-related protein myb4-like
			contig_4258	myb-related protein myb4-like
			contig_4261	potassium voltage-gated channel subfamily h member 7
			contig_4269	flavonol synthase flavanone 3-hydroxylase-like
			contig_4282	protein networked 3a
			contig_4304	pollen ole e 1 allergen and extensin family
			contig_4308	calcium-transporting atpase plasma membrane-type-like
			contig_4326	tetraspanin family isoform 1
			contig_4336	caffeoylshikimate esterase-like
			contig_4344	mlo-like protein 6
			contig_4357	sugar carrier protein c-like
			contig_4360	uncharacterized membrane protein at1g06890-like
			contig_4366	nucleolar and coiled-body phosphoprotein 1-like
			contig_4384	c2h2-like zinc finger
			contig_4393	nucleobase-ascorbate transporter 4-like
			contig_4396	hypothetical protein CISIN_1g045165mg
			contig_4397	b-box zinc finger protein 20-like isoform x1
			contig_4400	protein exordium-like
			contig_4426	non-specific lipid-transfer protein at2g13820
			contig_4427	non-specific lipid-transfer protein at2g13820
			contig_4428	protease do-like chloroplastic
			contig_4434	probable carboxylesterase 18
			contig_4441	ethylene-responsive transcription factor win1-like
			contig_4453	acyl- n-acyltransferases superfamily protein isoform 1
			contig_4458	PREDICTED: uncharacterized protein LOC102629382 isoform X1
			contig_4462	fatty acyl- reductase 4
			contig_4465	vegetative cell wall protein gp1-like
			contig_4472	protein eceriferum 1-like
			contig_4476	transcription factor cycloidea
			contig_4479	myb domain protein
			contig_4484	lob domain-containing protein 1
			contig_4521	hypothetical protein CICLE_v10033705mg
			contig_4536	phosphoglycerate mutase-like protein at74h
			contig_4541	histidine kinase cki1-like
			contig_4548	membrane-anchored ubiquitin-fold protein 3
			contig_4549	hypothetical protein POPTR_0001s10630g
			contig_4553	histidine-containing phosphotransfer protein 1-like
			contig_4556	gag-pol identical
			contig_4570	saur-like auxin-responsive protein
			contig_4571	---NA---
			contig_4588	homeobox-leucine zipper protein hdg5-like isoform x2
			contig_4596	rac-like gtp-binding protein rac2
			contig_4602	hypothetical protein CISIN_1g045298mg
			contig_4637	rna recognition motif-containing family protein
			contig_4652	abc transporter g family member 11-like
			contig_4653	ef-hand calcium-binding domain-containing protein 4a
			contig_4670	par1 protein
			contig_4676	type i inositol -trisphosphate 5-phosphatase cvp2-like isoform x3
			contig_4677	major allergen pru ar 1-like
			contig_4693	basic helix-loop-helix dna-binding family protein
			contig_4706	heat stress transcription factor c-1
			contig_4708	proline-rich receptor-like protein kinase perk1-like isoform x2
			contig_4709	proline-rich receptor-like protein kinase perk1
			contig_4712	Uncharacterized protein TCM_034686
			contig_4723	transcription factor tcp14-like
			contig_4755	nac domain-containing protein 7-like
			contig_4776	reticulon family protein
			contig_4777	reticulon family protein
			contig_4786	uncharacterized serine-rich protein
			contig_4792	---NA---
			contig_4793	calmodulin binding
			contig_4796	ankyrin repeat-containing protein
			contig_4798	sigma factor binding protein chloroplastic-like
			contig_4817	g-type lectin s-receptor-like serine threonine-protein kinase rlk1
			contig_4829	nodulin 21 -like transporter family protein isoform 1
			contig_4842	germin-like protein 9-3
			contig_4845	bidirectional sugar transporter sweet15-like
			contig_4849	protein polychome-like
			contig_4853	cyclin isoform 1
			contig_4860	protein eceriferum 26-like
			contig_4863	calcium ion binding
			contig_4869	serine carboxypeptidase-like 25
			contig_4877	probable strigolactone esterase d14 homolog
			contig_4906	chitinase chi1 precursor
			contig_4910	nac domain-containing protein 21 22-like
			contig_4911	cell wall vacuolar inhibitor of fructosidase 2-like
			contig_4922	upf0481 protein at3g47200-like isoform x1
			contig_4935	coiled-coil domain-containing protein 132 isoform x1
			contig_4952	---NA---
			contig_4966	senescence-specific cysteine protease sag39
			contig_4979	ankyrin repeat-containing protein at3g12360-like isoform x1
			contig_4980	ankyrin repeat-containing protein at5g02620-like
			contig_4981	( )-nerolidol synthase 1-like isoform x1
			contig_4991	nitronate monooxygenase
			contig_5009	spindle and kinetochore-associated protein 1 homolog
			contig_5010	spindle and kinetochore-associated protein 1 homolog
			contig_5020	PREDICTED: uncharacterized protein LOC105778528
			contig_5027	molybdenum cofactor sulfurase-like
			contig_5028	indole-3-pyruvate monooxygenase yucca6-like
			contig_5039	PREDICTED: uncharacterized protein LOC102623764
			contig_5042	homeobox-leucine zipper protein isoform 1
			contig_5048	---NA---
			contig_5056	hypothetical protein POPTR_0015s02632g
			contig_5075	cyclin-dependent kinase b2-2
			contig_5079	gata transcription factor 15-like
			contig_5080	disease resistance family protein lrr family
			contig_5093	actin-depolymerizing factor 10
			contig_5115	dna-binding protein escarola
			contig_5119	transcription repressor myb5-like
			contig_5120	transcription repressor myb5-like
			contig_5129	dc1 domain-containing family protein
			contig_5134	mlo protein homolog 1-like
			contig_5136	udp-glycosyltransferase 87a1-like
			contig_5139	zinc finger protein 7-like
			contig_5144	hmg1 2-like protein
			contig_5150	peroxidase 21
			contig_5166	burp domain-containing protein 3-like
			contig_5175	cyclin-dependent protein kinase inhibitor smr3-like
			contig_5184	f-box only protein 13
			contig_5194	o-acyltransferase wsd1-like
			contig_5208	probable serine threonine-protein kinase ddb_g0291918-like
			contig_5210	ring fyve phd zinc finger-containing
			contig_5228	hypothetical protein CICLE_v10025511mg
			contig_5251	hypothetical protein CICLE_v10008271mg
			contig_5261	receptor-like serine threonine-protein kinase sd1-8
			contig_5277	ubiquitin-conjugating enzyme e2 28-like
			contig_5289	(-)-germacrene d synthase-like
			contig_5290	(-)-germacrene d synthase-like isoform x1
			contig_5299	homeodomain-like superfamily
			contig_5317	---NA---
			contig_5337	isoflavone reductase homolog
			contig_5340	---NA---
			contig_5346	alpha beta-hydrolases superfamily protein
			contig_5347	alpha beta-hydrolases superfamily protein
			contig_5349	vq motif-containing family protein
			contig_5361	PREDICTED: uncharacterized protein LOC102610728 isoform X1
			contig_5362	---NA---
			contig_5368	PREDICTED: uncharacterized protein LOC105135456 isoform X1
			contig_5371	translation initiation factor if- isoform 1
			contig_5381	probable membrane-associated kinase regulator 4-like
			contig_5393	wuschel related homeobox isoform 1
			contig_5394	thaumatin-like protein
			contig_5406	beta-carotene hydroxylase
			contig_5414	abc transporter f family member 4
			contig_5441	ring-h2 finger protein atl16-like
			contig_5443	bidirectional sugar transporter sweet1-like isoform x2
			contig_5451	protein iq-domain 1
			contig_5459	protein restricted tev movement 2-like
			contig_5463	---NA---
			contig_5467	hypothetical protein CICLE_v10017095mg
			contig_5469	ctd small phosphatase-like protein
			contig_5481	transmembrane emp24 domain-containing protein p24delta9
			contig_5482	myelin transcription factor 1-like protein
			contig_5491	polynucleotide adenylyltransferase family protein
			contig_5492	zinc finger protein 6
			contig_5501	dof-type zinc finger dna-binding family protein
			contig_5516	skp1-like protein 21 isoform 2
			contig_5524	probable pectinesterase 68-like
			contig_5526	hypothetical protein CICLE_v10008947mg
			contig_5529	mlo protein homolog 1-like
			contig_5539	probable transmembrane ascorbate ferrireductase 3
			contig_5540	zinc finger protein zat5-like
			contig_5559	PREDICTED: uncharacterized protein LOC104422693
			contig_5569	cyclin family protein
			contig_5586	tropinone reductase homolog at1g07440-like
			contig_5595	---NA---
			contig_5597	45 kda immediate-early 2
			contig_5603	hypothetical protein CISIN_1g021854mg
			contig_5605	transcription factor myb108-like
			contig_5606	transcription factor myb108-like
			contig_5610	ankyrin-3-like isoform x1
			contig_5612	---NA---
			contig_5628	PREDICTED: uncharacterized protein LOC102616011
			contig_5651	histidine-containing phosphotransfer protein 4-like
			contig_5660	hypothetical protein VITISV_044315
			contig_5666	cytochrome p450 81e8-like
			contig_5672	sugar transport protein 5
			contig_5675	suppressor protein srp40-like
			contig_5679	alpha-expansin 8
			contig_5681	gata type zinc finger transcription factor family protein
			contig_5682	gata type zinc finger transcription factor family protein
			contig_5688	p-loop containing nucleoside triphosphate hydrolases superfamily protein
			contig_5725	bag family molecular chaperone regulator 2
			contig_5730	udp-n-acetylglucosamine--n-acetylmuramyl- pyrophosphoryl-undecaprenol n-acetylglucosamine transferase isoform 1
			contig_5741	myb-related protein 305-like isoform x1
			contig_5748	dirigent protein 22-like
			contig_5753	phosphatase 2c family protein isoform 1
			contig_5757	gcn5-related n-acetyltransferase family protein
			contig_5761	tetraketide alpha-pyrone reductase 1-like isoform x1
			contig_5772	---NA---
			contig_5773	disease resistance response protein 206-like
			contig_5785	serine arginine repetitive matrix protein 2-like isoform x1
			contig_5792	gata transcription factor 12
			contig_5812	methylesterase 17
			contig_5821	act domain repeat 6 isoform 2
			contig_5827	cyclic nucleotide-gated ion channel 1-like
			contig_5850	nucleosome assembly protein 1 1
			contig_5877	translationally controlled tumor protein
			contig_5881	histone -like
			contig_5902	calcium-transporting atpase plasma membrane-type
			contig_5903	calcium-transporting atpase plasma membrane-type-like isoform x1
			contig_5905	yucca 3
			contig_5918	casp-like protein poptrdraft_810994-like
			contig_5930	PREDICTED: uncharacterized protein LOC105124685
			contig_5957	ring-h2 finger protein atl45-like
			contig_5969	anthocyanidin 3-o-glucosyltransferase 5-like
			contig_5971	conserved hypothetical protein
			contig_5997	2-oxoglutarate-dependent dioxygenase dao-like
			contig_5998	PREDICTED: uncharacterized protein LOC102616745
			contig_6007	agamous-like mads-box protein agl12
			contig_6015	Uncharacterized protein TCM_004768
			contig_6016	transcription factor pif7 isoform x1
			contig_6026	agamous-like mads-box protein agl11
			contig_6027	agamous-like mads-box protein agl11
			contig_6032	2-aminoethanethiol dioxygenase-like
			contig_6033	regulator of vps4 activity in the mvb pathway
			contig_6043	stress responsive alpha-beta barrel domain protein isoform 1
			contig_6067	hypothetical protein CICLE_v10006295mg
			contig_6076	beta- -glucanase
			contig_6078	auxin-responsive protein iaa31
			contig_6087	acyl carrier protein mitochondrial-like
			contig_6107	apoptosis 1 inhibitor-like
			contig_6108	sugar transporter erd6-like 5 isoform x1
			contig_6118	PREDICTED: uncharacterized protein LOC100255936
			contig_6125	mads-box protein jointless-like isoform x2
			contig_6142	hypothetical protein CICLE_v10002425mg
			contig_6174	hypothetical protein VITISV_000236
			contig_6180	---NA---
			contig_6195	aaa-type atpase family protein ankyrin repeat family protein isoform 2
			contig_6209	conserved hypothetical protein
			contig_6241	cbl-interacting serine threonine-protein kinase 1-like isoform x1
			contig_6310	serine carboxypeptidase-like 7
			contig_6314	hypothetical protein CISIN_1g032816mg
			contig_6335	copper-binding family protein
			contig_6377	PREDICTED: uncharacterized protein LOC100257965 isoform X1
			contig_6380	hypothetical protein CISIN_1g008090mg
			contig_6383	---NA---
			contig_6385	cytochrome p450 705a5-like
			contig_6386	cytochrome p450 705a5-like
			contig_6393	ring-h2 finger protein atl20-like
			contig_6396	ferric-chelate reductase 1
			contig_6403	r2r3-myb transcription
			contig_6407	Uncharacterized protein TCM_034301
			contig_6412	btb poz domain-containing isoform 3
			contig_6413	hypothetical protein CICLE_v10023564mg
			contig_6415	lrr receptor-like serine threonine-protein kinase gso1
			contig_6422	protein nim1-interacting 3
			contig_6430	dopamine beta-
			contig_6448	probable receptor-like protein kinase at1g67000 isoform x1
			contig_6450	mate efflux family protein 5-like
			contig_6452	hypothetical protein CICLE_v10014740mg
			contig_6462	crib domain-containing protein ric4-like
			contig_6472	protein chloroplastic-like
			contig_6473	actin depolymerizing factor 7
			contig_6479	major allergen pru ar 1-like
			contig_6486	myb-related protein zm1-like
			contig_6504	probable wrky transcription factor 17 isoform x1
			contig_6505	wrky transcription factor 21 family protein
			contig_6506	probable leucine-rich repeat receptor-like protein kinase at2g33170-like
			contig_6521	line-type retrotransposon lib insertion at the s11 site-like protein
			contig_6528	glutamate dehydrogenase 2
			contig_6535	conserved hypothetical protein
			contig_6537	homeobox protein knotted-1-like 6
			contig_6543	periodic tryptophan protein 2-like protein
			contig_6545	late embryogenesis abundant protein 2
			contig_6555	PREDICTED: uncharacterized protein LOC105764168
			contig_6564	transcription factor bhlh75-like
			contig_6567	abc transporter g family member 11
			contig_6569	apetala1-like protein
			contig_6573	PREDICTED: uncharacterized protein LOC105771284
			contig_6574	---NA---
			contig_6575	hyp1_davta ame: full=hydrophobin-1 ame: allergen=cla h ? flags: precursor
			contig_6587	probable lrr receptor-like serine threonine-protein kinase at4g08850-like
			contig_6592	rna polymerase sigma factor chloroplastic-like
			contig_6601	poly
			contig_6607	protein phosphatase
			contig_6621	secretory carrier-associated membrane protein 1-like
			contig_6622	elongation factor 1-alpha
			contig_6624	multidrug resistance protein abc transporter family
			contig_6635	rna-binding protein 38 isoform x1
			contig_6643	dynein light chain flagellar outer arm-like
			contig_6644	serine threonine-protein kinase at3g07070-like
			contig_6656	hypothetical protein POPTR_0004s08670g
			contig_6659	hypothetical protein CICLE_v10008257mg
			contig_6664	lob domain protein 22
			contig_6674	cytokinin riboside 5 -monophosphate phosphoribohydrolase log1-like
			contig_6733	blue copper
			contig_6736	transcription factor emb1444-like
			contig_6741	transcription factor bhlh30-like
			contig_6764	PREDICTED: uncharacterized protein LOC101511691
			contig_6765	protein spt2-like
			contig_6766	vq motif-containing family protein
			contig_6773	pathogenesis-related protein
			contig_6788	uncharacterized transporter ybr287w-like isoform x1
			contig_6803	splicing suppressor of white-apricot homolog isoform x1
			contig_6826	par1 protein
			contig_6856	protein crabs claw isoform x1
			contig_6857	protein crabs claw isoform x1
			contig_6861	---NA---
			contig_6868	lysosomal amino acid transporter 1
			contig_6869	calmodulin like 37
			contig_6889	allene oxide cyclase
			contig_6897	kinase superfamily isoform 2
			contig_6907	nudix hydrolase 2-like isoform x2
			contig_6920	nac domain containing protein 35
			contig_6921	nac domain containing protein 35
			contig_6940	transcription factor bhlh92
			contig_6944	pyridoxal-5\ -phosphate-dependent enzyme family protein isoform 1
			contig_6946	cytokinin riboside 5 -monophosphate phosphoribohydrolase log5-like
			contig_6968	transcription factor myb108-like
			contig_6975	metal ion binding
			contig_6987	metalloendoproteinase 1-like
			contig_6997	myb-related protein 308-like
			contig_7002	hypothetical protein CICLE_v10032506mg
			contig_7007	encodes a protein whose expression is responsive to nematode
			contig_7013	---NA---
			contig_7020	wrky dna-binding protein isoform 1
			contig_7021	probable wrky transcription factor 40
			contig_7032	calcium-binding protein cml19
			contig_7046	calmodulin-related family protein
			contig_7082	60s acidic ribosomal protein p0
			contig_7083	---NA---
			contig_7091	dnaj heat shock n-terminal domain-containing
			contig_7094	integrase-type dna-binding superfamily
			contig_7095	osmotin 34
			contig_7096	wrky family transcription factor
			contig_7098	elongation factor 1-alpha
			contig_7103	late embryogenesis abundant hydroxyproline-rich glycoprotein family
			contig_7104	cation h(+) antiporter 20-like
			contig_7105	protein lateral organ boundaries
			contig_7112	class i glutamine amidotransferase-like superfamily protein
			contig_7115	gdsl esterase lipase at1g74460-like
			contig_7117	---NA---
			contig_7120	peroxidase 15-like
			contig_7127	bifunctional inhibitor lipid-transfer protein seed storage 2s albumin superfamily isoform 1
			contig_7128	f-box protein skip23-like
			contig_7131	myo-inositol oxygenase 2 isoform 1
			contig_7132	cytochrome family subfamily polypeptide 1 isoform 1
			contig_7133	ornithine decarboxylase-like
			contig_7138	hypothetical protein CICLE_v10031707mg
			contig_7139	metal transporter nramp5-like
			contig_7140	udp-glycosyltransferase 74f2-like
			contig_7144	floral homeotic protein pmads 2
			contig_7145	u-box domain-containing protein 21-like
			contig_7150	calponin transgelin
			contig_7153	transcription repressor myb6-like
			contig_7154	transcription repressor myb6-like
			contig_7156	probable protein phosphatase 2c 51
			contig_7158	abscisic acid-insensitive 5-like protein 1
			contig_7159	ribosomal protein s20
			contig_7160	bahd acyltransferase at5g47980-like
			contig_7161	atp binding
			contig_7162	atp-dependent helicase nuclease subunit a
			contig_7165	myosin heavy isoform n
			contig_7167	zeaxanthin chloroplastic-like
			contig_7171	elongation factor 1-alpha
			contig_7172	nudix hydrolase 2-like isoform x2
			contig_7174	glutathione s-transferase
			contig_7176	probable polygalacturonase at3g15720
			contig_7178	peroxidase 15-like
			contig_7179	non-specific lipid-transfer protein at2g13820
			contig_7180	40s ribosomal protein s17
			contig_7181	upf0496 protein at1g20180-like
			contig_7182	gibberellin 20-oxidase family protein
			contig_7186	elongation factor 3
			contig_7187	probable 2-oxoglutarate-dependent dioxygenase aop1
			contig_7188	atp synthase protein 9
			contig_7191	glycerol-3-phosphate acyltransferase 1
			contig_7194	myosin light chain alkali isoform x2
			contig_7195	f-box protein skip23-like
			contig_7196	probable xyloglucan endotransglucosylase hydrolase protein 23-like
			contig_7199	vegetative incompatibility protein het-e-1-like
			contig_7200	vegetative incompatibility protein het-e-1-like
			contig_7204	gdsl esterase lipase at1g71691-like
			contig_7205	homeodomain-like superfamily
			contig_7211	translocator protein homolog
			contig_7212	late embryogenesis abundant protein d-29
			contig_7218	stearoyl- desaturase (delta-9 desaturase)
			contig_7219	expansin-like b1
			contig_7222	serine arginine repetitive matrix protein
			contig_7223	cell wall protein
			contig_7225	duplicated homeodomain-like superfamily
			contig_7228	zinc finger protein
			contig_7231	pathogenesis-related family protein
			contig_7232	omega-hydroxypalmitate o-feruloyl transferase-like
			contig_7233	copper transporter 6-like
			contig_7235	troponin invertebrate
			contig_7238	endochitinase pr4-like
			contig_7244	40s ribosomal protein s14
			contig_7245	probable leucine-rich repeat receptor-like protein kinase at1g35710
			contig_7247	60s ribosomal protein l3
			contig_7249	gdsl esterase lipase at5g33370-like
			contig_7251	hsp70-like protein
			contig_7253	trans-cinnamate 4-monooxygenase
			contig_7254	spotted leaf
			contig_7255	spotted leaf
			contig_7258	sister chromatid cohesion 1 protein 1
			contig_7262	arginine kinase
			contig_7264	myb family transcription factor at1g14600
			contig_7266	Plasmodium exported protein, unknown function
			contig_7267	Plasmodium exported protein, unknown function
			contig_7274	tcp domain protein
			contig_7276	agamous like6-like protein
			contig_7278	60s ribosomal protein l15
			contig_7286	ethylene-responsive transcription factor crf5-like
			contig_7291	o-acyltransferase wsd1-like
			contig_7292	cation h(+) antiporter 18
			contig_7293	abc transporter g family member 6-like
			contig_7296	histone deacetylase 18 -like protein
			contig_7309	muscle myosin heavy chain
			contig_7310	ethylene-responsive transcription factor erf113
			contig_7311	ethylene-responsive transcription factor erf114-like
			contig_7315	suppressor protein srp40-like
			contig_7316	udp-glucosyl transferase
			contig_7317	probable serine threonine-protein kinase at1g18390 isoform x1
			contig_7321	probable pectinesterase pectinesterase inhibitor 47
			contig_7323	sequence-specific dna binding transcription factors isoform 2
			contig_7329	gdsl esterase lipase at1g29660-like
			contig_7334	arm repeat superfamily protein
			contig_7337	tpr repeat-containing thioredoxin ttl1-like
			contig_7338	phospholipase a chloroplastic-like
			contig_7347	probable purple acid phosphatase 20
			contig_7351	mads-box protein jointless-like
			contig_7352	ring-h2 finger protein atl11-like
			contig_7357	cinnamoyl- reductase 2-like
			contig_7369	agamous-like mads-box protein agl8 isoform 1
			contig_7371	gaba transporter 1-like
			contig_7374	cyclin-dependent kinase-like 5
			contig_7377	macpf domain-containing protein at1g14780-like isoform x2
			contig_7378	60s ribosomal protein l23
			contig_7383	11-oxo-beta-amyrin 30-oxidase-like
			contig_7384	dehydration-responsive element-binding protein 1b-like
			contig_7389	myb transcription factor family protein
			contig_7398	actin
			contig_7405	---NA---
			contig_7418	protein nrt1 ptr family -like
			contig_7419	60s ribosomal protein l8
			contig_7420	myb-like 102
			contig_7421	myb-like 102
			contig_7422	nitrate transporter -like
			contig_7424	fructose-bisphosphate class ii
			contig_7425	cytochrome p450 87a3
			contig_7430	basic-leucine zipper transcription factor family
			contig_7437	r2r3-myb transcription factor
			contig_7438	inactive hydroxysteroid dehydrogenase-like protein 1
			contig_7441	auxin-responsive protein iaa32
			contig_7443	calmodulin-binding family protein
			contig_7445	strictosidine synthase 1
			contig_7449	mate efflux family protein 5
			contig_7450	mate efflux family protein 5
			contig_7452	extracellular matrix protein
			contig_7455	elongation factor 1-alpha 1
			contig_7459	probable indole-3-pyruvate monooxygenase yucca9
			contig_7463	probable indole-3-pyruvate monooxygenase yucca4
			contig_7468	flavonol 4 -
			contig_7470	ammonium transporter 2 family protein
			contig_7472	pollen ole e 1 allergen and extensin family protein
			contig_7473	---NA---
			contig_7478	indole-3-acetic acid-induced protein arg7-like
			contig_7482	kinase-like protein tmkl1
			contig_7483	lob domain-containing protein 1
			contig_7485	phd finger family partial
			contig_7487	phosphate transporter
			contig_7494	receptor-like cytosolic serine threonine-protein kinase rbk2
			contig_7496	methylesterase 10-like
			contig_7499	non-specific lipid transfer protein gpi-anchored 2-like
			contig_7500	serine-threonine protein plant-
			contig_7502	subtilisin-like protease
			contig_7503	polygalacturonase-like
			contig_7508	---NA---
			contig_7509	extracellular ribonuclease le-like
			contig_7513	mads-box protein soc1 isoform x1
			contig_7516	---NA---
			contig_7518	salicylate carboxymethyltransferase-like
			contig_7520	2-alkenal reductase (nadp(+)-dependent)-like
			contig_7525	60s ribosomal protein l24
			contig_7534	germin-like protein subfamily 1 member 15-like
			contig_7537	uncharacterized loc100273652
			contig_7538	transcription factor bhlh110-like isoform x1
			contig_7540	---NA---
			contig_7542	ribosomal protein l4
			contig_7554	40s ribosomal protein s23
			contig_7557	probable f-box protein at4g22030
			contig_7564	peroxidase 11
			contig_7570	28 kda heat- and acid-stable phospho
			contig_7574	phosphate transporter
			contig_7575	e3 ubiquitin ligase big brother-related-like
			contig_7582	hypothetical protein M438DRAFT_334272
			contig_7583	PREDICTED: uncharacterized protein LOC102630528
			contig_7589	ornithine decarboxylase-like
			contig_7598	wsc domain-containing partial
			contig_7602	cytosolic sulfotransferase 8-like
			contig_7604	protein lurp-one-related 6
			contig_7605	wrky transcription factor 65 -like protein
			contig_7617	hypothetical protein CISIN_1g045348mg
			contig_7623	hypothetical protein CICLE_v10026017mg
			contig_7624	gibberellin 3-beta-dioxygenase 1
			contig_7635	glutathione s-
			contig_7636	hypothetical protein JCGZ_15992
			contig_7637	probable wrky transcription factor 33
			contig_7641	glyceraldehyde-3-phosphate dehydrogenase
			contig_7649	Uncharacterized protein isoform 1
			contig_7652	leucine-rich repeat family protein
			contig_7663	s-locus lectin protein kinase family
			contig_7666	hsp72-like protein
			contig_7672	gdsl esterase lipase at5g33370-like
			contig_7677	40s ribosomal protein s6
			contig_7678	embryo-specific protein
			contig_7679	ribosomal protein s23
			contig_7681	PREDICTED: uncharacterized protein LOC102610375 isoform X1
			contig_7682	40s ribosomal protein s2
			contig_7686	expression of the gene is downregulated in the presence of
			contig_7687	probable wrky transcription factor 28
			contig_7690	atp synthase
			contig_7696	pectate lyase-like
			contig_7698	glutathione s-transferase
			contig_7700	hypothetical protein TREMEDRAFT_41801
			contig_7701	hypothetical protein POPTR_0014s01610g
			contig_7704	knox elk homeobox transcription factor isoform 1
			contig_7709	adenine nucleotide translocase
			contig_7717	rubredoxin-like superfamily protein
			contig_7719	platz transcription factor family
			contig_7725	50s ribosomal protein lp2
			contig_7728	citrate synthase
			contig_7730	probable mannitol dehydrogenase
			contig_7737	lob domain-containing protein 36-like
			contig_7738	csep0040 effector protein
			contig_7739	serine threonine-protein kinase at5g01020
			contig_7742	probable glutathione s-transferase
			contig_7747	f-box protein skip23-like
			contig_7750	60s ribosomal protein l7a
			contig_7752	#NAME?
			contig_7755	guanine nucleotide-binding protein subunit beta-like protein
			contig_7767	probable mitochondrial chaperone bcs1-b
			contig_7772	wrky transcription
			contig_7774	alpha beta-hydrolases superfamily isoform 1
			contig_7781	lob domain-containing protein 15
			contig_7782	transcription factor jungbrunnen 1-like isoform x1
			contig_7789	PREDICTED: uncharacterized protein LOC102608484
			contig_7811	auxin-induced protein aux28
			contig_7812	aspartic proteinase a2-like
			contig_7815	phytochrome kinase substrate-related family protein
			contig_7820	40s ribosomal protein s9
			contig_7828	nt domain of poly polymerase and terminal uridylyl transferase-containing isoform 1
			contig_7838	histidine-containing phosphotransfer protein 1-like
			contig_7856	non-specific lipid-transfer protein 8-like
			contig_7864	ethylene-responsive transcription factor erf021-like
			contig_7876	auxin efflux carrier component 2-like
			contig_7892	probable citrate synthase mitochondrial
			contig_7893	myb transcription factor
			contig_7894	carrier protein
			contig_7896	---NA---
			contig_7901	translation elongation factor 2
			contig_7903	phytosulfokine receptor 1-like
			contig_7954	Uncharacterized protein TCM_000585
			contig_7973	nac domain-containing protein 8-like
			contig_7977	cofilin actin-depolymerizing factor homolog
			contig_8011	selenoprotein h-like
			contig_8014	upf0481 protein at3g02645-like
			contig_8024	plasma-membrane proton-efflux p-type atpase
			contig_8037	tubulin beta-1 chain
			contig_8048	---NA---
			contig_8060	mannitol dehydrogenase
			contig_8061	tpx2 protein
			contig_8065	f-box protein skip23-like
			contig_8066	probable pectinesterase 67
			contig_8083	burp domain-containing protein 3-like
			contig_8087	calcium-binding protein pbp1-like
			contig_8090	shwachman-bodian-diamond syndrome protein
			contig_8093	gibberellin-regulated protein 3
			contig_8096	receptor like protein isoform 1
			contig_8116	Uncharacterized protein TCM_005189
			contig_8117	hypothetical protein BAUCODRAFT_27538
			contig_8128	---NA---
			contig_8130	abscisic acid-insensitive 5-like protein 2
			contig_8139	metalloendoproteinase 1-like
			contig_8148	probable wrky transcription factor 75
			contig_8154	chlorophyll synthesis pathway protein
			contig_8167	tubulin alpha-1 chain
			contig_8192	---NA---
			contig_8204	40s ribosomal protein s3
			contig_8210	PREDICTED: uncharacterized protein At1g15400-like
			contig_8217	fatty acyl- reductase 3-like
			contig_8225	---NA---
			contig_8228	cellulose synthase like
			contig_8229	Uncharacterized protein TCM_019323
			contig_8239	PREDICTED: uncharacterized protein LOC104880148
			contig_8241	PREDICTED: uncharacterized protein LOC104814705
			contig_8292	rna-directed dna polymerase (reverse transcriptase) chromo zinc cchc-type peptidase active site polynucleotidyl ribonuclease h fold
			contig_8293	rna-directed dna polymerase (reverse transcriptase) chromo zinc cchc-type peptidase active site polynucleotidyl ribonuclease h fold
			contig_8294	PREDICTED: uncharacterized protein LOC102595311
			contig_8295	PREDICTED: uncharacterized protein LOC104820194
			contig_8301	hypothetical protein L484_016638
			contig_8302	transposon tf2-1 polyprotein isoform x1
			contig_8303	PREDICTED: uncharacterized protein LOC102595311
			contig_8304	acyl- oxidase partial
			contig_8337	hypothetical protein CISIN_1g020973mg
			contig_8362	transcription factor rax1-like
			contig_8370	hypothetical protein CICLE_v10022926mg
			contig_8389	dynein light chain type 1 family protein isoform 1
			contig_8391	---NA---
			contig_8398	phenolic glucoside malonyltransferase 1-like
			contig_8406	protein mks1-like
			contig_8409	oxygen-evolving enhancer protein chloroplastic-like
			contig_8451	hypothetical protein POPTR_0002s24140g
			contig_8514	bifunctional 3-dehydroquinate dehydratase shikimate chloroplastic-like
			contig_8523	disease resistance rpp13-like protein 1-like isoform x1
			contig_8529	mitigen activated protein kinase
			contig_8531	---NA---
			contig_8533	haloacid dehalogenase-like hydrolase superfamily protein isoform 1
			contig_8534	haloacid dehalogenase-like hydrolase superfamily protein isoform 1
			contig_8598	disease resistance protein
			contig_8618	protein disulfide-isomerase 5-3-like
			contig_8619	caffeoylshikimate esterase-like
			contig_8622	---NA---
			contig_8625	ocs element-binding factor 1-like
			contig_8641	g patch domain-containing 3
			contig_8643	probable methyltransferase pmt11
			contig_8695	---NA---
			contig_8704	upf0481 protein at3g02645-like
			contig_8707	auxin-induced protein 6b-like
			contig_8728	---NA---
			contig_8735	disease resistance protein
			contig_8738	disease resistance protein rga1-like
			contig_8742	protein mor1-like
			contig_8766	disease resistance protein rga2-like
			contig_8767	disease resistance protein rga3 isoform x9
			contig_8785	af478379_1gag-pol polyprotein
			contig_8844	---NA---
			contig_8908	---NA---
			contig_8927	b2 protein
			contig_8938	root r-b2
			contig_8992	protein tify 10a-like
			contig_9025	ankyrin repeat-containing protein at3g12360-like isoform x3
			contig_9157	rna-binding family protein isoform 1
			contig_9201	hypothetical protein VITISV_018031
			contig_9221	golgin candidate isoform 1
			contig_9235	beta-carotene isomerase chloroplastic
			contig_9311	chalcone synthase
			contig_9327	---NA---
			contig_9390	plasma membrane isoform 1
			contig_9458	hypothetical protein CICLE_v10025761mg
			contig_9496	protein chloroplastic
			contig_9621	1l-myo-inositol 1-phosphate synthase family protein
			contig_9623	inositol-3-phosphate synthase
			contig_9696	probable glucan endo- -beta-glucosidase a6
			contig_9704	probable glycerol-3-phosphate acyltransferase 8
			contig_9741	laccase
			contig_9742	PREDICTED: laccase-14-like
			contig_9743	PREDICTED: laccase-15-like
			contig_9868	transcription factor bim1 isoform x1
			contig_9894	brassinazole-resistant 1
			contig_9912	wrky transcription factor 15 family protein
			contig_9927	indole-3-acetic acid-amido synthetase
			contig_9958	PREDICTED: uncharacterized protein LOC102610826 isoform X2
			contig_9961	hypothetical protein TREMEDRAFT_69397
			contig_9978	glycine cleavage system h protein mitochondrial
			contig_9982	peroxidase 64-like
			contig_9987	---NA---
			contig_10017	serine carboxypeptidase-like 18 isoform x2
			contig_10021	probable lrr receptor-like serine threonine-protein kinase at4g08850
			contig_10029	(-)-isopiperitenol (-)-carveol mitochondrial-like
			contig_10040	cysteine-rich receptor-like protein kinase 10
			contig_10074	tetraketide alpha-pyrone reductase 1-like isoform x1
			contig_10119	salicylate o-methyltransferase
			contig_10145	---NA---
			contig_10158	btb poz domain-containing protein at5g67385 isoform x2
			contig_10190	ap2-like ethylene-responsive transcription factor at1g16060
			contig_10220	serine carboxypeptidase-like 18
			contig_10229	---NA---
			contig_10307	delta-1-pyrroline-5-carboxylate synthase
			contig_10320	casp-like protein
			contig_10325	basic blue
			contig_10339	serine carboxypeptidase-like 18
			contig_10378	transposon mutator sub-class
			contig_10399	ankyrin repeat family protein
			contig_10418	serine arginine repetitive matrix protein 1
			contig_10429	trehalose-6-phosphate phosphatase family protein
			contig_10501	---NA---
			contig_10502	class iii peroxidase
			contig_10530	cytochrome b561 ferric reductase transmembrane family
			contig_10534	gb: isoform 1
			contig_10555	probable pectate lyase 5
			contig_10687	par1 protein
			contig_10806	rop guanine nucleotide exchange factor 12-like
			contig_10807	photosystem i reaction center subunit vi- chloroplastic-like
			contig_10843	replication factor c 36 kda family protein
			contig_10856	---NA---
			contig_10883	oligopeptide transporter 4-like
			contig_10884	oligopeptide transporter 4-like
			contig_10971	hypothetical protein MIMGU_mgv1a010502mg
			contig_11016	maternal effect embryo arrest
			contig_11059	myb domain protein
			contig_11074	transcription factor une10
			contig_11137	mlp-like protein 423
			contig_11242	udp-glucuronic acid decarboxylase 2-like
			contig_11290	myb domain protein
			contig_11297	thermostable pectinesterase
			contig_11443	basic form of pathogenesis-related protein 1-like
			contig_11457	rab gtpase a5b
			contig_11458	---NA---
			contig_11536	homeobox-leucine zipper protein athb-40-like
			contig_11541	125 kda kinesin-related
			contig_11561	abc transporter g family member 32-like
			contig_11630	---NA---
			contig_11673	phospholipase d epsilon
			contig_11676	major facilitator superfamily
			contig_11694	cyclic nucleotide-gated ion channel 1-like
			contig_11768	l-ascorbate oxidase-like
			contig_11866	c2h2 and c2hc zinc fingers superfamily protein
			contig_11879	helicase swr1 isoform x2
			contig_11922	---NA---
			contig_12042	ethylene-responsive transcription factor shine 2-like
			contig_12155	pgr5-like protein chloroplastic isoform x1
			contig_12211	chaperone -domain superfamily protein
			contig_12212	chaperone -domain superfamily protein
			contig_12234	endoxyloglucan transferase
			contig_12235	endoxyloglucan transferase
			contig_12265	homeobox protein 33 isoform 1
			contig_12266	homeobox protein 33 isoform 1
			contig_12271	ctp synthase
			contig_12277	ctp synthase 2-like isoform x2
			contig_12301	---NA---
			contig_12341	tpx2 family isoform 1
			contig_12384	linoleate 13s-lipoxygenase 2- chloroplastic-like
			contig_12557	ras-related protein rabe1c-like isoform x1
			contig_12559	alpha-l-fucosidase 2
			contig_12560	probable lrr receptor-like serine threonine-protein kinase at4g37250
			contig_12616	protein aspartic protease in guard cell 1-like
			contig_12633	---NA---
			contig_12649	---NA---
			contig_12696	expansin alpha
			contig_12758	alpha beta-hydrolase superfamily protein
			contig_12778	hypothetical protein CICLE_v10012740mg
			contig_12803	magnesium proton exchanger
			contig_12812	glycerol-3-phosphate acyltransferase 2
			contig_12814	aberrant root formation protein 4-like isoform x1
			contig_12844	laccase 17
			contig_12879	udp-glucuronosyltransferase family protein
			contig_12886	myb-related protein 315-like
			contig_12893	growth-regulating factor 3
			contig_13061	galactose oxidase-like
			contig_13067	actin-binding fh2 protein isoform 1
			contig_13072	protein isoform 2
			contig_13083	ribonuclease p protein subunit p38-related isoform 2
			contig_13182	t-complex protein 1 subunit alpha-like
			contig_13226	forked1 isoform 1
			contig_13246	PREDICTED: uncharacterized protein LOC102614205
			contig_13249	gdsl esterase lipase 1-like
			contig_13361	transcription repressor ofp12-like
			contig_13398	u3 small nucleolar ribonucleoprotein protein
			contig_13510	rna polymerase ii-associated protein
			contig_13585	growth-regulating factor 1-like isoform x1
			contig_13626	transcription factor laf1-like
			contig_13704	---NA---
			contig_13771	beta-expansin 3
			contig_13787	myb-like transcription factor family
			contig_13860	dna-directed rna polymerase ii subunit rpb1 isoform 1
			contig_13953	3-ketoacyl- synthase
			contig_13954	3-ketoacyl- synthase 19-like
			contig_13969	---NA---
			contig_13970	---NA---
			contig_13981	vegetative cell wall protein gp1-like
			contig_13983	probable pectate lyase 8
			contig_13988	probable pectate lyase 8
			contig_14001	protein ralf-like 24
			contig_14012	epidermal patterning factor-like protein 6
			contig_14013	epidermal patterning factor-like protein 6
			contig_14050	hydroquinone glucosyltransferase-like
			contig_14150	non-specific lipid transfer protein gpi-anchored 1-like
			contig_14277	guanine nucleotide-binding protein subunit gamma 3-like
			contig_14359	serine carboxypeptidase-like 18
			contig_14363	intracellular protein transport protein uso1-like
			contig_14364	intracellular protein transport protein uso1-like
			contig_14365	hypothetical protein CICLE_v10008167mg
			contig_14382	tropinone reductase homolog at1g07440-like isoform x2
			contig_14407	photosystem ii 5 kda chloroplastic-like
			contig_14448	polygalacturonase at1g48100
			contig_14493	o-fucosyltransferase family protein isoform 1
			contig_14516	limonene synthase
			contig_14737	indole-3-acetic acid-amido synthetase
			contig_14780	mate efflux family protein chloroplastic-like
			contig_14803	hypothetical protein POPTR_0001s38830g
			contig_14846	beta-glucosidase 17-like
			contig_14853	ap2 erf and b3 domain-containing transcription factor at1g51120-like
			contig_14854	ap2 erf and b3 domain-containing transcription factor at1g51120-like
			contig_14930	tannin-related r2r3 myb transcription partial
			contig_14931	tannin-related r2r3 myb transcription partial
			contig_14962	mitochondrial inner membrane protease subunit 2-like isoform x2
			contig_14993	u-box domain-containing protein 30-like
			contig_15002	cytochrome p450 714a1-like
			contig_15065	polyprotein
			contig_15122	phosphoprotein phosphatase
			contig_15129	probable lrr receptor-like serine threonine-protein kinase at3g47570
			contig_15131	ring fyve phd zinc finger superfamily isoform 1
			contig_15135	probable leucine-rich repeat receptor-like protein kinase at1g35710
			contig_15147	muscle m-line assembly protein unc-89-like isoform x5
			contig_15166	telomere repeat-binding protein 5-like isoform x1
			contig_15173	---NA---
			contig_15175	---NA---
			contig_15176	---NA---
			contig_15179	topless-related protein 1-like isoform x2
			contig_15180	---NA---
			contig_15192	protein topless-like isoform x1
			contig_15223	pleiotropic drug resistance protein 3-like
			contig_15228	probable disease resistance protein at4g27220-like isoform x1
			contig_15254	probable disease resistance protein at4g27220-like isoform x1
			contig_15268	abc transporter g family member 30
			contig_15300	polygalacturonase inhibiting protein
			contig_15311	---NA---
			contig_15318	serine carboxypeptidase-like 18 isoform x2
			contig_15323	ubiquitin-protein ligase
			contig_15330	nodulin-related family protein
			contig_15347	---NA---
			contig_15353	basic helix-loop-helix dna-binding superfamily isoform 1
			contig_15354	basic helix-loop-helix dna-binding superfamily isoform 1
			contig_15356	---NA---
			contig_15556	glucose-1-phosphate adenylyltransferase large chloroplastic amyloplastic-like
			contig_15557	glucose-1-phosphate adenylyltransferase large chloroplastic amyloplastic-like
			contig_15586	cbs domain-containing protein cbsx5-like
			contig_15599	---NA---
			contig_15659	isoform 1
			contig_15699	probable receptor-like protein kinase at5g15080
			contig_15727	disease resistance protein at4g27190-like
			contig_15758	cupredoxin superfamily protein isoform 1
			contig_15777	2-alkenal reductase (nadp(+)-dependent)-like
			contig_15818	heavy metal transport detoxification superfamily protein
			contig_15868	homeobox protein ath1-like
			contig_15900	---NA---
			contig_15930	centrosomal protein
			contig_15995	acidic cellulase
			contig_16000	transcription factor bhlh113-like
			contig_16132	---NA---
			contig_16145	dna-directed rna polymerases i and iii subunit rpac2
			contig_16214	beta-xylosidase alpha-l-arabinofuranosidase 2-like
			contig_16215	psbq-like protein chloroplastic
			contig_16273	transcription initiation factor tfiid subunit 9
			contig_16326	dirigent protein 9-like
			contig_16346	abscisic acid 8 -hydroxylase 3-like
			contig_16369	iq-domain isoform 1
			contig_16370	iq-domain isoform 1
			contig_16435	ammonium transporter 2
			contig_16445	---NA---
			contig_16472	scarecrow-like protein 28
			contig_16520	serine carboxypeptidase-like 18 isoform x1
			contig_16530	PREDICTED: uncharacterized protein LOC102609807
			contig_16546	protein pmr5-like
			contig_16547	asparagine synthetase
			contig_16594	d-mannose binding lectin protein with apple-like carbohydrate-binding domain isoform 2
			contig_16595	d-mannose binding lectin protein with apple-like carbohydrate-binding domain isoform 1
			contig_16619	pentatricopeptide repeat-containing protein chloroplastic-like
			contig_16625	lysosomal pro-x carboxypeptidase-like
			contig_16645	leucine-rich repeat extensin-like protein 3
			contig_16668	atp sulfurylase chloroplastic-like
			contig_16727	---NA---
			contig_16728	Uncharacterized protein isoform 3
			contig_16743	eukaryotic aspartyl protease family
			contig_16744	aspartic proteinase nepenthesin-1
			contig_16745	orcinol o-methyltransferase
			contig_16746	trans-resveratrol di-o-methyltransferase-like
			contig_16747	trans-resveratrol di-o-methyltransferase-like
			contig_16748	orcinol o-methyltransferase
			contig_16749	orcinol o-methyltransferase
			contig_16754	4-coumarate: ligase 3
			contig_16827	wrky dna-binding protein
			contig_16851	abc transporter b family member 2-like
			contig_16859	protein aspartic protease in guard cell 2-like
			contig_16870	eukaryotic translation initiation factor 5b-like
			contig_16877	auxin-responsive family protein
			contig_16912	cytochrome p450 78a3p family protein
			contig_16931	alpha beta-hydrolases superfamily protein isoform 1
			contig_17007	auxin-induced protein
			contig_17012	uncharacterized gpi-anchored protein at1g61900-like
			contig_17013	PREDICTED: uncharacterized protein LOC102627412
			contig_17101	pa-domain containing subtilase family protein
			contig_17112	omega-hydroxypalmitate o-feruloyl transferase-like
			contig_17149	PREDICTED: uncharacterized protein LOC105631957
			contig_17185	k+ uptake permease 6 isoform 3
			contig_17188	protein nrt1 ptr family -like
			contig_17213	penicillin-binding 1a
			contig_17228	PREDICTED: uncharacterized protein LOC102627392
			contig_17251	cytochrome p450 90b1
			contig_17290	protein transparent testa 12
			contig_17298	Uncharacterized protein TCM_020647
			contig_17308	serine carboxypeptidase-like 18
			contig_17309	serine carboxypeptidase-like 18
			contig_17341	3-ketodihydrosphingosine reductase
			contig_17370	major facilitator superfamily protein isoform 1
			contig_17414	protein binding
			contig_17469	ring-h2 finger protein atl13
			contig_17522	photosystem ii reaction center family protein isoform 1
			contig_17531	PREDICTED: uncharacterized protein LOC105635247
			contig_17547	abc transporter g family member 8-like
			contig_17551	PREDICTED: uncharacterized protein LOC102626749 isoform X2
			contig_17574	nac12 l-protein
			contig_17576	nac domain-containing protein 100-like
			contig_17579	3-ketoacyl- synthase 6
			contig_17592	protein polychome-like
			contig_17668	heterodimeric geranylgeranyl pyrophosphate synthase small chloroplastic-like
			contig_17672	transcription factor myb21-like
			contig_17688	terpene synthase 10-like
			contig_17736	b3 domain-containing protein at5g42700-like
			contig_17742	shugoshin-1-like isoform x2
			contig_17803	leucine-rich repeat containing protein
			contig_17845	dihydroxyacetone kinase family protein
			contig_17850	glycine hydroxymethyltransferase family protein
			contig_17927	---NA---
			contig_17934	11-beta-hydroxysteroid dehydrogenase-like 4a
			contig_17938	cysteine-rich receptor-like protein kinase
			contig_17950	---NA---
			contig_17951	nac domain containing protein 75 isoform 1
			contig_17956	chloroplast-targeted copper chaperone
			contig_17957	chloroplast-targeted copper chaperone
			contig_17990	b3 domain-containing protein at3g49610
			contig_18040	serine threonine-protein kinase oxi1
			contig_18052	transcription factor scream2-like isoform x1
			contig_18066	platz transcription factor family protein
			contig_18067	platz transcription factor family protein
			contig_18115	promoter-binding protein spl9
			contig_18137	---NA---
			contig_18142	hypothetical protein CISIN_1g033064mg
			contig_18197	cytochrome p450 family protein
			contig_18268	sequence-specific dna binding transcription factors isoform 2
			contig_18273	d6-type cyclin isoform 1
			contig_18318	PREDICTED: LOW QUALITY PROTEIN: uncharacterized protein LOC104423407
			contig_18332	probable purine permease 10
			contig_18341	gdsl esterase lipase apg-like
			contig_18350	peroxidase superfamily protein
			contig_18351	peroxidase 46
			contig_18395	nonsymbiotic hemoglobin
			contig_18410	---NA---
			contig_18443	---NA---
			contig_18470	PREDICTED: uncharacterized protein LOC100264638 isoform X1
			contig_18508	homologous-pairing protein 2 homolog
			contig_18514	squamosa promoter-binding protein 1-like
			contig_18552	probable carboxylesterase 2
			contig_18559	acid phosphatase 1-like
			contig_18579	upf0544 protein c5orf45 homolog
			contig_18604	pantothenate kinase 2-like
			contig_18645	cyclin-dependent protein
			contig_18666	bark storage protein a-like
			contig_18667	e3 ubiquitin-protein ligase atl42-like
			contig_18669	nuclear transcription factor y subunit a-1-like
			contig_18671	---NA---
			contig_18672	ankyrin repeat-containing protein at3g12360-like
			contig_18674	ankyrin repeat family protein
			contig_18700	two-component response regulator arr9 isoform 2
			contig_18720	hypothetical protein CICLE_v10012794mg
			contig_18797	protein mizu-kussei 1
			contig_18803	---NA---
			contig_18845	---NA---
			contig_18850	plastocyanin chloroplast
			contig_18884	hypothetical protein POPTR_0002s03930g
			contig_18895	purple acid phosphatase 15
			contig_18906	glutamate receptor -like
			contig_18907	glutamate receptor -like isoform x2
			contig_18927	cytochrome b5 isoform b-like
			contig_18929	pescadillo homolog
			contig_18948	protein aspartic protease in guard cell 2-like
			contig_18949	glutaredoxin domain-containing cysteine-rich protein cg12206-like
			contig_18988	kynurenine--oxoglutarate transaminase-like
			contig_18996	PREDICTED: uncharacterized protein LOC102619451
			contig_19039	---NA---
			contig_19043	poly(adp-ribose) polymerase 2 isoform 2
			contig_19054	haloacid dehalogenase-like hydrolase superfamily protein
			contig_19059	dctp pyrophosphatase 1-like
			contig_19095	vinorine synthase-like
			contig_19105	serine threonine-protein phosphatase pp1
			contig_19127	salicylic acid-binding protein 2-like
			contig_19160	u-box domain-containing protein 50
			contig_19199	wrky dna-binding protein
			contig_19203	type i inositol -trisphosphate 5-phosphatase cvp2-like
			contig_19207	leucine-rich repeat protein kinase family protein isoform 1
			contig_19248	alpha beta-hydrolases superfamily protein isoform 1
			contig_19280	pectin lyase superfamily
			contig_19332	---NA---
			contig_19450	nac domain-containing protein 89-like isoform x2
			contig_19459	transcription factor bhlh79
			contig_19470	cysteine-rich polycomb-like family protein
			contig_19471	crc domain-containing protein tso1-like
			contig_19472	crc domain-containing protein tso1-like
			contig_19492	alpha beta-hydrolases superfamily protein isoform 3
			contig_19544	l-ascorbate oxidase homolog
			contig_19604	udp-glycosyltransferase superfamily
			contig_19623	dnase i-like superfamily protein
			contig_19653	---NA---
			contig_19654	---NA---
			contig_19655	cellulase 3
			contig_19670	myb-like hth transcriptional regulator family
			contig_19671	myb-like hth transcriptional regulator family
			contig_19704	probable xyloglucan endotransglucosylase hydrolase protein 32
			contig_19714	probable endo- -beta-xylanase c
			contig_19777	PREDICTED: uncharacterized protein LOC102615342
			contig_19790	general transcription factor iif subunit 2
			contig_19810	pollen ole e 1 allergen and extensin family protein
			contig_19823	b3 domain-containing protein os01g0234100-like isoform x1
			contig_19833	chlorophyll a-b binding protein chloroplastic
			contig_19862	gata transcription factor 5-like
			contig_19878	homeobox-leucine zipper protein hat7-like
			contig_19894	lrr and nb-arc domains-containing disease resistance
			contig_19914	phosphoenolpyruvate phosphate translocator chloroplastic-like
			contig_19919	dna replication licensing factor mcm2
			contig_19925	transmembrane protein 45b-like
			contig_19976	rna-dependent rna polymerase 6
			contig_19991	protein aspartic protease in guard cell 2
			contig_20035	hypothetical protein CICLE_v10002603mg
			contig_20059	phosphatidylinositol 4-phosphate 5-kinase 6-like isoform x1
			contig_20074	t-complex protein 1 subunit delta
			contig_20094	urea-proton symporter dur3-like
			contig_20111	dna-damage-inducible protein
			contig_20119	ring-h2 finger protein atl43
			contig_20209	probable inactive leucine-rich repeat receptor-like protein kinase at3g03770
			contig_20242	---NA---
			contig_20243	phytochelatin synthetase-like family protein
			contig_20259	alpha-expansin 20 precursor family protein
			contig_20283	cell wall and vascular inhibitor of beta-fructosidase
			contig_20306	u-box domain-containing protein 52 isoform x2
			contig_20341	auxin-repressed kda isoform x1
			contig_20342	auxin-repressed kda isoform x1
			contig_20363	gras family transcription factor isoform 1
			contig_20371	disease resistance protein rga1-like
			contig_20401	dehydrodolichyl diphosphate synthase 2-like isoform x2
			contig_20455	ankyrin repeat-containing protein at5g02620-like
			contig_20474	laccase 2
			contig_20516	serine carboxypeptidase-like 42
			contig_20544	zinc finger protein
			contig_20565	autophagy isoform 1
			contig_20633	protein trichome birefringence-like 39
			contig_20670	rho gtpase-activating protein 2-like
			contig_20677	cytochrome p450 704c1-like isoform x1
			contig_20688	1-deoxy-d-xylulose-5-phosphate synthase
			contig_20706	serine carboxypeptidase-like 27
			contig_20713	hypothetical protein CICLE_v10006109mg
			contig_20727	exgt1 family protein
			contig_20747	protein transparent testa 12-like isoform x1
			contig_20749	mitotic spindle checkpoint protein mad2

## Sheet: (e)60DAPvs90DAPSkin
Supplementary Table ST2 (e)-List of distinct transcripts identified to a stage in a comparison 60 DAP vs 90 DAP skin
79 elements included exclusively in "90Skin":	Annotation		388 elements included exclusively in "60DAP":	Annotation
contig_1887	transcription factor wer-like		contig_53	Uncharacterized protein TCM_014674
contig_2003	jasmonate-zim-domain protein		contig_58	tryptophan tyrosine permease isoform 3
contig_2532	---NA---		contig_273	gdt1-like protein chloroplastic isoform x2
contig_2818	probable calcium-binding protein cml21		contig_297	brassinosteroid-regulated protein bru1-like
contig_4020	cytochrome p450 family protein		contig_395	bel1-like homeodomain protein 11
contig_5268	---NA---		contig_468	PREDICTED: uncharacterized protein LOC105650350
contig_5392	hypothetical protein CICLE_v10002041mg		contig_491	probable dna primase large subunit
contig_5510	---NA---		contig_560	protein nrt1 ptr family -like
contig_5576	thiazole biosynthetic enzyme 1- chloroplastic		contig_591	bifunctional monodehydroascorbate reductase and carbonic anhydrase nectarin-3-like
contig_5579	thiamin biosynthetic partial		contig_592	bifunctional monodehydroascorbate reductase and carbonic anhydrase nectarin-3-like
contig_5888	---NA---		contig_710	hypothetical protein CISIN_1g031962mg
contig_6066	hypothetical protein CISIN_1g034197mg		contig_777	gdsl esterase lipase 1-like
contig_6894	lysosomal pro-x carboxypeptidase-like		contig_870	probable dna replication complex gins protein psf1-like
contig_6917	spx domain-containing protein 1-like		contig_887	serine threonine-protein kinase wnk-related isoform 1
contig_6962	transcription factor myb108-like		contig_1000	hypothetical protein CISIN_1g046630mg
contig_7045	---NA---		contig_1118	dual specificity protein phosphatase 22-like
contig_7086	probable wrky transcription factor 75		contig_1298	ferritin- chloroplastic
contig_7088	lob domain-containing protein 15		contig_1359	ctd small phosphatase-like protein
contig_7110	vq motif-containing		contig_1412	suppressor protein srp40-like
contig_7119	oleoyl-acyl carrier protein thioesterase chloroplastic-like		contig_1518	lob domain-containing protein 11-like
contig_7137	beta-amyrin 28-oxidase-like		contig_1811	ran bp2 nzf zinc finger-like superfamily protein isoform 1
contig_7151	cysteine-rich repeat secretory protein 38-like		contig_1928	isoprene synthase
contig_7152	transcription repressor myb6		contig_2007	probable inactive patatin-like protein 9
contig_7224	r2r3-myb transcription		contig_2008	patatin-like protein iiib isoform partial
contig_7246	homeodomain-like superfamily isoform 1		contig_2024	transcription factor rax2-like
contig_7277	peroxidase 65		contig_2049	remorin- partial
contig_7304	root meristem growth factor 3-like		contig_2095	udp-glycosyltransferase 76f1-like
contig_7341	transcription factor dichotoma-like		contig_2164	mitogen-activated protein kinase 7-like
contig_7375	stress-sensitive isoform c		contig_2174	conserved hypothetical protein
contig_7385	probable wrky transcription factor 51		contig_2196	dna (cytosine-5)-methyltransferase cmt1
contig_7396	ubx domain-containing protein 6		contig_2444	flavonol synthase flavanone 3-hydroxylase-like
contig_7397	formate dehydrogenase		contig_2526	4-hydroxy-tetrahydrodipicolinate reductase chloroplastic-like isoform x2
contig_7426	probable wrky transcription factor 53		contig_2765	growth-regulating factor isoform 1
contig_7427	60s ribosomal protein l24		contig_2784	ap2-like ethylene-responsive transcription factor ant
contig_7439	alpha-expansin 11 precursor family protein		contig_2840	bifunctional pinoresinol-lariciresinol reductase 2-like
contig_7477	muscle protein isoform a		contig_2924	rna polymerase ii elongation factor ell3 isoform 1
contig_7479	lob domain-containing protein 1-like		contig_3000	hypothetical protein CICLE_v10016385mg
contig_7523	atpase plasma membrane-type-like		contig_3037	adenine nucleotide alpha hydrolases-like superfamily protein
contig_7543	endoglucanase 12		contig_3076	receptor protein kinase
contig_7555	mitochondrial-processing peptidase subunit beta		contig_3198	ethylene-responsive transcription factor win1-like
contig_7596	polyadenylate-binding protein 1		contig_3319	poly polymerase
contig_7632	hypothetical protein CISIN_1g035926mg		contig_3327	rac-like gtp binding protein arac2
contig_7638	serine threonine-protein kinase-like protein acr4		contig_3347	microtubule-associated protein rp eb family member 1c-like
contig_7688	enolase isoform x2		contig_3455	leucine-rich repeat family
contig_7741	auxin-induced protein		contig_3488	cellulose synthase a catalytic subunit 8
contig_7786	probable lrr receptor-like serine threonine-protein kinase at3g47570-like		contig_3658	hypothetical protein CISIN_1g008351mg
contig_7787	leucine-rich repeat protein kinase family protein		contig_3661	3-ketoacyl- synthase 11-like
contig_7799	hypothetical protein CISIN_1g045348mg		contig_3792	probable membrane-associated kinase regulator 1
contig_7805	calcium-binding protein pbp1-like		contig_3822	protein short-root-like
contig_7835	activating transcription factor of chaperone		contig_3823	gdsl-like lipase acylhydrolase superfamily protein
contig_7837	probable serine threonine-protein kinase nak		contig_3949	histone
contig_7852	wrky family transcription		contig_3950	histone
contig_7857	probable glucan -beta-glucosidase a		contig_4031	---NA---
contig_7980	cysteine proteinase inhibitor b-like		contig_4042	crib domain-containing protein ric10-like
contig_8032	60s ribosomal protein l12		contig_4058	cupredoxin superfamily protein isoform 1
contig_8052	atp synthase subunit mitochondrial		contig_4100	wall-associated receptor kinase-like 8 isoform x1
contig_8134	PREDICTED: uncharacterized protein LOC103323489		contig_4182	nc domain-containing-related-like protein
contig_8149	transcription factor bhlh118-like		contig_4235	hva22-like protein f
contig_8180	peroxisome biogenesis factor 10-like		contig_4360	uncharacterized membrane protein at1g06890-like
contig_8200	stress induced protein		contig_4366	nucleolar and coiled-body phosphoprotein 1-like
contig_8279	hypothetical protein VITISV_026045		contig_4396	hypothetical protein CISIN_1g045165mg
contig_8347	trehalose-phosphate phosphatase		contig_4400	protein exordium-like
contig_8789	protein mor1-like isoform x3		contig_4484	lob domain-containing protein 1
contig_9851	hexaubiquitin protein		contig_4503	protein cup-shaped cotyledon 2
contig_11991	probable leucine-rich repeat receptor-like serine threonine-protein kinase at3g14840		contig_4540	histidine kinase cki1-like
contig_12717	mads-box protein soc1-like		contig_4549	hypothetical protein POPTR_0001s10630g
contig_13405	wd-40 repeat protein family		contig_4567	translocase of chloroplast chloroplastic-like
contig_15032	phosphoprotein phosphatase		contig_4570	saur-like auxin-responsive protein
contig_15046	disease resistance protein at4g27190-like		contig_4571	---NA---
contig_15047	disease resistance protein at4g27190-like		contig_4601	germin-like protein subfamily 3 member 2
contig_15058	disease resistance protein at4g27190-like		contig_4637	rna recognition motif-containing family protein
contig_15174	---NA---		contig_4666	protein strubbelig-receptor family 5
contig_15188	---NA---		contig_4670	par1 protein
contig_15253	disease resistance protein rps2-like		contig_4693	basic helix-loop-helix dna-binding family protein
contig_15273	probable disease resistance protein at4g27220-like isoform x1		contig_4769	probable protein phosphatase 2c 14
contig_15277	pleiotropic drug resistance protein 3-like isoform x1		contig_4777	reticulon family protein
contig_16666	---NA---		contig_4786	uncharacterized serine-rich protein
contig_17836	hexokinase-like 1		contig_4842	germin-like protein 9-3
contig_18587	---NA---		contig_4850	replication protein a 70 kda dna-binding subunit b
			contig_4869	serine carboxypeptidase-like 25
			contig_4906	chitinase chi1 precursor
			contig_4952	---NA---
			contig_4966	senescence-specific cysteine protease sag39
			contig_5009	spindle and kinetochore-associated protein 1 homolog
			contig_5010	spindle and kinetochore-associated protein 1 homolog
			contig_5020	PREDICTED: uncharacterized protein LOC105778528
			contig_5048	---NA---
			contig_5076	cyclin-dependent kinase b2-1
			contig_5166	burp domain-containing protein 3-like
			contig_5234	lrr receptor-like serine threonine-protein kinase
			contig_5340	---NA---
			contig_5347	alpha beta-hydrolases superfamily protein
			contig_5381	probable membrane-associated kinase regulator 4-like
			contig_5393	wuschel related homeobox isoform 1
			contig_5414	abc transporter f family member 4
			contig_5441	ring-h2 finger protein atl16-like
			contig_5443	bidirectional sugar transporter sweet1-like isoform x2
			contig_5459	protein restricted tev movement 2-like
			contig_5486	---NA---
			contig_5492	zinc finger protein 6
			contig_5524	probable pectinesterase 68-like
			contig_5529	mlo protein homolog 1-like
			contig_5595	---NA---
			contig_5603	hypothetical protein CISIN_1g021854mg
			contig_5605	transcription factor myb108-like
			contig_5649	transmembrane protein 136
			contig_5675	suppressor protein srp40-like
			contig_5725	bag family molecular chaperone regulator 2
			contig_5748	dirigent protein 22-like
			contig_5776	udp-glucuronate:xylan alpha-glucuronosyltransferase 2 isoform x1
			contig_5826	hypothetical protein F383_18216
			contig_5881	histone -like
			contig_5905	yucca 3
			contig_5942	c-type lectin receptor-like tyrosine-protein kinase at1g52310 isoform x2
			contig_5998	PREDICTED: uncharacterized protein LOC102616745
			contig_6026	agamous-like mads-box protein agl11
			contig_6027	agamous-like mads-box protein agl11
			contig_6032	2-aminoethanethiol dioxygenase-like
			contig_6067	hypothetical protein CICLE_v10006295mg
			contig_6107	apoptosis 1 inhibitor-like
			contig_6116	---NA---
			contig_6125	mads-box protein jointless-like isoform x2
			contig_6127	hypothetical protein L484_024950
			contig_6314	hypothetical protein CISIN_1g032816mg
			contig_6377	PREDICTED: uncharacterized protein LOC100257965 isoform X1
			contig_6396	ferric-chelate reductase 1
			contig_6397	ferric-chelate reductase 1
			contig_6401	nac domain-containing
			contig_6403	r2r3-myb transcription
			contig_6413	hypothetical protein CICLE_v10023564mg
			contig_6415	lrr receptor-like serine threonine-protein kinase gso1
			contig_6418	transcription repressor ofp17-like
			contig_6423	---NA---
			contig_6430	dopamine beta-
			contig_6450	mate efflux family protein 5-like
			contig_6455	transcriptional activator myb-like
			contig_6462	crib domain-containing protein ric4-like
			contig_6472	protein chloroplastic-like
			contig_6473	actin depolymerizing factor 7
			contig_6478	sulfate transporter -like
			contig_6493	hypothetical protein CISIN_1g038428mg
			contig_6504	probable wrky transcription factor 17 isoform x1
			contig_6505	wrky transcription factor 21 family protein
			contig_6545	late embryogenesis abundant protein 2
			contig_6555	PREDICTED: uncharacterized protein LOC105764168
			contig_6575	hyp1_davta ame: full=hydrophobin-1 ame: allergen=cla h ? flags: precursor
			contig_6601	poly
			contig_6603	probable sugar phosphate phosphate translocator at3g11320
			contig_6607	protein phosphatase
			contig_6621	secretory carrier-associated membrane protein 1-like
			contig_6622	elongation factor 1-alpha
			contig_6624	multidrug resistance protein abc transporter family
			contig_6644	serine threonine-protein kinase at3g07070-like
			contig_6659	hypothetical protein CICLE_v10008257mg
			contig_6664	lob domain protein 22
			contig_6686	golgin imh1
			contig_6699	protein sensitive to proton rhizotoxicity 1-like
			contig_6749	b-box zinc finger protein 20-like isoform x2
			contig_6760	probable wrky transcription factor 12
			contig_6765	protein spt2-like
			contig_6766	vq motif-containing family protein
			contig_6868	lysosomal amino acid transporter 1
			contig_7013	---NA---
			contig_7083	---NA---
			contig_7091	dnaj heat shock n-terminal domain-containing
			contig_7105	protein lateral organ boundaries
			contig_7117	---NA---
			contig_7132	cytochrome family subfamily polypeptide 1 isoform 1
			contig_7133	ornithine decarboxylase-like
			contig_7138	hypothetical protein CICLE_v10031707mg
			contig_7139	metal transporter nramp5-like
			contig_7156	probable protein phosphatase 2c 51
			contig_7159	ribosomal protein s20
			contig_7160	bahd acyltransferase at5g47980-like
			contig_7167	zeaxanthin chloroplastic-like
			contig_7174	glutathione s-transferase
			contig_7181	upf0496 protein at1g20180-like
			contig_7182	gibberellin 20-oxidase family protein
			contig_7186	elongation factor 3
			contig_7188	atp synthase protein 9
			contig_7194	myosin light chain alkali isoform x2
			contig_7211	translocator protein homolog
			contig_7218	stearoyl- desaturase (delta-9 desaturase)
			contig_7222	serine arginine repetitive matrix protein
			contig_7225	duplicated homeodomain-like superfamily
			contig_7228	zinc finger protein
			contig_7233	copper transporter 6-like
			contig_7235	troponin invertebrate
			contig_7244	40s ribosomal protein s14
			contig_7245	probable leucine-rich repeat receptor-like protein kinase at1g35710
			contig_7249	gdsl esterase lipase at5g33370-like
			contig_7251	hsp70-like protein
			contig_7253	trans-cinnamate 4-monooxygenase
			contig_7262	arginine kinase
			contig_7267	Plasmodium exported protein, unknown function
			contig_7274	tcp domain protein
			contig_7276	agamous like6-like protein
			contig_7278	60s ribosomal protein l15
			contig_7287	kinase superfamily protein
			contig_7291	o-acyltransferase wsd1-like
			contig_7309	muscle myosin heavy chain
			contig_7315	suppressor protein srp40-like
			contig_7323	sequence-specific dna binding transcription factors isoform 2
			contig_7329	gdsl esterase lipase at1g29660-like
			contig_7338	phospholipase a chloroplastic-like
			contig_7347	probable purple acid phosphatase 20
			contig_7351	mads-box protein jointless-like
			contig_7369	agamous-like mads-box protein agl8 isoform 1
			contig_7389	myb transcription factor family protein
			contig_7398	actin
			contig_7419	60s ribosomal protein l8
			contig_7424	fructose-bisphosphate class ii
			contig_7425	cytochrome p450 87a3
			contig_7438	inactive hydroxysteroid dehydrogenase-like protein 1
			contig_7441	auxin-responsive protein iaa32
			contig_7445	strictosidine synthase 1
			contig_7452	extracellular matrix protein
			contig_7460	patatin t5
			contig_7468	flavonol 4 -
			contig_7472	pollen ole e 1 allergen and extensin family protein
			contig_7473	---NA---
			contig_7482	kinase-like protein tmkl1
			contig_7483	lob domain-containing protein 1
			contig_7485	phd finger family partial
			contig_7487	phosphate transporter
			contig_7502	subtilisin-like protease
			contig_7503	polygalacturonase-like
			contig_7508	---NA---
			contig_7513	mads-box protein soc1 isoform x1
			contig_7516	---NA---
			contig_7518	salicylate carboxymethyltransferase-like
			contig_7520	2-alkenal reductase (nadp(+)-dependent)-like
			contig_7525	60s ribosomal protein l24
			contig_7537	uncharacterized loc100273652
			contig_7542	ribosomal protein l4
			contig_7554	40s ribosomal protein s23
			contig_7557	probable f-box protein at4g22030
			contig_7564	peroxidase 11
			contig_7582	hypothetical protein M438DRAFT_334272
			contig_7589	ornithine decarboxylase-like
			contig_7598	wsc domain-containing partial
			contig_7604	protein lurp-one-related 6
			contig_7623	hypothetical protein CICLE_v10026017mg
			contig_7636	hypothetical protein JCGZ_15992
			contig_7641	glyceraldehyde-3-phosphate dehydrogenase
			contig_7649	Uncharacterized protein isoform 1
			contig_7652	leucine-rich repeat family protein
			contig_7666	hsp72-like protein
			contig_7672	gdsl esterase lipase at5g33370-like
			contig_7677	40s ribosomal protein s6
			contig_7678	embryo-specific protein
			contig_7679	ribosomal protein s23
			contig_7681	PREDICTED: uncharacterized protein LOC102610375 isoform X1
			contig_7682	40s ribosomal protein s2
			contig_7690	atp synthase
			contig_7696	pectate lyase-like
			contig_7698	glutathione s-transferase
			contig_7700	hypothetical protein TREMEDRAFT_41801
			contig_7704	knox elk homeobox transcription factor isoform 1
			contig_7718	hypothetical protein CICLE_v10026829mg
			contig_7719	platz transcription factor family
			contig_7728	citrate synthase
			contig_7730	probable mannitol dehydrogenase
			contig_7737	lob domain-containing protein 36-like
			contig_7738	csep0040 effector protein
			contig_7739	serine threonine-protein kinase at5g01020
			contig_7742	probable glutathione s-transferase
			contig_7747	f-box protein skip23-like
			contig_7750	60s ribosomal protein l7a
			contig_7755	guanine nucleotide-binding protein subunit beta-like protein
			contig_7772	wrky transcription
			contig_7774	alpha beta-hydrolases superfamily isoform 1
			contig_7781	lob domain-containing protein 15
			contig_7789	PREDICTED: uncharacterized protein LOC102608484
			contig_7812	aspartic proteinase a2-like
			contig_7838	histidine-containing phosphotransfer protein 1-like
			contig_7892	probable citrate synthase mitochondrial
			contig_7894	carrier protein
			contig_7896	---NA---
			contig_7901	translation elongation factor 2
			contig_7911	serine threonine-protein kinase pake-like
			contig_7954	Uncharacterized protein TCM_000585
			contig_7973	nac domain-containing protein 8-like
			contig_7977	cofilin actin-depolymerizing factor homolog
			contig_8024	plasma-membrane proton-efflux p-type atpase
			contig_8031	gdsl esterase lipase 5-like
			contig_8037	tubulin beta-1 chain
			contig_8060	mannitol dehydrogenase
			contig_8061	tpx2 protein
			contig_8083	burp domain-containing protein 3-like
			contig_8087	calcium-binding protein pbp1-like
			contig_8090	shwachman-bodian-diamond syndrome protein
			contig_8093	gibberellin-regulated protein 3
			contig_8115	dentin sialophosphoprotein
			contig_8117	hypothetical protein BAUCODRAFT_27538
			contig_8139	metalloendoproteinase 1-like
			contig_8148	probable wrky transcription factor 75
			contig_8154	chlorophyll synthesis pathway protein
			contig_8167	tubulin alpha-1 chain
			contig_8172	probable -n-methylcoclaurine 3 -hydroxylase isozyme 2
			contig_8192	---NA---
			contig_8204	40s ribosomal protein s3
			contig_8293	rna-directed dna polymerase (reverse transcriptase) chromo zinc cchc-type peptidase active site polynucleotidyl ribonuclease h fold
			contig_8294	PREDICTED: uncharacterized protein LOC102595311
			contig_8295	PREDICTED: uncharacterized protein LOC104820194
			contig_8301	hypothetical protein L484_016638
			contig_8302	transposon tf2-1 polyprotein isoform x1
			contig_8303	PREDICTED: uncharacterized protein LOC102595311
			contig_8337	hypothetical protein CISIN_1g020973mg
			contig_8362	transcription factor rax1-like
			contig_8370	hypothetical protein CICLE_v10022926mg
			contig_8406	protein mks1-like
			contig_8451	hypothetical protein POPTR_0002s24140g
			contig_8470	short-chain dehydrogenase tic chloroplastic
			contig_8927	b2 protein
			contig_9166	protein reversion-to-ethylene sensitivity1 isoform x2
			contig_9458	hypothetical protein CICLE_v10025761mg
			contig_9496	protein chloroplastic
			contig_9849	---NA---
			contig_9912	wrky transcription factor 15 family protein
			contig_9961	hypothetical protein TREMEDRAFT_69397
			contig_10074	tetraketide alpha-pyrone reductase 1-like isoform x1
			contig_10229	---NA---
			contig_10419	serine arginine repetitive matrix protein 1
			contig_10856	---NA---
			contig_11242	udp-glucuronic acid decarboxylase 2-like
			contig_12211	chaperone -domain superfamily protein
			contig_12212	chaperone -domain superfamily protein
			contig_12266	homeobox protein 33 isoform 1
			contig_12649	---NA---
			contig_12803	magnesium proton exchanger
			contig_12844	laccase 17
			contig_12886	myb-related protein 315-like
			contig_13704	---NA---
			contig_13771	beta-expansin 3
			contig_13860	dna-directed rna polymerase ii subunit rpb1 isoform 1
			contig_13970	---NA---
			contig_14930	tannin-related r2r3 myb transcription partial
			contig_14962	mitochondrial inner membrane protease subunit 2-like isoform x2
			contig_15065	polyprotein
			contig_15081	---NA---
			contig_15135	probable leucine-rich repeat receptor-like protein kinase at1g35710
			contig_15180	---NA---
			contig_15185	hypothetical protein
			contig_15239	disease resistance protein at4g27190-like
			contig_15521	tether containing ubx domain for
			contig_15659	isoform 1
			contig_15748	arm repeat superfamily isoform 1
			contig_15818	heavy metal transport detoxification superfamily protein
			contig_15930	centrosomal protein
			contig_16132	---NA---
			contig_16369	iq-domain isoform 1
			contig_16472	scarecrow-like protein 28
			contig_16611	endonuclease or glycosyl hydrolase with c2h2-type zinc finger isoform 1
			contig_16727	---NA---
			contig_16877	auxin-responsive family protein
			contig_17013	PREDICTED: uncharacterized protein LOC102627412
			contig_17019	subtilisin-like protease
			contig_17149	PREDICTED: uncharacterized protein LOC105631957
			contig_17213	penicillin-binding 1a
			contig_17300	1-aminocyclopropane-1-carboxylate oxidase
			contig_17309	serine carboxypeptidase-like 18
			contig_17592	protein polychome-like
			contig_17672	transcription factor myb21-like
			contig_18052	transcription factor scream2-like isoform x1
			contig_18066	platz transcription factor family protein
			contig_18067	platz transcription factor family protein
			contig_18115	promoter-binding protein spl9
			contig_18332	probable purine permease 10
			contig_18508	homologous-pairing protein 2 homolog
			contig_18579	upf0544 protein c5orf45 homolog
			contig_18680	dentin sialophospho
			contig_18988	kynurenine--oxoglutarate transaminase-like
			contig_19391	reticuline oxidase
			contig_19464	dna-directed rna polymerase v subunit 7-like
			contig_19471	crc domain-containing protein tso1-like
			contig_19472	crc domain-containing protein tso1-like
			contig_19650	methionine gamma-lyase-like
			contig_19777	PREDICTED: uncharacterized protein LOC102615342
			contig_19810	pollen ole e 1 allergen and extensin family protein
			contig_19987	serine mitochondrial-like
			contig_20119	ring-h2 finger protein atl43
			contig_20242	---NA---
			contig_20341	auxin-repressed kda isoform x1
			contig_20516	serine carboxypeptidase-like 42
			contig_20544	zinc finger protein
			contig_20670	rho gtpase-activating protein 2-like
			contig_20749	mitotic spindle checkpoint protein mad2

## Sheet: (f)90DAPPulpvs90DAPSkin
Supplementary Table ST2 (f)-List of distinct transcripts identified to a stage in a comparison 90 DAP pulp vs 90 DAP skin
1043 elements included exclusively in "90Skin":	Annotation		82 elements included exclusively in "90Pulp":	Annotation
contig_37	protein kinase pinoid		contig_273	gdt1-like protein chloroplastic isoform x2
contig_38	nac domain-containing protein 86-like		contig_297	brassinosteroid-regulated protein bru1-like
contig_55	chlorophyll a-b binding chloroplastic		contig_468	PREDICTED: uncharacterized protein LOC105650350
contig_57	tyrosine-specific transport		contig_491	probable dna primase large subunit
contig_76	sucrose transporter 1		contig_870	probable dna replication complex gins protein psf1-like
contig_79	zeaxanthin chloroplastic-like isoform x1		contig_1910	omega-3 fatty acid endoplasmic reticulum-like
contig_80	zeaxanthin chloroplastic-like		contig_2049	remorin- partial
contig_94	udp-glucose flavonoid 3-o-glucosyltransferase 3		contig_2095	udp-glycosyltransferase 76f1-like
contig_137	butyrate-- ligase peroxisomal-like		contig_2196	dna (cytosine-5)-methyltransferase cmt1
contig_203	rhodanese-like domain-containing protein 10		contig_2784	ap2-like ethylene-responsive transcription factor ant
contig_204	heat stress transcription factor b-		contig_2840	bifunctional pinoresinol-lariciresinol reductase 2-like
contig_290	PREDICTED: uncharacterized protein LOC105632920		contig_3327	rac-like gtp binding protein arac2
contig_298	---NA---		contig_3347	microtubule-associated protein rp eb family member 1c-like
contig_323	probable mannitol dehydrogenase		contig_3488	cellulose synthase a catalytic subunit 8
contig_326	ethylene-responsive transcription factor erf113		contig_3949	histone
contig_327	ap2 domain-containing transcription factor family protein		contig_3950	histone
contig_338	hva22-like protein c		contig_4503	protein cup-shaped cotyledon 2
contig_358	non-specific lipid-transfer protein 3-like		contig_4540	histidine kinase cki1-like
contig_368	hypothetical protein CICLE_v10009598mg		contig_4567	translocase of chloroplast chloroplastic-like
contig_422	---NA---		contig_4601	germin-like protein subfamily 3 member 2
contig_451	mlo-like protein 1		contig_4666	protein strubbelig-receptor family 5
contig_452	hypothetical protein CICLE_v10022737mg		contig_4769	probable protein phosphatase 2c 14
contig_453	galactose oxidase-like		contig_4850	replication protein a 70 kda dna-binding subunit b
contig_456	minichromosome maintenance family protein isoform 2		contig_4897	vacuolar amino acid transporter 1-like isoform x1
contig_463	endonuclease 1		contig_5076	cyclin-dependent kinase b2-1
contig_477	---NA---		contig_5157	crocetin glucoside glucosyltransferase-like
contig_488	probable pectate lyase 12		contig_5234	lrr receptor-like serine threonine-protein kinase
contig_534	cyclin-dependent protein kinase inhibitor smr3-like		contig_5486	---NA---
contig_564	mitotic-like cyclin 3b from		contig_5649	transmembrane protein 136
contig_569	bahd acyltransferase at5g47980-like		contig_5776	udp-glucuronate:xylan alpha-glucuronosyltransferase 2 isoform x1
contig_645	gdsl esterase lipase exl3-like		contig_5826	hypothetical protein F383_18216
contig_668	adenine phosphoribosyltransferase 5		contig_5942	c-type lectin receptor-like tyrosine-protein kinase at1g52310 isoform x2
contig_709	homolog subfamily b member 7		contig_6116	---NA---
contig_731	aquaporin -like		contig_6127	hypothetical protein L484_024950
contig_732	aquaporin protein 23		contig_6397	ferric-chelate reductase 1
contig_734	cysteine-rich repeat secretory protein 55-like		contig_6401	nac domain-containing
contig_747	probable peroxygenase 4		contig_6418	transcription repressor ofp17-like
contig_752	phosphatidylinositol n-acetylglucosaminyltransferase subunit		contig_6423	---NA---
contig_765	cytochrome p450		contig_6455	transcriptional activator myb-like
contig_778	---NA---		contig_6478	sulfate transporter -like
contig_868	myb domain protein		contig_6493	hypothetical protein CISIN_1g038428mg
contig_901	anthocyanin regulatory c1		contig_6603	probable sugar phosphate phosphate translocator at3g11320
contig_966	mitogen-activated protein kinase kinase		contig_6686	golgin imh1
contig_975	f-box kelch-repeat protein at1g15670-like		contig_6699	protein sensitive to proton rhizotoxicity 1-like
contig_980	glucose-methanol-choline oxidoreductase family protein isoform 1		contig_6749	b-box zinc finger protein 20-like isoform x2
contig_1032	salicylate carboxymethyltransferase-like		contig_6760	probable wrky transcription factor 12
contig_1033	salicylate carboxymethyltransferase-like		contig_7121	protein yls9-like
contig_1036	peroxidase superfamily protein		contig_7175	pectin lyase-like superfamily
contig_1042	phospholipase a1-iigamma-like		contig_7259	sister chromatid cohesion 1 protein 1
contig_1068	---NA---		contig_7287	kinase superfamily protein
contig_1074	probable pectinesterase pectinesterase inhibitor 40-like		contig_7460	patatin t5
contig_1078	65-kda microtubule-associated protein 3-like isoform x1		contig_7622	PREDICTED: uncharacterized protein LOC105787889
contig_1113	transcription factor mute		contig_7718	hypothetical protein CICLE_v10026829mg
contig_1136	upf0481 protein at3g47200-like isoform x1		contig_7744	probable rhamnogalacturonate lyase b-like
contig_1143	transposon tf2-1 polyprotein isoform x1		contig_7802	gpi-anchored protein lorelei-like
contig_1160	PREDICTED: uncharacterized protein LOC104248239		contig_7911	serine threonine-protein kinase pake-like
contig_1226	photosystem ii reaction center w		contig_8009	probable acyl-activating enzyme peroxisomal
contig_1227	hevein-like prepro		contig_8031	gdsl esterase lipase 5-like
contig_1232	hypothetical protein POPTR_0014s10080g		contig_8057	ubiquitin-40s ribosomal protein s31 fusion protein
contig_1246	leucine-rich repeat protein kinase family protein		contig_8115	dentin sialophosphoprotein
contig_1264	squamosa promoter-binding-like protein 16		contig_8172	probable -n-methylcoclaurine 3 -hydroxylase isozyme 2
contig_1275	reverse transcriptase		contig_8470	short-chain dehydrogenase tic chloroplastic
contig_1281	casbene chloroplast		contig_8604	ubiquitin carboxyl-terminal hydrolase-related protein isoform 1
contig_1292	atp binding		contig_8638	hypothetical protein RCOM_1434180
contig_1299	protein kinase pinoid 2		contig_8692	hypothetical protein PRUPE_ppa022985mg
contig_1340	hypothetical protein PRUPE_ppa012838mg		contig_9166	protein reversion-to-ethylene sensitivity1 isoform x2
contig_1346	patatin-like protein 2		contig_9849	---NA---
contig_1393	-binding protein 3 isoform 1		contig_10419	serine arginine repetitive matrix protein 1
contig_1394	-binding protein 3 isoform 1		contig_15081	---NA---
contig_1395	nac domain-containing protein 7 isoform x2		contig_15185	hypothetical protein
contig_1397	cinnamoyl- reductase 1-like		contig_15239	disease resistance protein at4g27190-like
contig_1428	probable beta-d-xylosidase 5		contig_15521	tether containing ubx domain for
contig_1433	fkbp12-interacting protein of 37 kda		contig_15748	arm repeat superfamily isoform 1
contig_1457	adenine phosphoribosyltransferase 2-like isoform x1		contig_16611	endonuclease or glycosyl hydrolase with c2h2-type zinc finger isoform 1
contig_1483	glycerol-3-phosphate acyltransferase		contig_17019	subtilisin-like protease
contig_1511	probable purine permease 5 isoform x2		contig_17300	1-aminocyclopropane-1-carboxylate oxidase
contig_1527	vacuolar cation proton exchanger 3		contig_17486	---NA---
contig_1528	vacuolar cation proton exchanger 3		contig_18680	dentin sialophospho
contig_1534	---NA---		contig_19391	reticuline oxidase
contig_1590	hypothetical protein CISIN_1g028007mg		contig_19464	dna-directed rna polymerase v subunit 7-like
contig_1602	glycosyl hydrolase family protein with chitinase insertion domain		contig_19650	methionine gamma-lyase-like
contig_1633	probable beta-d-xylosidase 2		contig_19987	serine mitochondrial-like
contig_1634	---NA---
contig_1716	dehydration-responsive protein rd22-like
contig_1717	dehydration-responsive protein rd22-like
contig_1755	growth-regulating factor 8-like isoform x1
contig_1785	short-chain dehydrogenase reductase 3b-like
contig_1818	mlp-like protein 423
contig_1838	PREDICTED: uncharacterized protein LOC102629660
contig_1851	---NA---
contig_1853	cellulose synthase-like protein h1
contig_1873	alpha beta-hydrolases superfamily protein
contig_1874	gamma-interferon-inducible lysosomal thiol reductase
contig_1876	non-functional nadph-dependent codeinone reductase 2-like
contig_1885	hevamine-a-like
contig_1887	transcription factor wer-like
contig_1889	myb family protein
contig_1892	hypothetical protein CICLE_v10008511mg
contig_1906	auxin transporter-like protein 3
contig_1929	chloroplast isoprene synthase
contig_1930	isoprene synthase
contig_1938	gibberellic acid methyltransferase 2-like
contig_1950	probable serine threonine-protein kinase nak
contig_2003	jasmonate-zim-domain protein
contig_2013	hypothetical protein CICLE_v10029418mg
contig_2048	remorin family protein
contig_2052	homeobox-leucine zipper family protein lipid-binding start domain-containing isoform 2
contig_2103	auxin transporter-like protein 5-like
contig_2126	Uncharacterized protein TCM_036336
contig_2133	mitochondrial substrate carrier family protein p
contig_2181	---NA---
contig_2199	hypothetical protein CISIN_1g001666mg
contig_2205	conserved hypothetical protein
contig_2222	gdsl esterase lipase at2g42990-like
contig_2244	lipid-transfer protein dir1
contig_2278	epidermal patterning factor-like protein 2
contig_2296	PREDICTED: uncharacterized protein LOC103344688
contig_2359	cytochrome b561 domain-containing protein at4g18260-like
contig_2380	protein abil2-like
contig_2387	disease resistance protein rga3-like isoform x1
contig_2395	receptor-like serine threonine-protein kinase ncrk
contig_2419	basic leucine zipper 61-like
contig_2438	integrase-type dna-binding superfamily
contig_2466	group 2 isoform 1
contig_2471	PREDICTED: uncharacterized protein LOC102620620
contig_2473	dof zinc finger
contig_2493	myb family transcription factor apl
contig_2497	phototropic-responsive nph3 family protein
contig_2547	probable wrky transcription factor 75
contig_2558	probable -n-methylcoclaurine 3 -hydroxylase isozyme 2
contig_2563	transcription factor myb23
contig_2564	transcription factor myb12-like
contig_2600	protochlorophyllide reductase-like
contig_2623	thiosulfate sulfurtransferase chloroplastic-like
contig_2636	lim domain-containing protein wlim1-like
contig_2690	---NA---
contig_2706	3-ketoacyl- synthase 1
contig_2711	growth-regulating factor 4-like
contig_2718	hypothetical protein CICLE_v10021486mg
contig_2725	hexose transporter
contig_2727	b3 domain-containing protein at5g66980
contig_2764	peptide-n4-(n-acetyl-beta-glucosaminyl)asparagine amidase a-like
contig_2804	protein exordium-like 7
contig_2818	probable calcium-binding protein cml21
contig_2827	gibberellin 2-beta-dioxygenase 8-like
contig_2842	transcription factor bhlh67-like
contig_2882	glutamate receptor -like
contig_2891	zinc-finger homeodomain protein 4
contig_2910	cell number regulator 6
contig_2920	thioredoxin m- chloroplastic-like
contig_2923	phy rapidly regulated
contig_2933	photosynthetic ndh subunit of subcomplex b chloroplastic
contig_2943	cyclin family protein
contig_2999	platz transcription factor family protein
contig_3004	anthocyanidin 3-o-glucosyltransferase 5-like
contig_3032	auxin-induced protein 6b-like
contig_3036	adenine nucleotide alpha hydrolases-like superfamily protein
contig_3043	g patch domain-containing 3
contig_3070	atp binding microtubule motor family protein isoform 1
contig_3075	receptor protein kinase 1
contig_3081	sun domain-containing protein 2
contig_3092	histone h2a variant 1
contig_3114	metal tolerance protein 4-like
contig_3118	transcription repressor myb4-like
contig_3123	gibberellin-regulated protein 4-like
contig_3139	probable pectinesterase 53
contig_3140	auxin-responsive protein iaa29
contig_3164	acyl carrier protein 1
contig_3219	cyclin isoform 1
contig_3223	udp-glycosyltransferase 74f2-like
contig_3234	wrky transcription factor 70 family protein
contig_3254	caffeoylshikimate esterase-like
contig_3255	caffeoylshikimate esterase-like isoform x2
contig_3271	gibberellin 2-beta-dioxygenase 8-like
contig_3273	potassium transporter 1 isoform 1
contig_3282	auxin-induced protein
contig_3308	---NA---
contig_3333	vegetative incompatibility protein het-e-1
contig_3338	histone h2ax-like
contig_3371	cytochrome p450 71a1-like
contig_3383	protein chloroplastic isoform x3
contig_3420	trans-resveratrol di-o-methyltransferase-like
contig_3426	homeodomain glabrous 2 isoform 1
contig_3481	protein yls2-like
contig_3491	two-component response regulator
contig_3514	hypothetical protein CICLE_v10026640mg
contig_3523	histone acetyltransferase
contig_3525	hypothetical protein CISIN_1g017107mg
contig_3528	glycerol-3-phosphate 2-o-acyltransferase 6
contig_3529	glycerol-3-phosphate 2-o-acyltransferase 6
contig_3553	cytochrome p450
contig_3554	rrna methyltransferase-like
contig_3557	ethylene-responsive transcription factor crf2-like
contig_3569	erf domain protein 12
contig_3595	gdsl esterase lipase at5g33370-like
contig_3596	gdsl esterase lipase at5g33370-like
contig_3605	cellulose synthase a catalytic subunit 7
contig_3612	---NA---
contig_3629	probable membrane-associated kinase regulator 4
contig_3694	btb poz domain-containing protein at3g19850-like
contig_3707	tetratricopeptide repeat-like superfamily protein isoform 1
contig_3720	hypothetical protein CICLE_v10029550mg
contig_3721	serine threonine-protein kinase aurora-1-like
contig_3744	mate efflux family protein lal5
contig_3784	cell wall protein
contig_3788	elmo ced-12 family protein isoform 2
contig_3838	probable rhamnogalacturonate lyase b
contig_3846	beta-galactosidase 6 isoform x2
contig_3860	rop binding protein kinases
contig_3872	isoform 1
contig_3873	isoform partial
contig_3888	serinc-domain containing serine and sphingolipid biosynthesis protein isoform 2
contig_3889	protein phloem protein 2-like a1-like
contig_3891	---NA---
contig_3895	adenine phosphoribosyl transferase 4
contig_3898	potassium transporter 5-like
contig_3900	hypothetical protein CICLE_v10033705mg
contig_3908	web family protein at3g51220
contig_3936	protein transparent testa 1
contig_3946	probably inactive leucine-rich repeat receptor-like protein kinase at5g48380-like isoform x1
contig_3947	bak1-interacting receptor-like kinase 1 isoform 1
contig_3961	---NA---
contig_3968	expansin-a15-like
contig_3979	germin-like protein subfamily 3 member 2
contig_3980	platz transcription factor family protein isoform 1
contig_3982	leucoanthocyanidin dioxygenase
contig_3992	kinase superfamily protein
contig_4006	peroxidase 25
contig_4066	ethylene-responsive transcription factor tiny-like
contig_4116	cyclin-dependent protein kinase inhibitor smr3-like
contig_4119	beta carbonic anhydrase isoform 2
contig_4133	scarecrow-like protein 8
contig_4142	g-type lectin s-receptor-like serine threonine-protein kinase at1g11330-like
contig_4145	casp-like protein vit_05s0020g01820
contig_4149	uveal autoantigen with coiled-coil domains and ankyrin repeats isoform 1
contig_4166	ndh-dependent cyclic electron flow 1 isoform 1
contig_4167	ndh-dependent cyclic electron flow 1 isoform 2
contig_4186	---NA---
contig_4191	sec14p-like phosphatidylinositol transfer family protein isoform 1
contig_4246	ethylene-responsive transcription factor rap2-7-like isoform x1
contig_4257	myb-related protein myb4-like
contig_4258	myb-related protein myb4-like
contig_4261	potassium voltage-gated channel subfamily h member 7
contig_4269	flavonol synthase flavanone 3-hydroxylase-like
contig_4282	protein networked 3a
contig_4304	pollen ole e 1 allergen and extensin family
contig_4308	calcium-transporting atpase plasma membrane-type-like
contig_4326	tetraspanin family isoform 1
contig_4336	caffeoylshikimate esterase-like
contig_4344	mlo-like protein 6
contig_4357	sugar carrier protein c-like
contig_4384	c2h2-like zinc finger
contig_4393	nucleobase-ascorbate transporter 4-like
contig_4397	b-box zinc finger protein 20-like isoform x1
contig_4426	non-specific lipid-transfer protein at2g13820
contig_4427	non-specific lipid-transfer protein at2g13820
contig_4428	protease do-like chloroplastic
contig_4434	probable carboxylesterase 18
contig_4441	ethylene-responsive transcription factor win1-like
contig_4453	acyl- n-acyltransferases superfamily protein isoform 1
contig_4458	PREDICTED: uncharacterized protein LOC102629382 isoform X1
contig_4462	fatty acyl- reductase 4
contig_4465	vegetative cell wall protein gp1-like
contig_4472	protein eceriferum 1-like
contig_4476	transcription factor cycloidea
contig_4479	myb domain protein
contig_4521	hypothetical protein CICLE_v10033705mg
contig_4536	phosphoglycerate mutase-like protein at74h
contig_4541	histidine kinase cki1-like
contig_4548	membrane-anchored ubiquitin-fold protein 3
contig_4553	histidine-containing phosphotransfer protein 1-like
contig_4556	gag-pol identical
contig_4588	homeobox-leucine zipper protein hdg5-like isoform x2
contig_4596	rac-like gtp-binding protein rac2
contig_4602	hypothetical protein CISIN_1g045298mg
contig_4652	abc transporter g family member 11-like
contig_4653	ef-hand calcium-binding domain-containing protein 4a
contig_4676	type i inositol -trisphosphate 5-phosphatase cvp2-like isoform x3
contig_4677	major allergen pru ar 1-like
contig_4706	heat stress transcription factor c-1
contig_4708	proline-rich receptor-like protein kinase perk1-like isoform x2
contig_4709	proline-rich receptor-like protein kinase perk1
contig_4712	Uncharacterized protein TCM_034686
contig_4723	transcription factor tcp14-like
contig_4755	nac domain-containing protein 7-like
contig_4776	reticulon family protein
contig_4792	---NA---
contig_4793	calmodulin binding
contig_4796	ankyrin repeat-containing protein
contig_4798	sigma factor binding protein chloroplastic-like
contig_4817	g-type lectin s-receptor-like serine threonine-protein kinase rlk1
contig_4829	nodulin 21 -like transporter family protein isoform 1
contig_4845	bidirectional sugar transporter sweet15-like
contig_4849	protein polychome-like
contig_4853	cyclin isoform 1
contig_4860	protein eceriferum 26-like
contig_4863	calcium ion binding
contig_4877	probable strigolactone esterase d14 homolog
contig_4910	nac domain-containing protein 21 22-like
contig_4911	cell wall vacuolar inhibitor of fructosidase 2-like
contig_4922	upf0481 protein at3g47200-like isoform x1
contig_4935	coiled-coil domain-containing protein 132 isoform x1
contig_4979	ankyrin repeat-containing protein at3g12360-like isoform x1
contig_4980	ankyrin repeat-containing protein at5g02620-like
contig_4981	( )-nerolidol synthase 1-like isoform x1
contig_4991	nitronate monooxygenase
contig_5027	molybdenum cofactor sulfurase-like
contig_5028	indole-3-pyruvate monooxygenase yucca6-like
contig_5039	PREDICTED: uncharacterized protein LOC102623764
contig_5042	homeobox-leucine zipper protein isoform 1
contig_5056	hypothetical protein POPTR_0015s02632g
contig_5075	cyclin-dependent kinase b2-2
contig_5079	gata transcription factor 15-like
contig_5080	disease resistance family protein lrr family
contig_5093	actin-depolymerizing factor 10
contig_5115	dna-binding protein escarola
contig_5119	transcription repressor myb5-like
contig_5120	transcription repressor myb5-like
contig_5129	dc1 domain-containing family protein
contig_5134	mlo protein homolog 1-like
contig_5136	udp-glycosyltransferase 87a1-like
contig_5139	zinc finger protein 7-like
contig_5144	hmg1 2-like protein
contig_5150	peroxidase 21
contig_5175	cyclin-dependent protein kinase inhibitor smr3-like
contig_5184	f-box only protein 13
contig_5194	o-acyltransferase wsd1-like
contig_5208	probable serine threonine-protein kinase ddb_g0291918-like
contig_5210	ring fyve phd zinc finger-containing
contig_5228	hypothetical protein CICLE_v10025511mg
contig_5251	hypothetical protein CICLE_v10008271mg
contig_5261	receptor-like serine threonine-protein kinase sd1-8
contig_5277	ubiquitin-conjugating enzyme e2 28-like
contig_5289	(-)-germacrene d synthase-like
contig_5290	(-)-germacrene d synthase-like isoform x1
contig_5299	homeodomain-like superfamily
contig_5317	---NA---
contig_5337	isoflavone reductase homolog
contig_5346	alpha beta-hydrolases superfamily protein
contig_5349	vq motif-containing family protein
contig_5361	PREDICTED: uncharacterized protein LOC102610728 isoform X1
contig_5362	---NA---
contig_5368	PREDICTED: uncharacterized protein LOC105135456 isoform X1
contig_5371	translation initiation factor if- isoform 1
contig_5394	thaumatin-like protein
contig_5406	beta-carotene hydroxylase
contig_5451	protein iq-domain 1
contig_5463	---NA---
contig_5467	hypothetical protein CICLE_v10017095mg
contig_5469	ctd small phosphatase-like protein
contig_5481	transmembrane emp24 domain-containing protein p24delta9
contig_5482	myelin transcription factor 1-like protein
contig_5491	polynucleotide adenylyltransferase family protein
contig_5501	dof-type zinc finger dna-binding family protein
contig_5516	skp1-like protein 21 isoform 2
contig_5526	hypothetical protein CICLE_v10008947mg
contig_5539	probable transmembrane ascorbate ferrireductase 3
contig_5540	zinc finger protein zat5-like
contig_5559	PREDICTED: uncharacterized protein LOC104422693
contig_5569	cyclin family protein
contig_5586	tropinone reductase homolog at1g07440-like
contig_5597	45 kda immediate-early 2
contig_5606	transcription factor myb108-like
contig_5610	ankyrin-3-like isoform x1
contig_5612	---NA---
contig_5628	PREDICTED: uncharacterized protein LOC102616011
contig_5651	histidine-containing phosphotransfer protein 4-like
contig_5660	hypothetical protein VITISV_044315
contig_5666	cytochrome p450 81e8-like
contig_5672	sugar transport protein 5
contig_5679	alpha-expansin 8
contig_5681	gata type zinc finger transcription factor family protein
contig_5682	gata type zinc finger transcription factor family protein
contig_5688	p-loop containing nucleoside triphosphate hydrolases superfamily protein
contig_5730	udp-n-acetylglucosamine--n-acetylmuramyl- pyrophosphoryl-undecaprenol n-acetylglucosamine transferase isoform 1
contig_5741	myb-related protein 305-like isoform x1
contig_5753	phosphatase 2c family protein isoform 1
contig_5757	gcn5-related n-acetyltransferase family protein
contig_5761	tetraketide alpha-pyrone reductase 1-like isoform x1
contig_5772	---NA---
contig_5773	disease resistance response protein 206-like
contig_5785	serine arginine repetitive matrix protein 2-like isoform x1
contig_5792	gata transcription factor 12
contig_5812	methylesterase 17
contig_5821	act domain repeat 6 isoform 2
contig_5827	cyclic nucleotide-gated ion channel 1-like
contig_5850	nucleosome assembly protein 1 1
contig_5877	translationally controlled tumor protein
contig_5888	---NA---
contig_5902	calcium-transporting atpase plasma membrane-type
contig_5903	calcium-transporting atpase plasma membrane-type-like isoform x1
contig_5918	casp-like protein poptrdraft_810994-like
contig_5930	PREDICTED: uncharacterized protein LOC105124685
contig_5957	ring-h2 finger protein atl45-like
contig_5969	anthocyanidin 3-o-glucosyltransferase 5-like
contig_5971	conserved hypothetical protein
contig_5997	2-oxoglutarate-dependent dioxygenase dao-like
contig_6007	agamous-like mads-box protein agl12
contig_6015	Uncharacterized protein TCM_004768
contig_6016	transcription factor pif7 isoform x1
contig_6033	regulator of vps4 activity in the mvb pathway
contig_6043	stress responsive alpha-beta barrel domain protein isoform 1
contig_6066	hypothetical protein CISIN_1g034197mg
contig_6076	beta- -glucanase
contig_6078	auxin-responsive protein iaa31
contig_6087	acyl carrier protein mitochondrial-like
contig_6108	sugar transporter erd6-like 5 isoform x1
contig_6118	PREDICTED: uncharacterized protein LOC100255936
contig_6142	hypothetical protein CICLE_v10002425mg
contig_6174	hypothetical protein VITISV_000236
contig_6180	---NA---
contig_6195	aaa-type atpase family protein ankyrin repeat family protein isoform 2
contig_6209	conserved hypothetical protein
contig_6241	cbl-interacting serine threonine-protein kinase 1-like isoform x1
contig_6310	serine carboxypeptidase-like 7
contig_6335	copper-binding family protein
contig_6380	hypothetical protein CISIN_1g008090mg
contig_6383	---NA---
contig_6385	cytochrome p450 705a5-like
contig_6386	cytochrome p450 705a5-like
contig_6393	ring-h2 finger protein atl20-like
contig_6407	Uncharacterized protein TCM_034301
contig_6412	btb poz domain-containing isoform 3
contig_6422	protein nim1-interacting 3
contig_6448	probable receptor-like protein kinase at1g67000 isoform x1
contig_6452	hypothetical protein CICLE_v10014740mg
contig_6479	major allergen pru ar 1-like
contig_6486	myb-related protein zm1-like
contig_6506	probable leucine-rich repeat receptor-like protein kinase at2g33170-like
contig_6521	line-type retrotransposon lib insertion at the s11 site-like protein
contig_6528	glutamate dehydrogenase 2
contig_6535	conserved hypothetical protein
contig_6537	homeobox protein knotted-1-like 6
contig_6543	periodic tryptophan protein 2-like protein
contig_6564	transcription factor bhlh75-like
contig_6567	abc transporter g family member 11
contig_6569	apetala1-like protein
contig_6573	PREDICTED: uncharacterized protein LOC105771284
contig_6574	---NA---
contig_6587	probable lrr receptor-like serine threonine-protein kinase at4g08850-like
contig_6592	rna polymerase sigma factor chloroplastic-like
contig_6635	rna-binding protein 38 isoform x1
contig_6643	dynein light chain flagellar outer arm-like
contig_6656	hypothetical protein POPTR_0004s08670g
contig_6674	cytokinin riboside 5 -monophosphate phosphoribohydrolase log1-like
contig_6733	blue copper
contig_6736	transcription factor emb1444-like
contig_6741	transcription factor bhlh30-like
contig_6764	PREDICTED: uncharacterized protein LOC101511691
contig_6773	pathogenesis-related protein
contig_6788	uncharacterized transporter ybr287w-like isoform x1
contig_6803	splicing suppressor of white-apricot homolog isoform x1
contig_6826	par1 protein
contig_6856	protein crabs claw isoform x1
contig_6857	protein crabs claw isoform x1
contig_6861	---NA---
contig_6869	calmodulin like 37
contig_6889	allene oxide cyclase
contig_6897	kinase superfamily isoform 2
contig_6907	nudix hydrolase 2-like isoform x2
contig_6920	nac domain containing protein 35
contig_6921	nac domain containing protein 35
contig_6940	transcription factor bhlh92
contig_6944	pyridoxal-5\ -phosphate-dependent enzyme family protein isoform 1
contig_6946	cytokinin riboside 5 -monophosphate phosphoribohydrolase log5-like
contig_6968	transcription factor myb108-like
contig_6975	metal ion binding
contig_6987	metalloendoproteinase 1-like
contig_6997	myb-related protein 308-like
contig_7002	hypothetical protein CICLE_v10032506mg
contig_7007	encodes a protein whose expression is responsive to nematode
contig_7020	wrky dna-binding protein isoform 1
contig_7021	probable wrky transcription factor 40
contig_7032	calcium-binding protein cml19
contig_7046	calmodulin-related family protein
contig_7082	60s acidic ribosomal protein p0
contig_7086	probable wrky transcription factor 75
contig_7088	lob domain-containing protein 15
contig_7094	integrase-type dna-binding superfamily
contig_7095	osmotin 34
contig_7096	wrky family transcription factor
contig_7098	elongation factor 1-alpha
contig_7103	late embryogenesis abundant hydroxyproline-rich glycoprotein family
contig_7104	cation h(+) antiporter 20-like
contig_7110	vq motif-containing
contig_7112	class i glutamine amidotransferase-like superfamily protein
contig_7115	gdsl esterase lipase at1g74460-like
contig_7119	oleoyl-acyl carrier protein thioesterase chloroplastic-like
contig_7120	peroxidase 15-like
contig_7127	bifunctional inhibitor lipid-transfer protein seed storage 2s albumin superfamily isoform 1
contig_7128	f-box protein skip23-like
contig_7131	myo-inositol oxygenase 2 isoform 1
contig_7137	beta-amyrin 28-oxidase-like
contig_7140	udp-glycosyltransferase 74f2-like
contig_7144	floral homeotic protein pmads 2
contig_7145	u-box domain-containing protein 21-like
contig_7150	calponin transgelin
contig_7151	cysteine-rich repeat secretory protein 38-like
contig_7152	transcription repressor myb6
contig_7153	transcription repressor myb6-like
contig_7154	transcription repressor myb6-like
contig_7158	abscisic acid-insensitive 5-like protein 1
contig_7161	atp binding
contig_7162	atp-dependent helicase nuclease subunit a
contig_7165	myosin heavy isoform n
contig_7171	elongation factor 1-alpha
contig_7172	nudix hydrolase 2-like isoform x2
contig_7176	probable polygalacturonase at3g15720
contig_7178	peroxidase 15-like
contig_7179	non-specific lipid-transfer protein at2g13820
contig_7180	40s ribosomal protein s17
contig_7187	probable 2-oxoglutarate-dependent dioxygenase aop1
contig_7191	glycerol-3-phosphate acyltransferase 1
contig_7195	f-box protein skip23-like
contig_7196	probable xyloglucan endotransglucosylase hydrolase protein 23-like
contig_7199	vegetative incompatibility protein het-e-1-like
contig_7200	vegetative incompatibility protein het-e-1-like
contig_7204	gdsl esterase lipase at1g71691-like
contig_7205	homeodomain-like superfamily
contig_7212	late embryogenesis abundant protein d-29
contig_7219	expansin-like b1
contig_7223	cell wall protein
contig_7224	r2r3-myb transcription
contig_7231	pathogenesis-related family protein
contig_7232	omega-hydroxypalmitate o-feruloyl transferase-like
contig_7238	endochitinase pr4-like
contig_7246	homeodomain-like superfamily isoform 1
contig_7247	60s ribosomal protein l3
contig_7254	spotted leaf
contig_7255	spotted leaf
contig_7258	sister chromatid cohesion 1 protein 1
contig_7264	myb family transcription factor at1g14600
contig_7266	Plasmodium exported protein, unknown function
contig_7277	peroxidase 65
contig_7286	ethylene-responsive transcription factor crf5-like
contig_7292	cation h(+) antiporter 18
contig_7293	abc transporter g family member 6-like
contig_7296	histone deacetylase 18 -like protein
contig_7304	root meristem growth factor 3-like
contig_7310	ethylene-responsive transcription factor erf113
contig_7311	ethylene-responsive transcription factor erf114-like
contig_7316	udp-glucosyl transferase
contig_7317	probable serine threonine-protein kinase at1g18390 isoform x1
contig_7321	probable pectinesterase pectinesterase inhibitor 47
contig_7334	arm repeat superfamily protein
contig_7337	tpr repeat-containing thioredoxin ttl1-like
contig_7341	transcription factor dichotoma-like
contig_7352	ring-h2 finger protein atl11-like
contig_7357	cinnamoyl- reductase 2-like
contig_7371	gaba transporter 1-like
contig_7374	cyclin-dependent kinase-like 5
contig_7375	stress-sensitive isoform c
contig_7377	macpf domain-containing protein at1g14780-like isoform x2
contig_7378	60s ribosomal protein l23
contig_7383	11-oxo-beta-amyrin 30-oxidase-like
contig_7384	dehydration-responsive element-binding protein 1b-like
contig_7385	probable wrky transcription factor 51
contig_7396	ubx domain-containing protein 6
contig_7397	formate dehydrogenase
contig_7405	---NA---
contig_7418	protein nrt1 ptr family -like
contig_7420	myb-like 102
contig_7421	myb-like 102
contig_7422	nitrate transporter -like
contig_7426	probable wrky transcription factor 53
contig_7427	60s ribosomal protein l24
contig_7430	basic-leucine zipper transcription factor family
contig_7437	r2r3-myb transcription factor
contig_7439	alpha-expansin 11 precursor family protein
contig_7443	calmodulin-binding family protein
contig_7449	mate efflux family protein 5
contig_7450	mate efflux family protein 5
contig_7455	elongation factor 1-alpha 1
contig_7459	probable indole-3-pyruvate monooxygenase yucca9
contig_7463	probable indole-3-pyruvate monooxygenase yucca4
contig_7470	ammonium transporter 2 family protein
contig_7477	muscle protein isoform a
contig_7478	indole-3-acetic acid-induced protein arg7-like
contig_7479	lob domain-containing protein 1-like
contig_7494	receptor-like cytosolic serine threonine-protein kinase rbk2
contig_7496	methylesterase 10-like
contig_7499	non-specific lipid transfer protein gpi-anchored 2-like
contig_7500	serine-threonine protein plant-
contig_7509	extracellular ribonuclease le-like
contig_7534	germin-like protein subfamily 1 member 15-like
contig_7538	transcription factor bhlh110-like isoform x1
contig_7540	---NA---
contig_7543	endoglucanase 12
contig_7555	mitochondrial-processing peptidase subunit beta
contig_7570	28 kda heat- and acid-stable phospho
contig_7574	phosphate transporter
contig_7575	e3 ubiquitin ligase big brother-related-like
contig_7583	PREDICTED: uncharacterized protein LOC102630528
contig_7596	polyadenylate-binding protein 1
contig_7602	cytosolic sulfotransferase 8-like
contig_7605	wrky transcription factor 65 -like protein
contig_7617	hypothetical protein CISIN_1g045348mg
contig_7624	gibberellin 3-beta-dioxygenase 1
contig_7632	hypothetical protein CISIN_1g035926mg
contig_7635	glutathione s-
contig_7637	probable wrky transcription factor 33
contig_7638	serine threonine-protein kinase-like protein acr4
contig_7663	s-locus lectin protein kinase family
contig_7686	expression of the gene is downregulated in the presence of
contig_7687	probable wrky transcription factor 28
contig_7688	enolase isoform x2
contig_7701	hypothetical protein POPTR_0014s01610g
contig_7709	adenine nucleotide translocase
contig_7717	rubredoxin-like superfamily protein
contig_7725	50s ribosomal protein lp2
contig_7741	auxin-induced protein
contig_7752	#NAME?
contig_7767	probable mitochondrial chaperone bcs1-b
contig_7782	transcription factor jungbrunnen 1-like isoform x1
contig_7786	probable lrr receptor-like serine threonine-protein kinase at3g47570-like
contig_7787	leucine-rich repeat protein kinase family protein
contig_7799	hypothetical protein CISIN_1g045348mg
contig_7805	calcium-binding protein pbp1-like
contig_7811	auxin-induced protein aux28
contig_7815	phytochrome kinase substrate-related family protein
contig_7820	40s ribosomal protein s9
contig_7828	nt domain of poly polymerase and terminal uridylyl transferase-containing isoform 1
contig_7835	activating transcription factor of chaperone
contig_7837	probable serine threonine-protein kinase nak
contig_7852	wrky family transcription
contig_7856	non-specific lipid-transfer protein 8-like
contig_7857	probable glucan -beta-glucosidase a
contig_7864	ethylene-responsive transcription factor erf021-like
contig_7876	auxin efflux carrier component 2-like
contig_7893	myb transcription factor
contig_7903	phytosulfokine receptor 1-like
contig_7980	cysteine proteinase inhibitor b-like
contig_8011	selenoprotein h-like
contig_8014	upf0481 protein at3g02645-like
contig_8032	60s ribosomal protein l12
contig_8048	---NA---
contig_8052	atp synthase subunit mitochondrial
contig_8065	f-box protein skip23-like
contig_8066	probable pectinesterase 67
contig_8096	receptor like protein isoform 1
contig_8116	Uncharacterized protein TCM_005189
contig_8128	---NA---
contig_8130	abscisic acid-insensitive 5-like protein 2
contig_8134	PREDICTED: uncharacterized protein LOC103323489
contig_8149	transcription factor bhlh118-like
contig_8200	stress induced protein
contig_8210	PREDICTED: uncharacterized protein At1g15400-like
contig_8217	fatty acyl- reductase 3-like
contig_8225	---NA---
contig_8228	cellulose synthase like
contig_8229	Uncharacterized protein TCM_019323
contig_8239	PREDICTED: uncharacterized protein LOC104880148
contig_8241	PREDICTED: uncharacterized protein LOC104814705
contig_8279	hypothetical protein VITISV_026045
contig_8292	rna-directed dna polymerase (reverse transcriptase) chromo zinc cchc-type peptidase active site polynucleotidyl ribonuclease h fold
contig_8304	acyl- oxidase partial
contig_8347	trehalose-phosphate phosphatase
contig_8389	dynein light chain type 1 family protein isoform 1
contig_8391	---NA---
contig_8398	phenolic glucoside malonyltransferase 1-like
contig_8409	oxygen-evolving enhancer protein chloroplastic-like
contig_8514	bifunctional 3-dehydroquinate dehydratase shikimate chloroplastic-like
contig_8523	disease resistance rpp13-like protein 1-like isoform x1
contig_8529	mitigen activated protein kinase
contig_8531	---NA---
contig_8533	haloacid dehalogenase-like hydrolase superfamily protein isoform 1
contig_8534	haloacid dehalogenase-like hydrolase superfamily protein isoform 1
contig_8598	disease resistance protein
contig_8618	protein disulfide-isomerase 5-3-like
contig_8619	caffeoylshikimate esterase-like
contig_8622	---NA---
contig_8625	ocs element-binding factor 1-like
contig_8641	g patch domain-containing 3
contig_8643	probable methyltransferase pmt11
contig_8695	---NA---
contig_8704	upf0481 protein at3g02645-like
contig_8707	auxin-induced protein 6b-like
contig_8728	---NA---
contig_8735	disease resistance protein
contig_8738	disease resistance protein rga1-like
contig_8742	protein mor1-like
contig_8766	disease resistance protein rga2-like
contig_8767	disease resistance protein rga3 isoform x9
contig_8785	af478379_1gag-pol polyprotein
contig_8844	---NA---
contig_8908	---NA---
contig_8938	root r-b2
contig_8992	protein tify 10a-like
contig_9025	ankyrin repeat-containing protein at3g12360-like isoform x3
contig_9157	rna-binding family protein isoform 1
contig_9201	hypothetical protein VITISV_018031
contig_9221	golgin candidate isoform 1
contig_9235	beta-carotene isomerase chloroplastic
contig_9311	chalcone synthase
contig_9327	---NA---
contig_9390	plasma membrane isoform 1
contig_9621	1l-myo-inositol 1-phosphate synthase family protein
contig_9623	inositol-3-phosphate synthase
contig_9696	probable glucan endo- -beta-glucosidase a6
contig_9704	probable glycerol-3-phosphate acyltransferase 8
contig_9741	laccase
contig_9742	PREDICTED: laccase-14-like
contig_9743	PREDICTED: laccase-15-like
contig_9868	transcription factor bim1 isoform x1
contig_9894	brassinazole-resistant 1
contig_9927	indole-3-acetic acid-amido synthetase
contig_9958	PREDICTED: uncharacterized protein LOC102610826 isoform X2
contig_9978	glycine cleavage system h protein mitochondrial
contig_9982	peroxidase 64-like
contig_9987	---NA---
contig_10017	serine carboxypeptidase-like 18 isoform x2
contig_10021	probable lrr receptor-like serine threonine-protein kinase at4g08850
contig_10029	(-)-isopiperitenol (-)-carveol mitochondrial-like
contig_10040	cysteine-rich receptor-like protein kinase 10
contig_10119	salicylate o-methyltransferase
contig_10145	---NA---
contig_10158	btb poz domain-containing protein at5g67385 isoform x2
contig_10190	ap2-like ethylene-responsive transcription factor at1g16060
contig_10220	serine carboxypeptidase-like 18
contig_10307	delta-1-pyrroline-5-carboxylate synthase
contig_10320	casp-like protein
contig_10325	basic blue
contig_10339	serine carboxypeptidase-like 18
contig_10378	transposon mutator sub-class
contig_10399	ankyrin repeat family protein
contig_10418	serine arginine repetitive matrix protein 1
contig_10429	trehalose-6-phosphate phosphatase family protein
contig_10501	---NA---
contig_10502	class iii peroxidase
contig_10530	cytochrome b561 ferric reductase transmembrane family
contig_10534	gb: isoform 1
contig_10555	probable pectate lyase 5
contig_10687	par1 protein
contig_10806	rop guanine nucleotide exchange factor 12-like
contig_10807	photosystem i reaction center subunit vi- chloroplastic-like
contig_10843	replication factor c 36 kda family protein
contig_10883	oligopeptide transporter 4-like
contig_10884	oligopeptide transporter 4-like
contig_10971	hypothetical protein MIMGU_mgv1a010502mg
contig_11016	maternal effect embryo arrest
contig_11059	myb domain protein
contig_11074	transcription factor une10
contig_11137	mlp-like protein 423
contig_11290	myb domain protein
contig_11297	thermostable pectinesterase
contig_11443	basic form of pathogenesis-related protein 1-like
contig_11457	rab gtpase a5b
contig_11458	---NA---
contig_11536	homeobox-leucine zipper protein athb-40-like
contig_11541	125 kda kinesin-related
contig_11561	abc transporter g family member 32-like
contig_11630	---NA---
contig_11673	phospholipase d epsilon
contig_11676	major facilitator superfamily
contig_11694	cyclic nucleotide-gated ion channel 1-like
contig_11768	l-ascorbate oxidase-like
contig_11866	c2h2 and c2hc zinc fingers superfamily protein
contig_11879	helicase swr1 isoform x2
contig_11922	---NA---
contig_11991	probable leucine-rich repeat receptor-like serine threonine-protein kinase at3g14840
contig_12042	ethylene-responsive transcription factor shine 2-like
contig_12155	pgr5-like protein chloroplastic isoform x1
contig_12234	endoxyloglucan transferase
contig_12235	endoxyloglucan transferase
contig_12265	homeobox protein 33 isoform 1
contig_12271	ctp synthase
contig_12277	ctp synthase 2-like isoform x2
contig_12301	---NA---
contig_12341	tpx2 family isoform 1
contig_12384	linoleate 13s-lipoxygenase 2- chloroplastic-like
contig_12557	ras-related protein rabe1c-like isoform x1
contig_12559	alpha-l-fucosidase 2
contig_12560	probable lrr receptor-like serine threonine-protein kinase at4g37250
contig_12616	protein aspartic protease in guard cell 1-like
contig_12633	---NA---
contig_12696	expansin alpha
contig_12717	mads-box protein soc1-like
contig_12758	alpha beta-hydrolase superfamily protein
contig_12778	hypothetical protein CICLE_v10012740mg
contig_12812	glycerol-3-phosphate acyltransferase 2
contig_12814	aberrant root formation protein 4-like isoform x1
contig_12879	udp-glucuronosyltransferase family protein
contig_12893	growth-regulating factor 3
contig_13061	galactose oxidase-like
contig_13067	actin-binding fh2 protein isoform 1
contig_13072	protein isoform 2
contig_13083	ribonuclease p protein subunit p38-related isoform 2
contig_13182	t-complex protein 1 subunit alpha-like
contig_13226	forked1 isoform 1
contig_13246	PREDICTED: uncharacterized protein LOC102614205
contig_13249	gdsl esterase lipase 1-like
contig_13361	transcription repressor ofp12-like
contig_13398	u3 small nucleolar ribonucleoprotein protein
contig_13510	rna polymerase ii-associated protein
contig_13585	growth-regulating factor 1-like isoform x1
contig_13626	transcription factor laf1-like
contig_13787	myb-like transcription factor family
contig_13953	3-ketoacyl- synthase
contig_13954	3-ketoacyl- synthase 19-like
contig_13969	---NA---
contig_13981	vegetative cell wall protein gp1-like
contig_13983	probable pectate lyase 8
contig_13988	probable pectate lyase 8
contig_14001	protein ralf-like 24
contig_14012	epidermal patterning factor-like protein 6
contig_14013	epidermal patterning factor-like protein 6
contig_14050	hydroquinone glucosyltransferase-like
contig_14150	non-specific lipid transfer protein gpi-anchored 1-like
contig_14277	guanine nucleotide-binding protein subunit gamma 3-like
contig_14359	serine carboxypeptidase-like 18
contig_14363	intracellular protein transport protein uso1-like
contig_14364	intracellular protein transport protein uso1-like
contig_14365	hypothetical protein CICLE_v10008167mg
contig_14382	tropinone reductase homolog at1g07440-like isoform x2
contig_14407	photosystem ii 5 kda chloroplastic-like
contig_14448	polygalacturonase at1g48100
contig_14493	o-fucosyltransferase family protein isoform 1
contig_14516	limonene synthase
contig_14737	indole-3-acetic acid-amido synthetase
contig_14780	mate efflux family protein chloroplastic-like
contig_14803	hypothetical protein POPTR_0001s38830g
contig_14846	beta-glucosidase 17-like
contig_14853	ap2 erf and b3 domain-containing transcription factor at1g51120-like
contig_14854	ap2 erf and b3 domain-containing transcription factor at1g51120-like
contig_14931	tannin-related r2r3 myb transcription partial
contig_14993	u-box domain-containing protein 30-like
contig_15002	cytochrome p450 714a1-like
contig_15032	phosphoprotein phosphatase
contig_15046	disease resistance protein at4g27190-like
contig_15047	disease resistance protein at4g27190-like
contig_15058	disease resistance protein at4g27190-like
contig_15122	phosphoprotein phosphatase
contig_15129	probable lrr receptor-like serine threonine-protein kinase at3g47570
contig_15131	ring fyve phd zinc finger superfamily isoform 1
contig_15147	muscle m-line assembly protein unc-89-like isoform x5
contig_15166	telomere repeat-binding protein 5-like isoform x1
contig_15173	---NA---
contig_15175	---NA---
contig_15176	---NA---
contig_15179	topless-related protein 1-like isoform x2
contig_15188	---NA---
contig_15192	protein topless-like isoform x1
contig_15223	pleiotropic drug resistance protein 3-like
contig_15228	probable disease resistance protein at4g27220-like isoform x1
contig_15253	disease resistance protein rps2-like
contig_15254	probable disease resistance protein at4g27220-like isoform x1
contig_15268	abc transporter g family member 30
contig_15277	pleiotropic drug resistance protein 3-like isoform x1
contig_15300	polygalacturonase inhibiting protein
contig_15311	---NA---
contig_15318	serine carboxypeptidase-like 18 isoform x2
contig_15323	ubiquitin-protein ligase
contig_15330	nodulin-related family protein
contig_15347	---NA---
contig_15353	basic helix-loop-helix dna-binding superfamily isoform 1
contig_15354	basic helix-loop-helix dna-binding superfamily isoform 1
contig_15356	---NA---
contig_15556	glucose-1-phosphate adenylyltransferase large chloroplastic amyloplastic-like
contig_15557	glucose-1-phosphate adenylyltransferase large chloroplastic amyloplastic-like
contig_15586	cbs domain-containing protein cbsx5-like
contig_15599	---NA---
contig_15699	probable receptor-like protein kinase at5g15080
contig_15727	disease resistance protein at4g27190-like
contig_15758	cupredoxin superfamily protein isoform 1
contig_15777	2-alkenal reductase (nadp(+)-dependent)-like
contig_15868	homeobox protein ath1-like
contig_15900	---NA---
contig_15995	acidic cellulase
contig_16000	transcription factor bhlh113-like
contig_16145	dna-directed rna polymerases i and iii subunit rpac2
contig_16214	beta-xylosidase alpha-l-arabinofuranosidase 2-like
contig_16215	psbq-like protein chloroplastic
contig_16273	transcription initiation factor tfiid subunit 9
contig_16326	dirigent protein 9-like
contig_16346	abscisic acid 8 -hydroxylase 3-like
contig_16370	iq-domain isoform 1
contig_16435	ammonium transporter 2
contig_16445	---NA---
contig_16520	serine carboxypeptidase-like 18 isoform x1
contig_16530	PREDICTED: uncharacterized protein LOC102609807
contig_16546	protein pmr5-like
contig_16547	asparagine synthetase
contig_16594	d-mannose binding lectin protein with apple-like carbohydrate-binding domain isoform 2
contig_16595	d-mannose binding lectin protein with apple-like carbohydrate-binding domain isoform 1
contig_16619	pentatricopeptide repeat-containing protein chloroplastic-like
contig_16625	lysosomal pro-x carboxypeptidase-like
contig_16645	leucine-rich repeat extensin-like protein 3
contig_16668	atp sulfurylase chloroplastic-like
contig_16728	Uncharacterized protein isoform 3
contig_16743	eukaryotic aspartyl protease family
contig_16744	aspartic proteinase nepenthesin-1
contig_16745	orcinol o-methyltransferase
contig_16746	trans-resveratrol di-o-methyltransferase-like
contig_16747	trans-resveratrol di-o-methyltransferase-like
contig_16748	orcinol o-methyltransferase
contig_16749	orcinol o-methyltransferase
contig_16754	4-coumarate: ligase 3
contig_16827	wrky dna-binding protein
contig_16851	abc transporter b family member 2-like
contig_16859	protein aspartic protease in guard cell 2-like
contig_16870	eukaryotic translation initiation factor 5b-like
contig_16912	cytochrome p450 78a3p family protein
contig_16931	alpha beta-hydrolases superfamily protein isoform 1
contig_17007	auxin-induced protein
contig_17012	uncharacterized gpi-anchored protein at1g61900-like
contig_17101	pa-domain containing subtilase family protein
contig_17112	omega-hydroxypalmitate o-feruloyl transferase-like
contig_17185	k+ uptake permease 6 isoform 3
contig_17188	protein nrt1 ptr family -like
contig_17228	PREDICTED: uncharacterized protein LOC102627392
contig_17251	cytochrome p450 90b1
contig_17290	protein transparent testa 12
contig_17298	Uncharacterized protein TCM_020647
contig_17308	serine carboxypeptidase-like 18
contig_17341	3-ketodihydrosphingosine reductase
contig_17370	major facilitator superfamily protein isoform 1
contig_17414	protein binding
contig_17469	ring-h2 finger protein atl13
contig_17522	photosystem ii reaction center family protein isoform 1
contig_17531	PREDICTED: uncharacterized protein LOC105635247
contig_17547	abc transporter g family member 8-like
contig_17551	PREDICTED: uncharacterized protein LOC102626749 isoform X2
contig_17574	nac12 l-protein
contig_17576	nac domain-containing protein 100-like
contig_17579	3-ketoacyl- synthase 6
contig_17668	heterodimeric geranylgeranyl pyrophosphate synthase small chloroplastic-like
contig_17688	terpene synthase 10-like
contig_17736	b3 domain-containing protein at5g42700-like
contig_17742	shugoshin-1-like isoform x2
contig_17803	leucine-rich repeat containing protein
contig_17845	dihydroxyacetone kinase family protein
contig_17850	glycine hydroxymethyltransferase family protein
contig_17927	---NA---
contig_17934	11-beta-hydroxysteroid dehydrogenase-like 4a
contig_17938	cysteine-rich receptor-like protein kinase
contig_17950	---NA---
contig_17951	nac domain containing protein 75 isoform 1
contig_17956	chloroplast-targeted copper chaperone
contig_17957	chloroplast-targeted copper chaperone
contig_17990	b3 domain-containing protein at3g49610
contig_18040	serine threonine-protein kinase oxi1
contig_18137	---NA---
contig_18142	hypothetical protein CISIN_1g033064mg
contig_18197	cytochrome p450 family protein
contig_18268	sequence-specific dna binding transcription factors isoform 2
contig_18273	d6-type cyclin isoform 1
contig_18318	PREDICTED: LOW QUALITY PROTEIN: uncharacterized protein LOC104423407
contig_18341	gdsl esterase lipase apg-like
contig_18350	peroxidase superfamily protein
contig_18351	peroxidase 46
contig_18395	nonsymbiotic hemoglobin
contig_18410	---NA---
contig_18443	---NA---
contig_18470	PREDICTED: uncharacterized protein LOC100264638 isoform X1
contig_18514	squamosa promoter-binding protein 1-like
contig_18552	probable carboxylesterase 2
contig_18559	acid phosphatase 1-like
contig_18604	pantothenate kinase 2-like
contig_18645	cyclin-dependent protein
contig_18666	bark storage protein a-like
contig_18667	e3 ubiquitin-protein ligase atl42-like
contig_18669	nuclear transcription factor y subunit a-1-like
contig_18671	---NA---
contig_18672	ankyrin repeat-containing protein at3g12360-like
contig_18674	ankyrin repeat family protein
contig_18700	two-component response regulator arr9 isoform 2
contig_18720	hypothetical protein CICLE_v10012794mg
contig_18797	protein mizu-kussei 1
contig_18803	---NA---
contig_18845	---NA---
contig_18850	plastocyanin chloroplast
contig_18884	hypothetical protein POPTR_0002s03930g
contig_18895	purple acid phosphatase 15
contig_18906	glutamate receptor -like
contig_18907	glutamate receptor -like isoform x2
contig_18927	cytochrome b5 isoform b-like
contig_18929	pescadillo homolog
contig_18948	protein aspartic protease in guard cell 2-like
contig_18949	glutaredoxin domain-containing cysteine-rich protein cg12206-like
contig_18996	PREDICTED: uncharacterized protein LOC102619451
contig_19039	---NA---
contig_19043	poly(adp-ribose) polymerase 2 isoform 2
contig_19054	haloacid dehalogenase-like hydrolase superfamily protein
contig_19059	dctp pyrophosphatase 1-like
contig_19095	vinorine synthase-like
contig_19105	serine threonine-protein phosphatase pp1
contig_19127	salicylic acid-binding protein 2-like
contig_19160	u-box domain-containing protein 50
contig_19199	wrky dna-binding protein
contig_19203	type i inositol -trisphosphate 5-phosphatase cvp2-like
contig_19207	leucine-rich repeat protein kinase family protein isoform 1
contig_19248	alpha beta-hydrolases superfamily protein isoform 1
contig_19280	pectin lyase superfamily
contig_19332	---NA---
contig_19450	nac domain-containing protein 89-like isoform x2
contig_19459	transcription factor bhlh79
contig_19470	cysteine-rich polycomb-like family protein
contig_19492	alpha beta-hydrolases superfamily protein isoform 3
contig_19544	l-ascorbate oxidase homolog
contig_19604	udp-glycosyltransferase superfamily
contig_19623	dnase i-like superfamily protein
contig_19653	---NA---
contig_19654	---NA---
contig_19655	cellulase 3
contig_19670	myb-like hth transcriptional regulator family
contig_19671	myb-like hth transcriptional regulator family
contig_19704	probable xyloglucan endotransglucosylase hydrolase protein 32
contig_19714	probable endo- -beta-xylanase c
contig_19790	general transcription factor iif subunit 2
contig_19823	b3 domain-containing protein os01g0234100-like isoform x1
contig_19833	chlorophyll a-b binding protein chloroplastic
contig_19862	gata transcription factor 5-like
contig_19878	homeobox-leucine zipper protein hat7-like
contig_19894	lrr and nb-arc domains-containing disease resistance
contig_19914	phosphoenolpyruvate phosphate translocator chloroplastic-like
contig_19919	dna replication licensing factor mcm2
contig_19925	transmembrane protein 45b-like
contig_19976	rna-dependent rna polymerase 6
contig_19991	protein aspartic protease in guard cell 2
contig_20035	hypothetical protein CICLE_v10002603mg
contig_20059	phosphatidylinositol 4-phosphate 5-kinase 6-like isoform x1
contig_20074	t-complex protein 1 subunit delta
contig_20094	urea-proton symporter dur3-like
contig_20111	dna-damage-inducible protein
contig_20209	probable inactive leucine-rich repeat receptor-like protein kinase at3g03770
contig_20243	phytochelatin synthetase-like family protein
contig_20259	alpha-expansin 20 precursor family protein
contig_20283	cell wall and vascular inhibitor of beta-fructosidase
contig_20306	u-box domain-containing protein 52 isoform x2
contig_20342	auxin-repressed kda isoform x1
contig_20363	gras family transcription factor isoform 1
contig_20371	disease resistance protein rga1-like
contig_20401	dehydrodolichyl diphosphate synthase 2-like isoform x2
contig_20455	ankyrin repeat-containing protein at5g02620-like
contig_20474	laccase 2
contig_20565	autophagy isoform 1
contig_20633	protein trichome birefringence-like 39
contig_20677	cytochrome p450 704c1-like isoform x1
contig_20688	1-deoxy-d-xylulose-5-phosphate synthase
contig_20706	serine carboxypeptidase-like 27
contig_20713	hypothetical protein CICLE_v10006109mg
contig_20727	exgt1 family protein
contig_20747	protein transparent testa 12-like isoform x1

## Sheet: (g)90DAPPulpvs5DAH
Supplementary Table ST2 (g)-List of distinct transcripts identified to a stage in a comparison 90 DAP pulp vs 5 DAH
390 elements included exclusively in "5DAP":	Annotation		489 elements included exclusively in "90Pulp":	Annotation
contig_37	protein kinase pinoid		contig_59	cyclic nucleotide-gated ion channel 2-like
contig_76	sucrose transporter 1		contig_115	protein stay-green chloroplastic
contig_79	zeaxanthin chloroplastic-like isoform x1		contig_123	probable serine threonine-protein kinase chloroplastic
contig_80	zeaxanthin chloroplastic-like		contig_168	---NA---
contig_94	udp-glucose flavonoid 3-o-glucosyltransferase 3		contig_281	transcription factor dichotoma-like
contig_137	butyrate-- ligase peroxisomal-like		contig_296	brassinosteroid-regulated protein bru1
contig_290	PREDICTED: uncharacterized protein LOC105632920		contig_297	brassinosteroid-regulated protein bru1-like
contig_327	ap2 domain-containing transcription factor family protein		contig_305	alpha-l-fucosidase 1-like
contig_368	hypothetical protein CICLE_v10009598mg		contig_314	auxin-induced protein 6b-like
contig_453	galactose oxidase-like		contig_386	abc transporter b family member 15-like
contig_456	minichromosome maintenance family protein isoform 2		contig_402	hypothetical protein POPTR_0002s070802g, partial
contig_463	endonuclease 1		contig_468	PREDICTED: uncharacterized protein LOC105650350
contig_569	bahd acyltransferase at5g47980-like		contig_563	mitotic-like cyclin 3b from
contig_668	adenine phosphoribosyltransferase 5		contig_705	indole-3-acetic acid-amido synthetase
contig_747	probable peroxygenase 4		contig_720	PREDICTED: uncharacterized protein LOC105649981
contig_752	phosphatidylinositol n-acetylglucosaminyltransferase subunit		contig_730	arm repeat superfamily protein
contig_868	myb domain protein		contig_749	---NA---
contig_966	mitogen-activated protein kinase kinase		contig_776	leucine-rich repeat receptor-like protein kinase tdr
contig_975	f-box kelch-repeat protein at1g15670-like		contig_835	endoglucanase 2-like
contig_980	glucose-methanol-choline oxidoreductase family protein isoform 1		contig_886	serine threonine-protein kinase wnk-related isoform 1
contig_1036	peroxidase superfamily protein		contig_914	omega-6 fatty acid desaturase
contig_1113	transcription factor mute		contig_958	probable serine threonine-protein kinase at1g54610
contig_1143	transposon tf2-1 polyprotein isoform x1		contig_1213	transcription factor bhlh67-like
contig_1160	PREDICTED: uncharacterized protein LOC104248239		contig_1278	---NA---
contig_1264	squamosa promoter-binding-like protein 16		contig_1314	aspartic proteinase nepenthesin-1
contig_1281	casbene chloroplast		contig_1416	nudix hydrolase mitochondrial
contig_1298	ferritin- chloroplastic		contig_1446	transcription factor tt2-like
contig_1299	protein kinase pinoid 2		contig_1447	transcription factor myb44 -like protein
contig_1346	patatin-like protein 2		contig_1474	probable dimethyladenosine transferase
contig_1394	-binding protein 3 isoform 1		contig_1476	lim and uim domain-containing
contig_1428	probable beta-d-xylosidase 5		contig_1484	probable glycerol-3-phosphate acyltransferase 3
contig_1457	adenine phosphoribosyltransferase 2-like isoform x1		contig_1490	thromboxane-a synthase family protein
contig_1511	probable purine permease 5 isoform x2		contig_1597	desi-like protein at4g17486
contig_1534	---NA---		contig_1762	---NA---
contig_1602	glycosyl hydrolase family protein with chitinase insertion domain		contig_1779	protein altered xyloglucan 4
contig_1633	probable beta-d-xylosidase 2		contig_1782	PREDICTED: uncharacterized protein LOC102614109
contig_1634	---NA---		contig_1783	tetratricopeptide repeat-like superfamily isoform 3
contig_1716	dehydration-responsive protein rd22-like		contig_1815	protein eskimo 1-like
contig_1785	short-chain dehydrogenase reductase 3b-like		contig_1901	zinc finger family protein
contig_1838	PREDICTED: uncharacterized protein LOC102629660		contig_1927	tricyclene synthase chloroplastic-like
contig_1876	non-functional nadph-dependent codeinone reductase 2-like		contig_1953	sp8 binding family protein
contig_1892	hypothetical protein CICLE_v10008511mg		contig_2009	probable inactive patatin-like protein 9
contig_1906	auxin transporter-like protein 3		contig_2033	cyclic nucleotide-gated ion channel 4
contig_2278	epidermal patterning factor-like protein 2		contig_2049	remorin- partial
contig_2296	PREDICTED: uncharacterized protein LOC103344688		contig_2057	---NA---
contig_2395	receptor-like serine threonine-protein kinase ncrk		contig_2131	integral membrane family protein
contig_2419	basic leucine zipper 61-like		contig_2140	ubiquinone biosynthesis protein coq9 isoform 1
contig_2438	integrase-type dna-binding superfamily		contig_2196	dna (cytosine-5)-methyltransferase cmt1
contig_2473	dof zinc finger		contig_2236	galactinol synthase family protein
contig_2623	thiosulfate sulfurtransferase chloroplastic-like		contig_2270	hypothetical protein CICLE_v10022679mg
contig_2690	---NA---		contig_2375	disease resistance protein rga3-like isoform x1
contig_2764	peptide-n4-(n-acetyl-beta-glucosaminyl)asparagine amidase a-like		contig_2377	disease resistance protein rga3-like isoform x1
contig_2827	gibberellin 2-beta-dioxygenase 8-like		contig_2431	probable xyloglucan endotransglucosylase hydrolase protein 33
contig_2910	cell number regulator 6		contig_2487	peroxidase 72-like
contig_2933	photosynthetic ndh subunit of subcomplex b chloroplastic		contig_2506	gdsl esterase lipase at4g10955-like
contig_3043	g patch domain-containing 3		contig_2532	---NA---
contig_3070	atp binding microtubule motor family protein isoform 1		contig_2571	zf-hd homeobox protein
contig_3081	sun domain-containing protein 2		contig_2598	wall-associated receptor kinase 1
contig_3092	histone h2a variant 1		contig_2675	hypothetical protein CICLE_v10029406mg
contig_3114	metal tolerance protein 4-like		contig_2723	gras family transcription factor
contig_3123	gibberellin-regulated protein 4-like		contig_2740	nac domain-containing protein 55-like
contig_3219	cyclin isoform 1		contig_2743	hypothetical protein CICLE_v10015053mg
contig_3223	udp-glycosyltransferase 74f2-like		contig_2784	ap2-like ethylene-responsive transcription factor ant
contig_3234	wrky transcription factor 70 family protein		contig_2812	transcription factor bhlh18-like
contig_3254	caffeoylshikimate esterase-like		contig_2840	bifunctional pinoresinol-lariciresinol reductase 2-like
contig_3270	gibberellin 2-beta-dioxygenase 8-like		contig_2908	subtilisin-like protease
contig_3491	two-component response regulator		contig_2960	nadph-dependent 1-acyldihydroxyacetone phosphate reductase-like
contig_3514	hypothetical protein CICLE_v10026640mg		contig_2970	squamosa promoter-binding-like protein 16
contig_3596	gdsl esterase lipase at5g33370-like		contig_2988	protein longifolia 1 isoform x1
contig_3658	hypothetical protein CISIN_1g008351mg		contig_3020	piriformospora indica-insensitive protein 2-like
contig_3661	3-ketoacyl- synthase 11-like		contig_3039	core-2 i-branching beta- -n-acetylglucosaminyltransferase family protein isoform 1
contig_3744	mate efflux family protein lal5		contig_3064	cytochrome p450 86a8-like
contig_3784	cell wall protein		contig_3095	cationic amino acid transporter chloroplastic-like
contig_3838	probable rhamnogalacturonate lyase b		contig_3104	cysteine-rich receptor-like protein kinase 10-like
contig_3860	rop binding protein kinases		contig_3111	p-loop containing nucleoside triphosphate hydrolases superfamily protein isoform 1
contig_3900	hypothetical protein CICLE_v10033705mg		contig_3112	probable cyclin-dependent serine threonine-protein kinase ddb_g0278487 isoform x2
contig_3908	web family protein at3g51220		contig_3119	alpha -glycosyltransferase family
contig_3946	probably inactive leucine-rich repeat receptor-like protein kinase at5g48380-like isoform x1		contig_3125	PREDICTED: uncharacterized protein LOC105636535
contig_3947	bak1-interacting receptor-like kinase 1 isoform 1		contig_3138	probable serine incorporator
contig_4145	casp-like protein vit_05s0020g01820		contig_3162	serine carboxypeptidase-like 40
contig_4149	uveal autoantigen with coiled-coil domains and ankyrin repeats isoform 1		contig_3176	probable inactive leucine-rich repeat receptor-like protein kinase at1g66830
contig_4166	ndh-dependent cyclic electron flow 1 isoform 1		contig_3253	stearoy-acp desaturase
contig_4246	ethylene-responsive transcription factor rap2-7-like isoform x1		contig_3256	caffeoylshikimate esterase-like
contig_4336	caffeoylshikimate esterase-like		contig_3260	abscisic acid 8 -hydroxylase 2
contig_4426	non-specific lipid-transfer protein at2g13820		contig_3280	flavonol synthase flavanone 3-hydroxylase
contig_4427	non-specific lipid-transfer protein at2g13820		contig_3289	pantothenate kinase
contig_4521	hypothetical protein CICLE_v10033705mg		contig_3292	myb-related protein 308
contig_4548	membrane-anchored ubiquitin-fold protein 3		contig_3327	rac-like gtp binding protein arac2
contig_4553	histidine-containing phosphotransfer protein 1-like		contig_3337	acyl- sterol acyl transferase
contig_4596	rac-like gtp-binding protein rac2		contig_3347	microtubule-associated protein rp eb family member 1c-like
contig_4652	abc transporter g family member 11-like		contig_3384	cytokinin riboside 5 -monophosphate phosphoribohydrolase log8-like isoform x1
contig_4670	par1 protein		contig_3418	beta-amylase 5
contig_4693	basic helix-loop-helix dna-binding family protein		contig_3504	transferase family protein
contig_4706	heat stress transcription factor c-1		contig_3509	protein binding
contig_4712	Uncharacterized protein TCM_034686		contig_3564	Uncharacterized protein TCM_034679
contig_4776	reticulon family protein		contig_3572	peptidyl-prolyl cis-trans isomerase g-like isoform x1
contig_4792	---NA---		contig_3604	plasmodesmata callose-binding protein 3-like
contig_4817	g-type lectin s-receptor-like serine threonine-protein kinase rlk1		contig_3616	f-box lrr-repeat protein 17-like
contig_4829	nodulin 21 -like transporter family protein isoform 1		contig_3656	transcription factor pif3-like isoform x1
contig_4863	calcium ion binding		contig_3662	3-ketoacyl- synthase 11-like
contig_4910	nac domain-containing protein 21 22-like		contig_3664	cyclin isoform 2
contig_4935	coiled-coil domain-containing protein 132 isoform x1		contig_3679	hypothetical protein POPTR_0001s37630g, partial
contig_4991	nitronate monooxygenase		contig_3708	PREDICTED: uncharacterized protein LOC102628245
contig_5028	indole-3-pyruvate monooxygenase yucca6-like		contig_3737	syntaxin-related protein knolle-like
contig_5039	PREDICTED: uncharacterized protein LOC102623764		contig_3740	---NA---
contig_5048	---NA---		contig_3751	growth-regulating factor 1-like
contig_5056	hypothetical protein POPTR_0015s02632g		contig_3770	cytochrome p450 714c2-like
contig_5075	cyclin-dependent kinase b2-2		contig_3835	g-type lectin s-receptor-like serine threonine-protein kinase at4g27290
contig_5080	disease resistance family protein lrr family		contig_3861	---NA---
contig_5093	actin-depolymerizing factor 10		contig_3881	bidirectional sugar transporter sweet2a
contig_5119	transcription repressor myb5-like		contig_3948	pathogenesis-related protein 5-like isoform x2
contig_5134	mlo protein homolog 1-like		contig_4080	auxin-responsive protein iaa2-like
contig_5150	peroxidase 21		contig_4120	beta carbonic anhydrase chloroplastic-like isoform x1
contig_5175	cyclin-dependent protein kinase inhibitor smr3-like		contig_4128	sulfate thiosulfate import atp-binding protein cysa
contig_5210	ring fyve phd zinc finger-containing		contig_4129	disulfide bond formation protein b
contig_5277	ubiquitin-conjugating enzyme e2 28-like		contig_4188	sericin 1-like
contig_5298	methyl- -binding protein 2-like		contig_4204	transcription factor myb82-like
contig_5337	isoflavone reductase homolog		contig_4205	transcription factor myb82-like
contig_5349	vq motif-containing family protein		contig_4287	hypothetical protein CICLE_v10011806mg
contig_5393	wuschel related homeobox isoform 1		contig_4309	gdsl esterase lipase at1g29670-like
contig_5406	beta-carotene hydroxylase		contig_4319	zinc finger a20 and an1 domain-containing stress-associated protein 1
contig_5443	bidirectional sugar transporter sweet1-like isoform x2		contig_4334	epidermal patterning factor-like protein 1
contig_5463	---NA---		contig_4335	g-type lectin s-receptor-like serine threonine-protein kinase at4g27290
contig_5467	hypothetical protein CICLE_v10017095mg		contig_4373	probable indole-3-pyruvate monooxygenase yucca10
contig_5481	transmembrane emp24 domain-containing protein p24delta9		contig_4419	nac transcription factor nam-b2-like
contig_5491	polynucleotide adenylyltransferase family protein		contig_4450	transcription factor hy5-like isoform x1
contig_5516	skp1-like protein 21 isoform 2		contig_4520	Uncharacterized protein TCM_020348
contig_5526	hypothetical protein CICLE_v10008947mg		contig_4567	translocase of chloroplast chloroplastic-like
contig_5539	probable transmembrane ascorbate ferrireductase 3		contig_4569	saur-like auxin-responsive protein
contig_5540	zinc finger protein zat5-like		contig_4574	transcription factor aba-inducible bhlh-type-like isoform x3
contig_5606	transcription factor myb108-like		contig_4601	germin-like protein subfamily 3 member 2
contig_5612	---NA---		contig_4614	aluminum-activated malate transporter 2-like
contig_5660	hypothetical protein VITISV_044315		contig_4633	protein gar2-like
contig_5666	cytochrome p450 81e8-like		contig_4635	exostosin family
contig_5672	sugar transport protein 5		contig_4666	protein strubbelig-receptor family 5
contig_5679	alpha-expansin 8		contig_4673	hypothetical protein CISIN_1g038419mg
contig_5688	p-loop containing nucleoside triphosphate hydrolases superfamily protein		contig_4679	protein kinase chloroplastic-like isoform x1
contig_5730	udp-n-acetylglucosamine--n-acetylmuramyl- pyrophosphoryl-undecaprenol n-acetylglucosamine transferase isoform 1		contig_4681	probable galacturonosyltransferase 12
contig_5761	tetraketide alpha-pyrone reductase 1-like isoform x1		contig_4743	kelch repeat-containing protein at3g27220-like
contig_5821	act domain repeat 6 isoform 2		contig_4762	brassinosteroid insensitive 1-associated receptor kinase 1
contig_5877	translationally controlled tumor protein		contig_4769	probable protein phosphatase 2c 14
contig_5903	calcium-transporting atpase plasma membrane-type-like isoform x1		contig_4810	transcription factor bhlh130-like
contig_5930	PREDICTED: uncharacterized protein LOC105124685		contig_4814	---NA---
contig_5957	ring-h2 finger protein atl45-like		contig_4850	replication protein a 70 kda dna-binding subunit b
contig_6007	agamous-like mads-box protein agl12		contig_4878	mitogen-activated protein kinase kinase kinase
contig_6016	transcription factor pif7 isoform x1		contig_4883	nudix hydrolase mitochondrial-like
contig_6026	agamous-like mads-box protein agl11		contig_4939	golgin imh1
contig_6027	agamous-like mads-box protein agl11		contig_4984	ankyrin repeat-containing protein at3g12360-like isoform x5
contig_6066	hypothetical protein CISIN_1g034197mg		contig_5025	glucan endo- -beta-glucosidase
contig_6087	acyl carrier protein mitochondrial-like		contig_5041	chitin-binding lectin 1-like
contig_6174	hypothetical protein VITISV_000236		contig_5049	thioredoxin m-type 4 isoform 1
contig_6241	cbl-interacting serine threonine-protein kinase 1-like isoform x1		contig_5057	hypothetical protein CICLE_v10031282mg
contig_6310	serine carboxypeptidase-like 7		contig_5076	cyclin-dependent kinase b2-1
contig_6383	---NA---		contig_5077	probable root meristem growth factor 8
contig_6386	cytochrome p450 705a5-like		contig_5094	PREDICTED: uncharacterized protein LOC105803851
contig_6452	hypothetical protein CICLE_v10014740mg		contig_5124	thaumatin-like protein 1b
contig_6479	major allergen pru ar 1-like		contig_5147	hypothetical protein CICLE_v10018069mg
contig_6486	myb-related protein zm1-like		contig_5157	crocetin glucoside glucosyltransferase-like
contig_6537	homeobox protein knotted-1-like 6		contig_5192	nuclear transcription factor y subunit a- isoform 1
contig_6543	periodic tryptophan protein 2-like protein		contig_5200	retinitis pigmentosa 1-like 1
contig_6555	PREDICTED: uncharacterized protein LOC105764168		contig_5224	cysteine-rich receptor-like protein kinase 1
contig_6569	apetala1-like protein		contig_5234	lrr receptor-like serine threonine-protein kinase
contig_6575	hyp1_davta ame: full=hydrophobin-1 ame: allergen=cla h ? flags: precursor		contig_5244	pyridoxal phosphate-dependent transferases superfamily protein
contig_6587	probable lrr receptor-like serine threonine-protein kinase at4g08850-like		contig_5248	af426451_1cytochrome p450
contig_6765	protein spt2-like		contig_5249	pectinesterase 63
contig_6826	par1 protein		contig_5265	hypothetical protein POPTR_0017s06850g
contig_6857	protein crabs claw isoform x1		contig_5275	PREDICTED: uncharacterized protein LOC105129188
contig_6869	calmodulin like 37		contig_5353	mads-box transcription factor 18-like
contig_6889	allene oxide cyclase		contig_5388	upf0496 protein at3g19330-like
contig_6897	kinase superfamily isoform 2		contig_5392	hypothetical protein CICLE_v10002041mg
contig_6907	nudix hydrolase 2-like isoform x2		contig_5395	cyclin-sds isoform x1
contig_6944	pyridoxal-5\ -phosphate-dependent enzyme family protein isoform 1		contig_5401	1-deoxy-d-xylulose 5-phosphate synthase
contig_6968	transcription factor myb108-like		contig_5402	hypothetical protein CISIN_1g033064mg
contig_7002	hypothetical protein CICLE_v10032506mg		contig_5436	peroxidase 20
contig_7007	encodes a protein whose expression is responsive to nematode		contig_5440	ring-h2 finger protein atl16-like
contig_7032	calcium-binding protein cml19		contig_5454	auxin-induced protein iaa4
contig_7128	f-box protein skip23-like		contig_5478	protein iq-domain 1
contig_7130	calcium-dependent protein kinase		contig_5530	hypothetical protein CICLE_v10025332mg
contig_7156	probable protein phosphatase 2c 51		contig_5560	mitochondrial transcription termination factor family protein isoform 2
contig_7178	peroxidase 15-like		contig_5567	pentatricopeptide repeat-containing isoform 1
contig_7179	non-specific lipid-transfer protein at2g13820		contig_5582	PREDICTED: uncharacterized protein LOC104447272
contig_7187	probable 2-oxoglutarate-dependent dioxygenase aop1		contig_5637	acyl-
contig_7199	vegetative incompatibility protein het-e-1-like		contig_5649	transmembrane protein 136
contig_7205	homeodomain-like superfamily		contig_5654	transferring glycosyl
contig_7212	late embryogenesis abundant protein d-29		contig_5693	nudix hydrolase mitochondrial
contig_7222	serine arginine repetitive matrix protein		contig_5711	wall-associated receptor kinase-like 1-like
contig_7258	sister chromatid cohesion 1 protein 1		contig_5728	alkylmercury lyase
contig_7264	myb family transcription factor at1g14600		contig_5734	wd repeat-containing protein lwd1-like
contig_7277	peroxidase 65		contig_5746	ferric-chelate reductase 1
contig_7310	ethylene-responsive transcription factor erf113		contig_5775	copper transporter family protein
contig_7317	probable serine threonine-protein kinase at1g18390 isoform x1		contig_5784	aquoporin-like water channel protein
contig_7325	heavy metal-associated isoprenylated plant protein 26-like		contig_5793	glucuronoxylan 4-o-methyltransferase 1
contig_7334	arm repeat superfamily protein		contig_5794	hypothetical protein CICLE_v10023315mg
contig_7347	probable purple acid phosphatase 20		contig_5826	hypothetical protein F383_18216
contig_7371	gaba transporter 1-like		contig_5849	gtpase imap family member
contig_7378	60s ribosomal protein l23		contig_5922	p-loop containing nucleoside triphosphate hydrolases superfamily protein
contig_7383	11-oxo-beta-amyrin 30-oxidase-like		contig_5942	c-type lectin receptor-like tyrosine-protein kinase at1g52310 isoform x2
contig_7384	dehydration-responsive element-binding protein 1b-like		contig_6003	hypothetical protein VITISV_019561
contig_7396	ubx domain-containing protein 6		contig_6039	protein tify 5a
contig_7420	myb-like 102		contig_6045	inositol transporter 4-like
contig_7482	kinase-like protein tmkl1		contig_6077	transcription factor wer
contig_7525	60s ribosomal protein l24		contig_6106	zinc-binding dehydrogenase family protein isoform 2
contig_7537	uncharacterized loc100273652		contig_6127	hypothetical protein L484_024950
contig_7540	---NA---		contig_6152	cyclic nucleotide-gated ion channel 8-like isoform x2
contig_7574	phosphate transporter		contig_6214	hypothetical protein PRUPE_ppa016826mg
contig_7617	hypothetical protein CISIN_1g045348mg		contig_6249	vacuolar iron transporter 1-like
contig_7631	protein trichome birefringence-like 39		contig_6334	lysosomal beta glucosidase-like
contig_7632	hypothetical protein CISIN_1g035926mg		contig_6336	copper-binding family protein
contig_7635	glutathione s-		contig_6384	laccase 17
contig_7656	hypothetical protein CICLE_v10018221mg		contig_6389	metalloendoproteinase 1
contig_7681	PREDICTED: uncharacterized protein LOC102610375 isoform X1		contig_6395	ferric-chelate reductase 1
contig_7717	rubredoxin-like superfamily protein		contig_6397	ferric-chelate reductase 1
contig_7752	#NAME?		contig_6398	ferric-chelate reductase 1
contig_7792	PREDICTED: Pectate lyase-like		contig_6408	zinc finger c-x8-c-x5-c-x3-h type family isoform 1
contig_7837	probable serine threonine-protein kinase nak		contig_6414	myb transcription factor family protein
contig_7864	ethylene-responsive transcription factor erf021-like		contig_6418	transcription repressor ofp17-like
contig_7892	probable citrate synthase mitochondrial		contig_6423	---NA---
contig_7980	cysteine proteinase inhibitor b-like		contig_6475	hypothetical protein CICLE_v10011806mg
contig_8048	---NA---		contig_6478	sulfate transporter -like
contig_8066	probable pectinesterase 67		contig_6485	mitochondrial pyruvate carrier 1-like
contig_8096	receptor like protein isoform 1		contig_6487	myb-related protein zm1-like
contig_8228	cellulose synthase like		contig_6493	hypothetical protein CISIN_1g038428mg
contig_8241	PREDICTED: uncharacterized protein LOC104814705		contig_6552	PREDICTED: uncharacterized protein LOC102614405 isoform X1
contig_8294	PREDICTED: uncharacterized protein LOC102595311		contig_6562	lachrymatory-factor synthase-like
contig_8301	hypothetical protein L484_016638		contig_6565	leucine-rich repeat receptor-like protein kinase at2g19210-like
contig_8303	PREDICTED: uncharacterized protein LOC102595311		contig_6566	leucine-rich repeat receptor-like protein kinase at2g19210-like
contig_8304	acyl- oxidase partial		contig_6571	pathogenesis-related protein
contig_8389	dynein light chain type 1 family protein isoform 1		contig_6655	dna binding
contig_8409	oxygen-evolving enhancer protein chloroplastic-like		contig_6667	3-ketoacyl- synthase 12
contig_8451	hypothetical protein POPTR_0002s24140g		contig_6685	hypothetical protein CISIN_1g044476mg
contig_8514	bifunctional 3-dehydroquinate dehydratase shikimate chloroplastic-like		contig_6686	golgin imh1
contig_8529	mitigen activated protein kinase		contig_6710	inositol oxygenase 1
contig_8531	---NA---		contig_6737	serine threonine-protein kinase wnk-related
contig_8533	haloacid dehalogenase-like hydrolase superfamily protein isoform 1		contig_6759	1-aminocyclopropane-1-carboxylate oxidase homolog 1-like
contig_8603	---NA---		contig_6881	mlo-like protein 6
contig_8615	PREDICTED: uncharacterized protein LOC103700449, partial		contig_6887	probable wrky transcription factor 40
contig_8619	caffeoylshikimate esterase-like		contig_6913	probable leucine-rich repeat receptor-like protein kinase at1g35710
contig_8625	ocs element-binding factor 1-like		contig_6914	probable leucine-rich repeat receptor-like protein kinase at1g35710
contig_8643	probable methyltransferase pmt11		contig_6958	protein aspartic protease in guard cell 1-like
contig_8666	amp dependent		contig_6989	protein tapetum determinant 1
contig_8695	---NA---		contig_7073	PREDICTED: uncharacterized protein LOC103319705
contig_8704	upf0481 protein at3g02645-like		contig_7084	beta-galactosidase 3-like
contig_8728	---NA---		contig_7090	flavanone 3-dioxygenase-like
contig_8735	disease resistance protein		contig_7146	gdsl esterase lipase at5g45950
contig_8738	disease resistance protein rga1-like		contig_7173	late embryogenesis abundant protein d-
contig_8742	protein mor1-like		contig_7226	gpi-anchored protein lorelei-like
contig_8844	---NA---		contig_7252	protein nrt1 ptr family -like isoform x2
contig_8938	root r-b2		contig_7259	sister chromatid cohesion 1 protein 1
contig_9157	rna-binding family protein isoform 1		contig_7273	tcp transcription partial
contig_9221	golgin candidate isoform 1		contig_7280	probable lrr receptor-like serine threonine-protein kinase at4g08850
contig_9327	---NA---		contig_7373	lysophospholipid acyltransferase 1-like isoform x1
contig_9390	plasma membrane isoform 1		contig_7386	calmodulin-like protein 11
contig_9458	hypothetical protein CICLE_v10025761mg		contig_7460	patatin t5
contig_9621	1l-myo-inositol 1-phosphate synthase family protein		contig_7469	cyclic nucleotide-gated ion channel 15
contig_9623	inositol-3-phosphate synthase		contig_7497	hypothetical protein CISIN_1g031153mg
contig_9927	indole-3-acetic acid-amido synthetase		contig_7511	ribonuclease 3-like protein 3
contig_10017	serine carboxypeptidase-like 18 isoform x2		contig_7523	atpase plasma membrane-type-like
contig_10145	---NA---		contig_7529	ethylene-responsive transcription factor wri1
contig_10158	btb poz domain-containing protein at5g67385 isoform x2		contig_7683	chromatin assembly factor 1 subunit
contig_10307	delta-1-pyrroline-5-carboxylate synthase		contig_7706	ethylene-responsive transcription factor rap2-11-like
contig_10320	casp-like protein		contig_7718	hypothetical protein CICLE_v10026829mg
contig_10719	dna repair protein rad5-like		contig_7721	expansin protein
contig_10806	rop guanine nucleotide exchange factor 12-like		contig_7744	probable rhamnogalacturonate lyase b-like
contig_10807	photosystem i reaction center subunit vi- chloroplastic-like		contig_7756	probable phosphoinositide phosphatase sac9
contig_10843	replication factor c 36 kda family protein		contig_7802	gpi-anchored protein lorelei-like
contig_10856	---NA---		contig_7814	cytosolic sulfotransferase 15-like
contig_10971	hypothetical protein MIMGU_mgv1a010502mg		contig_7831	protein transparent testa 12-like
contig_11059	myb domain protein		contig_7847	chlorophyll a-b binding chloroplastic
contig_11457	rab gtpase a5b		contig_7848	chlorophyll a-b binding chloroplastic
contig_11536	homeobox-leucine zipper protein athb-40-like		contig_7904	probable lrr receptor-like serine threonine-protein kinase at4g36180-like isoform x4
contig_11630	---NA---		contig_7905	transcription factor myb44-like
contig_11673	phospholipase d epsilon		contig_7935	disease resistance protein at3g14460-like
contig_11991	probable leucine-rich repeat receptor-like serine threonine-protein kinase at3g14840		contig_8031	gdsl esterase lipase 5-like
contig_12155	pgr5-like protein chloroplastic isoform x1		contig_8057	ubiquitin-40s ribosomal protein s31 fusion protein
contig_12271	ctp synthase		contig_8079	multidrug resistance
contig_12277	ctp synthase 2-like isoform x2		contig_8115	dentin sialophosphoprotein
contig_12301	---NA---		contig_8129	zinc finger ccch domain-containing protein 18 isoform x1
contig_12557	ras-related protein rabe1c-like isoform x1		contig_8172	probable -n-methylcoclaurine 3 -hydroxylase isozyme 2
contig_12559	alpha-l-fucosidase 2		contig_8180	peroxisome biogenesis factor 10-like
contig_12778	hypothetical protein CICLE_v10012740mg		contig_8247	hypothetical protein CICLE_v10009202mg
contig_12893	growth-regulating factor 3		contig_8296	Uncharacterized protein TCM_015929
contig_13226	forked1 isoform 1		contig_8397	omega-6 fatty acid chloroplastic
contig_13585	growth-regulating factor 1-like isoform x1		contig_8470	short-chain dehydrogenase tic chloroplastic
contig_13787	myb-like transcription factor family		contig_8530	pyridoxal phosphate phosphatase-like isoform x3
contig_14277	guanine nucleotide-binding protein subunit gamma 3-like		contig_8535	haloacid dehalogenase-like hydrolase superfamily protein isoform 1
contig_14382	tropinone reductase homolog at1g07440-like isoform x2		contig_8632	conserved hypothetical protein
contig_14407	photosystem ii 5 kda chloroplastic-like		contig_8638	hypothetical protein RCOM_1434180
contig_14737	indole-3-acetic acid-amido synthetase		contig_8714	photosystem ii reaction center family protein isoform 6
contig_14803	hypothetical protein POPTR_0001s38830g		contig_8730	leucoanthocyanidin reductase
contig_14846	beta-glucosidase 17-like		contig_8758	probable lrr receptor-like serine threonine-protein kinase at1g56140 isoform x1
contig_14853	ap2 erf and b3 domain-containing transcription factor at1g51120-like		contig_8765	protein mor1
contig_14854	ap2 erf and b3 domain-containing transcription factor at1g51120-like		contig_8779	disease resistance protein rga1-like
contig_14962	mitochondrial inner membrane protease subunit 2-like isoform x2		contig_9164	protein reversion-to-ethylene sensitivity1 isoform x2
contig_15065	polyprotein		contig_9166	protein reversion-to-ethylene sensitivity1 isoform x2
contig_15131	ring fyve phd zinc finger superfamily isoform 1		contig_9220	golgin candidate isoform 1
contig_15135	probable leucine-rich repeat receptor-like protein kinase at1g35710		contig_9299	heavy-metal-associated domain-containing family protein
contig_15147	muscle m-line assembly protein unc-89-like isoform x5		contig_9300	heavy-metal-associated domain-containing family protein
contig_15166	telomere repeat-binding protein 5-like isoform x1		contig_9301	heavy-metal-associated domain-containing family protein
contig_15173	---NA---		contig_9353	ethylene-responsive transcription factor erf023-like
contig_15175	---NA---		contig_9433	equilibrative nucleotide transporter 3-like isoform x2
contig_15192	protein topless-like isoform x1		contig_9460	receptor-like protein kinase hsl1
contig_15311	---NA---		contig_9481	cysteine proteinase 15a
contig_15323	ubiquitin-protein ligase		contig_9487	---NA---
contig_15347	---NA---		contig_9685	probable caffeoyl- o-methyltransferase at4g26220-like
contig_15599	---NA---		contig_9686	probable caffeoyl- o-methyltransferase at4g26220
contig_15699	probable receptor-like protein kinase at5g15080		contig_9687	probable caffeoyl- o-methyltransferase at4g26220
contig_15758	cupredoxin superfamily protein isoform 1		contig_9705	probable glycerol-3-phosphate acyltransferase 8
contig_15777	2-alkenal reductase (nadp(+)-dependent)-like		contig_9721	leucine-rich repeat receptor protein kinase
contig_15868	homeobox protein ath1-like		contig_9740	transcription initiation factor iib-2-like
contig_15900	---NA---		contig_9825	---NA---
contig_16214	beta-xylosidase alpha-l-arabinofuranosidase 2-like		contig_9826	proline-rich protein 4
contig_16273	transcription initiation factor tfiid subunit 9		contig_9929	probable indole-3-acetic acid-amido synthetase
contig_16326	dirigent protein 9-like		contig_9959	upf0481 protein at3g02645-like
contig_16346	abscisic acid 8 -hydroxylase 3-like		contig_9960	upf0481 protein at3g02645-like
contig_16435	ammonium transporter 2		contig_9979	glycine cleavage system h protein mitochondrial
contig_16445	---NA---		contig_9998	peroxidase 64-like
contig_16530	PREDICTED: uncharacterized protein LOC102609807		contig_10022	leucine-rich repeat receptor-like protein kinase family isoform 1
contig_16619	pentatricopeptide repeat-containing protein chloroplastic-like		contig_10165	squamosa promoter-binding-like protein 13a
contig_16625	lysosomal pro-x carboxypeptidase-like		contig_10224	PREDICTED: uncharacterized protein LOC102660221
contig_16668	atp sulfurylase chloroplastic-like		contig_10226	disease resistance protein
contig_16728	Uncharacterized protein isoform 3		contig_10419	serine arginine repetitive matrix protein 1
contig_16744	aspartic proteinase nepenthesin-1		contig_10427	gdsl esterase lipase
contig_16827	wrky dna-binding protein		contig_10699	psi reaction center subunit ii
contig_16859	protein aspartic protease in guard cell 2-like		contig_10763	---NA---
contig_16870	eukaryotic translation initiation factor 5b-like		contig_10994	saur-like auxin-responsive protein
contig_16877	auxin-responsive family protein		contig_11227	flavonoid 3-o-glucosyltransferase-like
contig_16912	cytochrome p450 78a3p family protein		contig_11243	udp-glucuronic acid decarboxylase 2-like
contig_17185	k+ uptake permease 6 isoform 3		contig_11410	heavy metal-associated isoprenylated plant protein 26-like
contig_17251	cytochrome p450 90b1		contig_11491	probable lrr receptor-like serine threonine-protein kinase at4g20940
contig_17298	Uncharacterized protein TCM_020647		contig_11540	bipolar kinesin krp-
contig_17341	3-ketodihydrosphingosine reductase		contig_11542	125 kda kinesin-related protein
contig_17469	ring-h2 finger protein atl13		contig_11549	amidase family protein
contig_17522	photosystem ii reaction center family protein isoform 1		contig_11562	abc transporter g family member 32
contig_17551	PREDICTED: uncharacterized protein LOC102626749 isoform X2		contig_11563	abc transporter g family member 32-like
contig_17574	nac12 l-protein		contig_11648	l-ascorbate peroxidase family protein
contig_17576	nac domain-containing protein 100-like		contig_11731	dna binding
contig_17579	3-ketoacyl- synthase 6		contig_11782	lrr receptor-like serine threonine-protein kinase fls2-like
contig_17668	heterodimeric geranylgeranyl pyrophosphate synthase small chloroplastic-like		contig_12078	calcineurin-like phosphoesterase family protein
contig_17672	transcription factor myb21-like		contig_12127	protein nsp-interacting kinase 1
contig_17742	shugoshin-1-like isoform x2		contig_12165	beta-glucosidase 44-like
contig_17803	leucine-rich repeat containing protein		contig_12179	plasmodesmata callose-binding protein 3
contig_17845	dihydroxyacetone kinase family protein		contig_12326	ankyrin repeat-containing protein at2g01680-like isoform x2
contig_17850	glycine hydroxymethyltransferase family protein		contig_12581	phosphatidylinositol 3- and 4-kinase family alpha isoform 1
contig_17938	cysteine-rich receptor-like protein kinase		contig_12586	phosphatidylinositol 3- and 4-kinase family alpha isoform 1
contig_18142	hypothetical protein CISIN_1g033064mg		contig_12610	universal stress family protein
contig_18318	PREDICTED: LOW QUALITY PROTEIN: uncharacterized protein LOC104423407		contig_12799	magnesium proton exchanger family protein
contig_18341	gdsl esterase lipase apg-like		contig_12800	magnesium proton exchanger family protein
contig_18350	peroxidase superfamily protein		contig_12921	probable acyl-activating enzyme 6
contig_18410	---NA---		contig_12966	tetrapyrrole-binding chloroplastic
contig_18443	---NA---		contig_13092	trinucleotide repeat-containing gene 18
contig_18470	PREDICTED: uncharacterized protein LOC100264638 isoform X1		contig_13103	protein zinc induced facilitator-like 1-like
contig_18508	homologous-pairing protein 2 homolog		contig_13354	kinesin kp1-like
contig_18552	probable carboxylesterase 2		contig_13376	nucleobase-ascorbate transporter 1
contig_18559	acid phosphatase 1-like		contig_13405	wd-40 repeat protein family
contig_18667	e3 ubiquitin-protein ligase atl42-like		contig_13543	probable protein abil5
contig_18700	two-component response regulator arr9 isoform 2		contig_13544	fatty acyl- reductase 2
contig_18907	glutamate receptor -like isoform x2		contig_13557	hypothetical protein CISIN_1g009038mg
contig_18927	cytochrome b5 isoform b-like		contig_13597	receptor protein kinase-like protein at4g34220
contig_19043	poly(adp-ribose) polymerase 2 isoform 2		contig_13706	lob domain protein 39
contig_19054	haloacid dehalogenase-like hydrolase superfamily protein		contig_13715	membrane family protein
contig_19095	vinorine synthase-like		contig_13822	integrase-type dna-binding superfamily
contig_19160	u-box domain-containing protein 50		contig_13880	protein longifolia 1-like
contig_19199	wrky dna-binding protein		contig_14026	ice binding
contig_19309	hypothetical protein CICLE_v10012855mg		contig_14051	serine arginine repetitive matrix protein 1
contig_19450	nac domain-containing protein 89-like isoform x2		contig_14445	pectin lyase-like superfamily protein isoform 1
contig_19623	dnase i-like superfamily protein		contig_14447	polygalacturonase at1g48100
contig_19653	---NA---		contig_14452	cyclin family protein
contig_19654	---NA---		contig_14610	---NA---
contig_19714	probable endo- -beta-xylanase c		contig_14615	---NA---
contig_19823	b3 domain-containing protein os01g0234100-like isoform x1		contig_14667	---NA---
contig_19833	chlorophyll a-b binding protein chloroplastic		contig_14669	hypothetical protein
contig_19862	gata transcription factor 5-like		contig_14672	trna 2 -phosphotransferase 1 isoform x1
contig_19878	homeobox-leucine zipper protein hat7-like		contig_14693	protein enl isoform x2
contig_19894	lrr and nb-arc domains-containing disease resistance		contig_14700	---NA---
contig_19919	dna replication licensing factor mcm2		contig_14848	aquaporin tip2-1
contig_19925	transmembrane protein 45b-like		contig_14890	receptor-like protein kinase theseus 1
contig_19976	rna-dependent rna polymerase 6		contig_14971	vacuolar amino acid transporter 1-like
contig_19991	protein aspartic protease in guard cell 2		contig_14972	vacuolar amino acid transporter 1-like
contig_20035	hypothetical protein CICLE_v10002603mg		contig_15007	conserved hypothetical protein
contig_20059	phosphatidylinositol 4-phosphate 5-kinase 6-like isoform x1		contig_15029	phosphoprotein phosphatase
contig_20074	t-complex protein 1 subunit delta		contig_15033	probable disease resistance protein at4g27220-like
contig_20094	urea-proton symporter dur3-like		contig_15041	disease resistance protein at4g27190-like isoform x1
contig_20111	dna-damage-inducible protein		contig_15048	disease resistance protein at4g27190-like
contig_20209	probable inactive leucine-rich repeat receptor-like protein kinase at3g03770		contig_15081	---NA---
contig_20363	gras family transcription factor isoform 1		contig_15177	pleiotropic drug resistance protein 3-like isoform x1
contig_20401	dehydrodolichyl diphosphate synthase 2-like isoform x2		contig_15185	hypothetical protein
contig_20474	laccase 2		contig_15189	disease resistance protein at4g27190-like
contig_20565	autophagy isoform 1		contig_15239	disease resistance protein at4g27190-like
contig_20633	protein trichome birefringence-like 39		contig_15244	disease resistance protein at4g27190-like isoform x2
contig_20749	mitotic spindle checkpoint protein mad2		contig_15248	disease resistance protein
			contig_15273	probable disease resistance protein at4g27220-like isoform x1
			contig_15355	basic helix-loop-helix dna-binding superfamily isoform 1
			contig_15361	patatin-like protein 7
			contig_15364	protein aspartic protease in guard cell 1
			contig_15424	subtilisin-like protease
			contig_15442	serine carboxypeptidase-like 20
			contig_15633	elmo ced-12 family protein isoform 1
			contig_15731	disease resistance protein at4g27190-like
			contig_15732	disease resistance protein at4g27190-like
			contig_15735	auxin-induced protein
			contig_15749	tmv resistance protein n- partial
			contig_15795	---NA---
			contig_15825	---NA---
			contig_15874	cysteine-rich repeat secretory protein 60
			contig_15937	---NA---
			contig_16042	cop1-interacting protein isoform 1
			contig_16143	Uncharacterized protein isoform 1
			contig_16197	cellulose synthase-like protein d5
			contig_16212	protein trichome birefringence-like 42
			contig_16282	glutamate carboxypeptidase 2
			contig_16459	pectate lyase
			contig_16474	peroxidase 55-like
			contig_16480	protein ralf-like 34
			contig_16533	probable galacturonosyltransferase-like 1
			contig_16554	serine acetyltransferase 2
			contig_16611	endonuclease or glycosyl hydrolase with c2h2-type zinc finger isoform 1
			contig_16858	eukaryotic aspartyl protease family
			contig_16883	protein chloroplastic
			contig_16887	protein lurp-one-related 15-like
			contig_16903	hydrolyzing o-glycosyl
			contig_17019	subtilisin-like protease
			contig_17056	ovate family protein
			contig_17274	ap-3 complex subunit delta
			contig_17291	protein transparent testa 12-like
			contig_17300	1-aminocyclopropane-1-carboxylate oxidase
			contig_17377	protein xri1 isoform x1
			contig_17384	soluble inorganic pyrophosphatase
			contig_17413	protein binding
			contig_17432	---NA---
			contig_17472	zinc-regulated protein 8-like
			contig_17562	laccase diphenol oxidase family protein isoform 1
			contig_17608	germin-like protein 9-2
			contig_17632	heat shock protein with tetratricopeptide repeat isoform 1
			contig_17662	zinc finger protein constans-like 16-like
			contig_17689	(-)-alpha-terpineol synthase
			contig_17721	probable serine threonine-protein kinase at5g41260-like isoform x1
			contig_17755	udp-glycosyltransferase 76c2-like
			contig_17899	thioesterase superfamily
			contig_17917	probable 1-acyl-sn-glycerol-3-phosphate acyltransferase 5
			contig_17974	PREDICTED: uncharacterized protein LOC105137950
			contig_18165	---NA---
			contig_18293	high mobility group family isoform 1
			contig_18349	peroxidase superfamily protein
			contig_18390	probable serine threonine-protein kinase at1g18390
			contig_18397	mechanosensitive ion channel protein 10-like
			contig_18402	gdsl esterase lipase at5g45920
			contig_18446	probable galacturonosyltransferase-like 1
			contig_18499	probable lrr receptor-like serine threonine-protein kinase at1g06840 isoform x1
			contig_18607	heavy-metal-associated domain-containing family protein
			contig_18648	atp-binding cassette transporter
			contig_18649	abc transporter g family member 20-like
			contig_18728	1-aminocyclopropane-1-carboxylate oxidase
			contig_18868	Uncharacterized protein TCM_034679
			contig_18877	chlorophyll a-b binding protein chloroplastic
			contig_18911	basic-leucine zipper transcription factor family
			contig_18964	formin-like protein 11
			contig_18970	auxin-responsive protein iaa4-like
			contig_18993	regulator of vps4 activity in the mvb pathway protein isoform 1
			contig_19040	sister chromatid cohesion 1
			contig_19209	probable receptor-like protein kinase at1g67000-like
			contig_19213	cytokinin dehydrogenase 5
			contig_19269	---NA---
			contig_19424	pectinacetylesterase family protein isoform 2
			contig_19505	phosphate transporter pho1 homolog 10-like
			contig_19508	f-box family protein isoform 1
			contig_19625	serine carboxypeptidase-like 18 isoform x1
			contig_19808	pollen ole e 1 allergen and extensin family protein
			contig_19831	peroxidase 3
			contig_19865	alpha carbonic anhydrase chloroplastic-like
			contig_19932	cobra-like protein 4 isoform x1
			contig_19937	protein yls3
			contig_19938	protein yls3-like
			contig_19951	serine threonine-protein kinase ht1-like
			contig_19987	serine mitochondrial-like
			contig_20032	dof zinc finger
			contig_20060	phospholipase a21
			contig_20071	---NA---
			contig_20120	plasmodesmata callose-binding protein 3
			contig_20225	f-box protein at4g18380-like
			contig_20241	cobra-like protein 4
			contig_20272	aspartic proteinase-like protein 1 isoform x2
			contig_20310	fad synthase isoform x1
			contig_20490	uncharacterized gpi-anchored protein at4g28100
			contig_20545	zinc finger protein
			contig_20611	rop interactive partner 5 isoform 2
			contig_20665	protein spinster
			contig_20671	rho gtpase-activating protein 2
			contig_20739	protein hothead
			contig_20743	arm repeat superfamily isoform 6

## Sheet: (h)5DAHvs10DAH
Supplementary Table ST2 (h)-List of distinct transcripts identified to a stage in a comparison 5 DAH vs 10 DAH
1027 elements included exclusively in "5DAH":	Annotation		343 elements included exclusively in "10DAH":	Annotation
contig_8	probable lrr receptor-like serine threonine-protein kinase at1g56140 isoform x1		contig_55	chlorophyll a-b binding chloroplastic
contig_15	#NAME?		contig_123	probable serine threonine-protein kinase chloroplastic
contig_37	protein kinase pinoid		contig_168	---NA---
contig_44	hypothetical protein CICLE_v10005791mg		contig_477	---NA---
contig_88	ovate family protein		contig_534	cyclin-dependent protein kinase inhibitor smr3-like
contig_95	leucine-rich repeat transmembrane protein kinase		contig_564	mitotic-like cyclin 3b from
contig_101	myb domain protein		contig_730	arm repeat superfamily protein
contig_119	hypothetical protein CISIN_1g040015mg, partial		contig_776	leucine-rich repeat receptor-like protein kinase tdr
contig_137	butyrate-- ligase peroxisomal-like		contig_812	tetratricopeptide repeat superfamily
contig_147	nadph-dependent 1-acyldihydroxyacetone phosphate reductase-like		contig_914	omega-6 fatty acid desaturase
contig_155	probable inactive receptor kinase at5g67200		contig_1213	transcription factor bhlh67-like
contig_156	probable inactive receptor kinase at5g67200		contig_1278	---NA---
contig_176	methionine gamma-lyase		contig_1314	aspartic proteinase nepenthesin-1
contig_194	receptor-like protein 12		contig_1391	nin-like protein 2
contig_209	senescence-associated family protein		contig_1393	-binding protein 3 isoform 1
contig_226	rab6-interacting golgin		contig_1476	lim and uim domain-containing
contig_235	nucleic acid binding		contig_1590	hypothetical protein CISIN_1g028007mg
contig_238	thermospermine synthase acaulis5		contig_1762	---NA---
contig_247	protein far1-related sequence 5-like		contig_1783	tetratricopeptide repeat-like superfamily isoform 3
contig_251	PREDICTED: uncharacterized protein At3g27210-like		contig_1851	---NA---
contig_270	cct motif family protein		contig_1928	isoprene synthase
contig_273	gdt1-like protein chloroplastic isoform x2		contig_1953	sp8 binding family protein
contig_284	---NA---		contig_2003	jasmonate-zim-domain protein
contig_290	PREDICTED: uncharacterized protein LOC105632920		contig_2057	---NA---
contig_301	unnamed protein product		contig_2133	mitochondrial substrate carrier family protein p
contig_309	transcription factor bhlh68-like isoform x1		contig_2181	---NA---
contig_337	thymidine kinase		contig_2199	hypothetical protein CISIN_1g001666mg
contig_368	hypothetical protein CICLE_v10009598mg		contig_2260	---NA---
contig_391	pleiotropic drug resistance protein 1-like		contig_2270	hypothetical protein CICLE_v10022679mg
contig_403	probable boi-related e3 ubiquitin-protein ligase 2		contig_2377	disease resistance protein rga3-like isoform x1
contig_424	PREDICTED: uncharacterized protein At1g04910-like isoform X1		contig_2493	myb family transcription factor apl
contig_429	thiamine monophosphate synthase		contig_2532	---NA---
contig_439	protein shi related sequence 1-like		contig_2547	probable wrky transcription factor 75
contig_440	protein shi related sequence 1-like		contig_2571	zf-hd homeobox protein
contig_441	dna-damage-inducible protein		contig_2600	protochlorophyllide reductase-like
contig_453	galactose oxidase-like		contig_2675	hypothetical protein CICLE_v10029406mg
contig_471	short-chain dehydrogenase tic chloroplastic-like		contig_2842	transcription factor bhlh67-like
contig_472	germin-like protein subfamily 2 member 4		contig_2923	phy rapidly regulated
contig_495	phosphoglycerate mutase family protein isoform 1		contig_2970	squamosa promoter-binding-like protein 16
contig_506	homeobox protein 6-like		contig_2999	platz transcription factor family protein
contig_529	-like carbohydrate kinase family protein isoform 1		contig_3000	hypothetical protein CICLE_v10016385mg
contig_565	calcineurin b-like protein 7 isoform x1		contig_3020	piriformospora indica-insensitive protein 2-like
contig_579	disease resistance rpp13-like protein 1-like		contig_3039	core-2 i-branching beta- -n-acetylglucosaminyltransferase family protein isoform 1
contig_580	disease resistance protein at3g14460-like		contig_3095	cationic amino acid transporter chloroplastic-like
contig_584	hypothetical protein CISIN_1g044132mg		contig_3125	PREDICTED: uncharacterized protein LOC105636535
contig_585	hypothetical protein CISIN_1g044132mg		contig_3255	caffeoylshikimate esterase-like isoform x2
contig_593	bifunctional monodehydroascorbate reductase and carbonic anhydrase nectarin-3-like		contig_3256	caffeoylshikimate esterase-like
contig_662	PREDICTED: uncharacterized protein LOC105640342		contig_3260	abscisic acid 8 -hydroxylase 2
contig_663	hypothetical protein JCGZ_11438		contig_3289	pantothenate kinase
contig_750	desi-like protein at4g17486-like isoform x1		contig_3292	myb-related protein 308
contig_779	nadph-dependent 1-acyldihydroxyacetone phosphate reductase-like		contig_3338	histone h2ax-like
contig_793	probable galacturonosyltransferase-like 3		contig_3384	cytokinin riboside 5 -monophosphate phosphoribohydrolase log8-like isoform x1
contig_868	myb domain protein		contig_3554	rrna methyltransferase-like
contig_870	probable dna replication complex gins protein psf1-like		contig_3572	peptidyl-prolyl cis-trans isomerase g-like isoform x1
contig_877	squamosa promoter binding isoform partial		contig_3605	cellulose synthase a catalytic subunit 7
contig_921	g-type lectin s-receptor-like serine threonine-protein kinase sd2-5		contig_3612	---NA---
contig_972	bag family molecular chaperone regulator 1-like		contig_3707	tetratricopeptide repeat-like superfamily protein isoform 1
contig_975	f-box kelch-repeat protein at1g15670-like		contig_3721	serine threonine-protein kinase aurora-1-like
contig_980	glucose-methanol-choline oxidoreductase family protein isoform 1		contig_3737	syntaxin-related protein knolle-like
contig_1003	vacuolar protein sorting-associated protein 2 homolog 2		contig_3740	---NA---
contig_1019	cyclin-dependent protein kinase inhibitor smr3-like		contig_3751	growth-regulating factor 1-like
contig_1022	aspartic proteinase nepenthesin-1		contig_3770	cytochrome p450 714c2-like
contig_1036	peroxidase superfamily protein		contig_3846	beta-galactosidase 6 isoform x2
contig_1040	leucine-rich repeat-containing protein 50		contig_3888	serinc-domain containing serine and sphingolipid biosynthesis protein isoform 2
contig_1045	d2 4-type cyclin		contig_3889	protein phloem protein 2-like a1-like
contig_1053	pentatricopeptide repeat-containing protein at1g09900		contig_3948	pathogenesis-related protein 5-like isoform x2
contig_1055	pentatricopeptide repeat-containing protein at1g09900-like		contig_3961	---NA---
contig_1088	uracil-dna partial		contig_4006	peroxidase 25
contig_1138	leucine-rich repeat family protein		contig_4042	crib domain-containing protein ric10-like
contig_1181	cytochrome b5 isoform d-like		contig_4128	sulfate thiosulfate import atp-binding protein cysa
contig_1188	probable membrane-associated kinase regulator 2		contig_4204	transcription factor myb82-like
contig_1190	---NA---		contig_4258	myb-related protein myb4-like
contig_1220	root hair defective 3 gtp-binding protein isoform 1		contig_4304	pollen ole e 1 allergen and extensin family
contig_1231	hypothetical protein CICLE_v10031906mg		contig_4326	tetraspanin family isoform 1
contig_1252	photosystem ii reaction center psb28 chloroplastic		contig_4344	mlo-like protein 6
contig_1261	probable n-acetyltransferase hls1-like		contig_4373	probable indole-3-pyruvate monooxygenase yucca10
contig_1281	casbene chloroplast		contig_4393	nucleobase-ascorbate transporter 4-like
contig_1293	cysteine-rich receptor-like protein kinase 35-like		contig_4484	lob domain-containing protein 1
contig_1298	ferritin- chloroplastic		contig_4574	transcription factor aba-inducible bhlh-type-like isoform x3
contig_1299	protein kinase pinoid 2		contig_4666	protein strubbelig-receptor family 5
contig_1346	patatin-like protein 2		contig_4743	kelch repeat-containing protein at3g27220-like
contig_1357	fasciclin-like arabinogalactan protein 13		contig_4777	reticulon family protein
contig_1364	---NA---		contig_4814	---NA---
contig_1372	hypothetical protein CICLE_v10025682mg		contig_4906	chitinase chi1 precursor
contig_1398	cell division cycle cofactor of apc complex-like		contig_4939	golgin imh1
contig_1406	alpha carbonic anhydrase 7-like		contig_4966	senescence-specific cysteine protease sag39
contig_1469	pseudo response isoform partial		contig_5009	spindle and kinetochore-associated protein 1 homolog
contig_1524	alpha-galactosidase- partial		contig_5010	spindle and kinetochore-associated protein 1 homolog
contig_1525	alpha-galactosidase isoform x1		contig_5025	glucan endo- -beta-glucosidase
contig_1548	alpha-galactosidase alpha-n-		contig_5042	homeobox-leucine zipper protein isoform 1
contig_1602	glycosyl hydrolase family protein with chitinase insertion domain		contig_5057	hypothetical protein CICLE_v10031282mg
contig_1620	PREDICTED: uncharacterized protein LOC102625325		contig_5076	cyclin-dependent kinase b2-1
contig_1648	3s-linalool -nerolidol ( )-geranyl linalool		contig_5077	probable root meristem growth factor 8
contig_1672	tubby-like protein 8		contig_5094	PREDICTED: uncharacterized protein LOC105803851
contig_1698	Uncharacterized protein TCM_007826		contig_5124	thaumatin-like protein 1b
contig_1714	dehydration-responsive protein rd22-like		contig_5156	cyanidin-3-o-glucoside 2-o-glucuronosyltransferase-like
contig_1715	dehydration-responsive protein rd22-like		contig_5157	crocetin glucoside glucosyltransferase-like
contig_1716	dehydration-responsive protein rd22-like		contig_5200	retinitis pigmentosa 1-like 1
contig_1731	transferase family protein		contig_5244	pyridoxal phosphate-dependent transferases superfamily protein
contig_1742	PREDICTED: uncharacterized protein LOC102630781 isoform X1		contig_5248	af426451_1cytochrome p450
contig_1743	PREDICTED: uncharacterized protein LOC102630781 isoform X1		contig_5249	pectinesterase 63
contig_1766	inactive tpr repeat-containing thioredoxin ttl3-like		contig_5263	PREDICTED: uncharacterized protein LOC103453396
contig_1805	glutamine synthetase leaf chloroplastic		contig_5289	(-)-germacrene d synthase-like
contig_1813	oxidoreductase family protein		contig_5368	PREDICTED: uncharacterized protein LOC105135456 isoform X1
contig_1838	PREDICTED: uncharacterized protein LOC102629660		contig_5371	translation initiation factor if- isoform 1
contig_1839	cyclin-d5-1-like isoform x1		contig_5388	upf0496 protein at3g19330-like
contig_1842	acyl- n-acyltransferases superfamily isoform 1		contig_5395	cyclin-sds isoform x1
contig_1854	cellulose synthase-like		contig_5401	1-deoxy-d-xylulose 5-phosphate synthase
contig_1876	non-functional nadph-dependent codeinone reductase 2-like		contig_5451	protein iq-domain 1
contig_1877	non-functional nadph-dependent codeinone reductase 2-like		contig_5595	---NA---
contig_1892	hypothetical protein CICLE_v10008511mg		contig_5603	hypothetical protein CISIN_1g021854mg
contig_1895	aspartic proteinase pcs1		contig_5654	transferring glycosyl
contig_1916	serine-threonine protein plant-		contig_5795	structural constituent of cell
contig_1935	remorin family isoform 1		contig_5812	methylesterase 17
contig_1956	udp-glucosyl transferase 85a2		contig_5850	nucleosome assembly protein 1 1
contig_2016	---NA---		contig_5902	calcium-transporting atpase plasma membrane-type
contig_2017	---NA---		contig_5918	casp-like protein poptrdraft_810994-like
contig_2019	major pollen allergen lig v 1		contig_5942	c-type lectin receptor-like tyrosine-protein kinase at1g52310 isoform x2
contig_2026	senescence-associated family protein		contig_5971	conserved hypothetical protein
contig_2030	protein notum homolog		contig_6003	hypothetical protein VITISV_019561
contig_2093	hypothetical protein CICLE_v10012580mg		contig_6032	2-aminoethanethiol dioxygenase-like
contig_2095	udp-glycosyltransferase 76f1-like		contig_6039	protein tify 5a
contig_2139	growth-regulating factor 1-like		contig_6076	beta- -glucanase
contig_2141	ubiquinone biosynthesis protein mitochondrial isoform x3		contig_6108	sugar transporter erd6-like 5 isoform x1
contig_2153	cytochrome p450 71d11-like		contig_6127	hypothetical protein L484_024950
contig_2180	---NA---		contig_6214	hypothetical protein PRUPE_ppa016826mg
contig_2182	ap2 erf domain-containing transcription isoform 2		contig_6336	copper-binding family protein
contig_2197	---NA---		contig_6380	hypothetical protein CISIN_1g008090mg
contig_2200	kinesin heavy		contig_6393	ring-h2 finger protein atl20-like
contig_2212	btb poz domain-containing protein at1g03010-like		contig_6414	myb transcription factor family protein
contig_2217	---NA---		contig_6423	---NA---
contig_2235	galactinol synthase 1		contig_6475	hypothetical protein CICLE_v10011806mg
contig_2296	PREDICTED: uncharacterized protein LOC103344688		contig_6493	hypothetical protein CISIN_1g038428mg
contig_2299	dof zinc finger		contig_6521	line-type retrotransposon lib insertion at the s11 site-like protein
contig_2366	disease resistance protein rga3-like isoform x1		contig_6564	transcription factor bhlh75-like
contig_2378	cytochrome p450		contig_6565	leucine-rich repeat receptor-like protein kinase at2g19210-like
contig_2403	aldehyde dehydrogenase family 3 member f1-like		contig_6566	leucine-rich repeat receptor-like protein kinase at2g19210-like
contig_2419	basic leucine zipper 61-like		contig_6574	---NA---
contig_2435	b3 domain-containing transcription factor nga1-like		contig_6686	golgin imh1
contig_2443	glycosyl hydrolase family 17 family protein		contig_6710	inositol oxygenase 1
contig_2459	subtilisin-like protease		contig_6881	mlo-like protein 6
contig_2473	dof zinc finger		contig_6987	metalloendoproteinase 1-like
contig_2490	nicotianamine synthase-like		contig_6989	protein tapetum determinant 1
contig_2500	chlorophyll a-b binding protein 1d		contig_7013	---NA---
contig_2503	chlorophyll a-b binding protein of lhcii type 1-like		contig_7046	calmodulin-related family protein
contig_2560	PREDICTED: tetraspanin-3-like		contig_7073	PREDICTED: uncharacterized protein LOC103319705
contig_2583	protein aspartic protease in guard cell 2-like		contig_7084	beta-galactosidase 3-like
contig_2594	duf594 family protein		contig_7086	probable wrky transcription factor 75
contig_2596	PREDICTED: uncharacterized protein At2g34160		contig_7091	dnaj heat shock n-terminal domain-containing
contig_2606	kinase superfamily protein isoform 1		contig_7112	class i glutamine amidotransferase-like superfamily protein
contig_2616	isochorismatase hydrolase family protein		contig_7140	udp-glycosyltransferase 74f2-like
contig_2618	nucleic acid binding		contig_7145	u-box domain-containing protein 21-like
contig_2698	aspartic proteinase pcs1		contig_7153	transcription repressor myb6-like
contig_2703	endoglucanase 24-like		contig_7158	abscisic acid-insensitive 5-like protein 1
contig_2707	hypothetical protein CISIN_1g041962mg		contig_7172	nudix hydrolase 2-like isoform x2
contig_2781	protein shoot gravitropism 5-like		contig_7176	probable polygalacturonase at3g15720
contig_2785	ap2-like ethylene-responsive transcription factor ant		contig_7181	upf0496 protein at1g20180-like
contig_2788	tubulin beta-1 chain		contig_7200	vegetative incompatibility protein het-e-1-like
contig_2791	protein tornado 2-like		contig_7211	translocator protein homolog
contig_2808	phytochromobilin:ferredoxin chloroplastic isoform x1		contig_7226	gpi-anchored protein lorelei-like
contig_2817	PREDICTED: uncharacterized protein LOC100254484		contig_7252	protein nrt1 ptr family -like isoform x2
contig_2837	Uncharacterized protein TCM_029650		contig_7253	trans-cinnamate 4-monooxygenase
contig_2852	ring fyve phd zinc finger superfamily protein		contig_7255	spotted leaf
contig_2875	lon peptidase n-terminal domain and ring finger protein 1-like		contig_7259	sister chromatid cohesion 1 protein 1
contig_2886	leucine-rich repeat transmembrane protein kinase		contig_7279	abscisic acid receptor pyl2
contig_2910	cell number regulator 6		contig_7280	probable lrr receptor-like serine threonine-protein kinase at4g08850
contig_2921	saur family protein		contig_7323	sequence-specific dna binding transcription factors isoform 2
contig_2930	leucine-rich repeat protein kinase family isoform 1		contig_7338	phospholipase a chloroplastic-like
contig_2933	photosynthetic ndh subunit of subcomplex b chloroplastic		contig_7353	respiratory burst oxidase homolog protein d-like
contig_2939	two-component response regulator arr5-like		contig_7377	macpf domain-containing protein at1g14780-like isoform x2
contig_3014	patatin-like protein 6		contig_7386	calmodulin-like protein 11
contig_3038	zinc-finger homeodomain protein 4		contig_7389	myb transcription factor family protein
contig_3071	protein transparent testa 12-like		contig_7397	formate dehydrogenase
contig_3081	sun domain-containing protein 2		contig_7405	---NA---
contig_3082	protein odorant1-like		contig_7422	nitrate transporter -like
contig_3092	histone h2a variant 1		contig_7425	cytochrome p450 87a3
contig_3113	hypothetical protein L484_006300		contig_7443	calmodulin-binding family protein
contig_3130	protein fam9a-like		contig_7479	lob domain-containing protein 1-like
contig_3186	sap-like protein bp-73		contig_7523	atpase plasma membrane-type-like
contig_3188	PREDICTED: uncharacterized protein LOC102611058		contig_7538	transcription factor bhlh110-like isoform x1
contig_3208	---NA---		contig_7557	probable f-box protein at4g22030
contig_3211	cytochrome p450		contig_7570	28 kda heat- and acid-stable phospho
contig_3217	receptor-like protein kinase at1g80870		contig_7589	ornithine decarboxylase-like
contig_3223	udp-glycosyltransferase 74f2-like		contig_7602	cytosolic sulfotransferase 8-like
contig_3224	auxin-responsive protein		contig_7604	protein lurp-one-related 6
contig_3239	protein phr1-like 1-like		contig_7658	---NA---
contig_3240	protein phr1-like 1-like		contig_7683	chromatin assembly factor 1 subunit
contig_3246	probable methyltransferase pmt19		contig_7701	hypothetical protein POPTR_0014s01610g
contig_3266	PREDICTED: uncharacterized protein LOC105630824		contig_7708	vacuolar amino acid transporter 1
contig_3270	gibberellin 2-beta-dioxygenase 8-like		contig_7718	hypothetical protein CICLE_v10026829mg
contig_3277	hypothetical protein CISIN_1g039928mg		contig_7736	---NA---
contig_3284	60s acidic ribosomal protein p1-like		contig_7744	probable rhamnogalacturonate lyase b-like
contig_3288	PREDICTED: uncharacterized protein LOC102621571 isoform X2		contig_7745	probable rhamnogalacturonate lyase b-like
contig_3310	structural maintenance of chromosomes protein 4		contig_7746	probable rhamnogalacturonate lyase b
contig_3312	hypothetical protein CICLE_v10026799mg		contig_7756	probable phosphoinositide phosphatase sac9
contig_3318	poly polymerase		contig_7799	hypothetical protein CISIN_1g045348mg
contig_3321	heat shock protein binding		contig_7814	cytosolic sulfotransferase 15-like
contig_3346	hypothetical protein ANCCEY_00482		contig_7828	nt domain of poly polymerase and terminal uridylyl transferase-containing isoform 1
contig_3353	dna (cytosine-5)-methyltransferase cmt3-like		contig_7831	protein transparent testa 12-like
contig_3356	beta-galactosidase isoform 1		contig_7847	chlorophyll a-b binding chloroplastic
contig_3375	zinc finger		contig_7848	chlorophyll a-b binding chloroplastic
contig_3376	gdsl-like lipase acylhydrolase superfamily		contig_7903	phytosulfokine receptor 1-like
contig_3392	---NA---		contig_7904	probable lrr receptor-like serine threonine-protein kinase at4g36180-like isoform x4
contig_3393	zinc finger bed domain-containing protein daysleeper-like		contig_8011	selenoprotein h-like
contig_3405	gata transcription factor 15-like		contig_8065	f-box protein skip23-like
contig_3408	pseudo response regulator isoform 3		contig_8130	abscisic acid-insensitive 5-like protein 2
contig_3427	homeobox protein ath1-like		contig_8139	metalloendoproteinase 1-like
contig_3441	leucine-rich repeat protein kinase family protein isoform 1		contig_8172	probable -n-methylcoclaurine 3 -hydroxylase isozyme 2
contig_3488	cellulose synthase a catalytic subunit 8		contig_8247	hypothetical protein CICLE_v10009202mg
contig_3489	cellulose partial		contig_8271	---NA---
contig_3490	cellulose synthase		contig_8279	hypothetical protein VITISV_026045
contig_3510	alpha-galactosidase-like		contig_8296	Uncharacterized protein TCM_015929
contig_3547	cytokinin riboside 5 -monophosphate phosphoribohydrolase log3		contig_8337	hypothetical protein CISIN_1g020973mg
contig_3577	zinc finger family isoform 1		contig_8365	universal stress protein a-like protein
contig_3596	gdsl esterase lipase at5g33370-like		contig_8391	---NA---
contig_3606	cellulose synthase a catalytic subunit 7		contig_8397	omega-6 fatty acid chloroplastic
contig_3607	monoacylglycerol lipase abhd6-like		contig_8466	b3 domain-containing transcription factor val3-like
contig_3645	amino acid permease 2 isoform 1		contig_8523	disease resistance rpp13-like protein 1-like isoform x1
contig_3655	web family protein at1g75720-like		contig_8530	pyridoxal phosphate phosphatase-like isoform x3
contig_3658	hypothetical protein CISIN_1g008351mg		contig_8532	hydrolase yutf
contig_3670	atp-dependent rna helicase dbp7		contig_8534	haloacid dehalogenase-like hydrolase superfamily protein isoform 1
contig_3677	wpp domain-interacting tail-anchored protein 1-like		contig_8535	haloacid dehalogenase-like hydrolase superfamily protein isoform 1
contig_3678	wpp domain-interacting tail-anchored protein 1		contig_8614	lectin receptor kinase
contig_3680	aspartic proteinase nepenthesin-1-like		contig_8616	PREDICTED: uncharacterized protein LOC105644230
contig_3681	squamosa promoter-binding transcription factor family		contig_8618	protein disulfide-isomerase 5-3-like
contig_3724	targeting protein for isoform 1		contig_8621	ap2 erf domain-containing transcription
contig_3769	heat shock transcription factor b4		contig_8622	---NA---
contig_3779	ubiquitin-conjugating enzyme e2 28-like		contig_8626	hypothetical protein VITISV_016481
contig_3784	cell wall protein		contig_8627	gag protein
contig_3799	Uncharacterized protein TCM_006157		contig_8632	conserved hypothetical protein
contig_3838	probable rhamnogalacturonate lyase b		contig_8633	---NA---
contig_3864	protein lin-12-like isoform x1		contig_8638	hypothetical protein RCOM_1434180
contig_3868	fasciclin-like arabinogalactan protein 12-like		contig_8640	ccr4-associated factor 1 homolog 8
contig_3883	probable basic-leucine zipper transcription factor k		contig_8641	g patch domain-containing 3
contig_3892	PREDICTED: uncharacterized protein LOC100267059		contig_8714	photosystem ii reaction center family protein isoform 6
contig_3900	hypothetical protein CICLE_v10033705mg		contig_8730	leucoanthocyanidin reductase
contig_3908	web family protein at3g51220		contig_8743	lrr receptor-like serine threonine-protein kinase
contig_3923	zinc finger protein zat4-like		contig_8758	probable lrr receptor-like serine threonine-protein kinase at1g56140 isoform x1
contig_3933	pinoresinol-lariciresinol reductase family protein		contig_8765	protein mor1
contig_3946	probably inactive leucine-rich repeat receptor-like protein kinase at5g48380-like isoform x1		contig_8785	af478379_1gag-pol polyprotein
contig_3947	bak1-interacting receptor-like kinase 1 isoform 1		contig_8908	---NA---
contig_3949	histone		contig_8992	protein tify 10a-like
contig_3950	histone		contig_9164	protein reversion-to-ethylene sensitivity1 isoform x2
contig_3966	ring-h2 zinc finger protein rha4a		contig_9201	hypothetical protein VITISV_018031
contig_4037	cullin isoform 1		contig_9300	heavy-metal-associated domain-containing family protein
contig_4059	nap1-related protein 2		contig_9311	chalcone synthase
contig_4073	rop guanine nucleotide exchange factor 7-like		contig_9460	receptor-like protein kinase hsl1
contig_4074	BnaAnng27030D		contig_9481	cysteine proteinase 15a
contig_4075	adenosylmethionine decarboxylase family protein		contig_9487	---NA---
contig_4082	dentin sialophospho isoform x1		contig_9685	probable caffeoyl- o-methyltransferase at4g26220-like
contig_4094	Uncharacterized protein TCM_034661		contig_9686	probable caffeoyl- o-methyltransferase at4g26220
contig_4097	rac-like gtp binding protein arac9		contig_9687	probable caffeoyl- o-methyltransferase at4g26220
contig_4130	2-hydroxyisoflavanone dehydratase-like		contig_9741	laccase
contig_4144	xyloglucan endotransglucosylase hydrolase protein 8		contig_9742	PREDICTED: laccase-14-like
contig_4145	casp-like protein vit_05s0020g01820		contig_9868	transcription factor bim1 isoform x1
contig_4153	---NA---		contig_10378	transposon mutator sub-class
contig_4166	ndh-dependent cyclic electron flow 1 isoform 1		contig_10418	serine arginine repetitive matrix protein 1
contig_4187	sericin 1-like		contig_10427	gdsl esterase lipase
contig_4228	ankyrin repeat		contig_10949	cell division cycle and apoptosis regulator protein 1
contig_4229	ankyrin repeat		contig_11016	maternal effect embryo arrest
contig_4245	ethylene-responsive transcription factor rap2- isoform 1		contig_11320	type-1 restriction enzyme mjaxp r
contig_4246	ethylene-responsive transcription factor rap2-7-like isoform x1		contig_11561	abc transporter g family member 32-like
contig_4255	auxin efflux carrier component 5		contig_11563	abc transporter g family member 32-like
contig_4256	heat stress transcription factor b-4		contig_12078	calcineurin-like phosphoesterase family protein
contig_4268	---NA---		contig_12165	beta-glucosidase 44-like
contig_4280	probable calcium-binding protein cml41		contig_12560	probable lrr receptor-like serine threonine-protein kinase at4g37250
contig_4305	basic 7s globulin-like		contig_12581	phosphatidylinositol 3- and 4-kinase family alpha isoform 1
contig_4317	protein terminal ear1-like		contig_12586	phosphatidylinositol 3- and 4-kinase family alpha isoform 1
contig_4331	retrovirus-related pol polyprotein from transposon tnt 1-94 isoform x1		contig_12633	---NA---
contig_4358	uncharacterized membrane protein at1g06890-like		contig_12649	---NA---
contig_4359	uncharacterized membrane protein at1g06890-like		contig_12758	alpha beta-hydrolase superfamily protein
contig_4367	14-3-3-like protein gf14 iota		contig_12799	magnesium proton exchanger family protein
contig_4409	gata type zinc finger transcription factor family		contig_12921	probable acyl-activating enzyme 6
contig_4431	transcription factor rax2-like		contig_12966	tetrapyrrole-binding chloroplastic
contig_4463	alcohol-forming fatty acyl- reductase-like		contig_13092	trinucleotide repeat-containing gene 18
contig_4498	unnamed protein product		contig_13354	kinesin kp1-like
contig_4504	nac domain-containing protein 43-like		contig_13376	nucleobase-ascorbate transporter 1
contig_4521	hypothetical protein CICLE_v10033705mg		contig_13510	rna polymerase ii-associated protein
contig_4535	PREDICTED: uncharacterized protein LOC102628267		contig_13704	---NA---
contig_4539	PREDICTED: uncharacterized protein LOC104247039		contig_13822	integrase-type dna-binding superfamily
contig_4540	histidine kinase cki1-like		contig_14445	pectin lyase-like superfamily protein isoform 1
contig_4548	membrane-anchored ubiquitin-fold protein 3		contig_14452	cyclin family protein
contig_4552	histidine-containing phosphotransfer protein 1-like		contig_14672	trna 2 -phosphotransferase 1 isoform x1
contig_4553	histidine-containing phosphotransfer protein 1-like		contig_14693	protein enl isoform x2
contig_4554	histidine-containing phosphotransfer protein 1-like		contig_15007	conserved hypothetical protein
contig_4563	transcription factor tcp15-like		contig_15033	probable disease resistance protein at4g27220-like
contig_4564	pelargonidin 3-o-(6-caffeoylglucoside) 5-o-(6-o-malonylglucoside) 4 -malonyltransferase-like		contig_15041	disease resistance protein at4g27190-like isoform x1
contig_4579	ap2-like ethylene-responsive transcription factor ail6		contig_15122	phosphoprotein phosphatase
contig_4596	rac-like gtp-binding protein rac2		contig_15177	pleiotropic drug resistance protein 3-like isoform x1
contig_4605	protein fantastic four 1		contig_15179	topless-related protein 1-like isoform x2
contig_4626	PREDICTED: uncharacterized protein LOC102608697		contig_15239	disease resistance protein at4g27190-like
contig_4652	abc transporter g family member 11-like		contig_15244	disease resistance protein at4g27190-like isoform x2
contig_4660	hypothetical protein CICLE_v10017072mg		contig_15330	nodulin-related family protein
contig_4668	maf-like protein ddb_g0281937-like isoform x1		contig_15442	serine carboxypeptidase-like 20
contig_4675	ribosomal protein s21 family protein isoform 1		contig_15556	glucose-1-phosphate adenylyltransferase large chloroplastic amyloplastic-like
contig_4680	protein kinase chloroplastic		contig_15557	glucose-1-phosphate adenylyltransferase large chloroplastic amyloplastic-like
contig_4682	transcription factor bhlh117		contig_15586	cbs domain-containing protein cbsx5-like
contig_4693	basic helix-loop-helix dna-binding family protein		contig_15732	disease resistance protein at4g27190-like
contig_4717	nodulation-signaling pathway 2 protein		contig_15825	---NA---
contig_4747	restin homolog isoform x1		contig_16143	Uncharacterized protein isoform 1
contig_4758	auxin-responsive family protein		contig_16145	dna-directed rna polymerases i and iii subunit rpac2
contig_4761	inactive protein kinase selmodraft_444075-like isoform x1		contig_16459	pectate lyase
contig_4764	proline-rich receptor-like protein kinase perk1 isoform x3		contig_16474	peroxidase 55-like
contig_4776	reticulon family protein		contig_16533	probable galacturonosyltransferase-like 1
contig_4835	calcium-transporting atpase endoplasmic reticulum-type-like		contig_16554	serine acetyltransferase 2
contig_4847	cell cycle progression protein 1		contig_16573	mitochondrial carnitine acylcarnitine carrier-like protein
contig_4870	aspartyl protease family protein		contig_16883	protein chloroplastic
contig_4880	protein irx15-like-like		contig_17274	ap-3 complex subunit delta
contig_4881	protein irx15-like		contig_17291	protein transparent testa 12-like
contig_4916	alpha-dioxygenase 1-like		contig_17300	1-aminocyclopropane-1-carboxylate oxidase
contig_4932	receptor-like protein kinase hsl1		contig_17370	major facilitator superfamily protein isoform 1
contig_4935	coiled-coil domain-containing protein 132 isoform x1		contig_17384	soluble inorganic pyrophosphatase
contig_4955	erf domain protein 12		contig_17432	---NA---
contig_4960	probable adp-ribosylation factor gtpase-activating protein agd14 isoform x1		contig_17721	probable serine threonine-protein kinase at5g41260-like isoform x1
contig_4961	serine-threonine protein plant-		contig_17899	thioesterase superfamily
contig_4970	universal stress protein a-like protein		contig_17934	11-beta-hydroxysteroid dehydrogenase-like 4a
contig_4973	bidirectional sugar transporter sweet3		contig_17974	PREDICTED: uncharacterized protein LOC105137950
contig_4974	bidirectional sugar transporter sweet3		contig_18165	---NA---
contig_4986	---NA---		contig_18402	gdsl esterase lipase at5g45920
contig_4987	fidgetin-like protein 1		contig_18499	probable lrr receptor-like serine threonine-protein kinase at1g06840 isoform x1
contig_4989	protein iq-domain 14-like		contig_18607	heavy-metal-associated domain-containing family protein
contig_4991	nitronate monooxygenase		contig_18648	atp-binding cassette transporter
contig_4997	cinnamoyl- reductase 1-like		contig_18728	1-aminocyclopropane-1-carboxylate oxidase
contig_4998	basic helix-loop-helix dna-binding superfamily protein isoform 2		contig_18996	PREDICTED: uncharacterized protein LOC102619451
contig_5028	indole-3-pyruvate monooxygenase yucca6-like		contig_19039	---NA---
contig_5029	indole-3-pyruvate monooxygenase yucca6-like		contig_19310	hypothetical protein CICLE_v10012855mg
contig_5038	cytochrome p450		contig_19459	transcription factor bhlh79
contig_5054	probable e3 ubiquitin-protein ligase rnf217-like		contig_19470	cysteine-rich polycomb-like family protein
contig_5058	hypothetical protein CICLE_v10031282mg		contig_19471	crc domain-containing protein tso1-like
contig_5059	growth-regulating factor 1-like		contig_19505	phosphate transporter pho1 homolog 10-like
contig_5087	molybdenum cofactor sulfurase		contig_19508	f-box family protein isoform 1
contig_5107	ethylene-responsive transcription factor erf011-like		contig_19604	udp-glycosyltransferase superfamily
contig_5119	transcription repressor myb5-like		contig_19648	methionine gamma-lyase-like
contig_5126	gdsl esterase lipase 1-like		contig_19649	methionine gamma-lyase-like
contig_5134	mlo protein homolog 1-like		contig_19651	methionine gamma-lyase-like
contig_5145	probable basic-leucine zipper transcription factor k		contig_19655	cellulase 3
contig_5148	ethylene-responsive transcription factor erf003-like		contig_19932	cobra-like protein 4 isoform x1
contig_5150	peroxidase 21		contig_19938	protein yls3-like
contig_5175	cyclin-dependent protein kinase inhibitor smr3-like		contig_20283	cell wall and vascular inhibitor of beta-fructosidase
contig_5176	cyclin-dependent protein kinase inhibitor smr3-like		contig_20310	fad synthase isoform x1
contig_5210	ring fyve phd zinc finger-containing		contig_20665	protein spinster
contig_5239	bon1-associated protein 2-like		contig_20706	serine carboxypeptidase-like 27
contig_5262	receptor-like serine threonine-protein kinase sd1-8		contig_20713	hypothetical protein CICLE_v10006109mg
contig_5270	transcription factor bhlh61 isoform 2
contig_5288	3-epi-6-deoxocathasterone 23-monooxygenase
contig_5298	methyl- -binding protein 2-like
contig_5300	hypothetical protein CICLE_v10017736mg
contig_5324	65-kda microtubule-associated protein 8
contig_5333	usp-like protein isoform 1
contig_5345	chromosome segregation suda
contig_5363	calcium-dependent lipid-binding family protein
contig_5364	casp-like protein 1f3
contig_5372	rpm1-interacting protein 4
contig_5379	far-red impaired responsive family
contig_5393	wuschel related homeobox isoform 1
contig_5443	bidirectional sugar transporter sweet1-like isoform x2
contig_5445	hypothetical protein CICLE_v10021525mg
contig_5446	hypothetical protein CICLE_v10021525mg
contig_5461	class iii hd-zip protein 8 isoform 3
contig_5467	hypothetical protein CICLE_v10017095mg
contig_5473	udp-glycosyltransferase 87a1-like
contig_5479	lipase class 3 family protein
contig_5481	transmembrane emp24 domain-containing protein p24delta9
contig_5486	---NA---
contig_5502	dynein light chain cytoplasmic
contig_5513	non-specific lipid transfer protein gpi-anchored 1-like
contig_5518	hypothetical protein CISIN_1g023035mg
contig_5526	hypothetical protein CICLE_v10008947mg
contig_5539	probable transmembrane ascorbate ferrireductase 3
contig_5566	---NA---
contig_5568	expression of the gene is downregulated in the presence of
contig_5602	chloroplast-targeted copper
contig_5611	chlororespiratory reduction 7 isoform 1
contig_5630	PREDICTED: uncharacterized protein LOC105134465
contig_5647	---NA---
contig_5666	cytochrome p450 81e8-like
contig_5672	sugar transport protein 5
contig_5694	nudix hydrolase mitochondrial
contig_5735	origin recognition complex subunit 6
contig_5750	t cell receptor beta chain cdr3
contig_5751	hypothetical protein Csa_2G335050
contig_5752	---NA---
contig_5761	tetraketide alpha-pyrone reductase 1-like isoform x1
contig_5769	transmembrane channel protein
contig_5778	vq motif-containing family protein
contig_5815	transcription factor bhlh30
contig_5821	act domain repeat 6 isoform 2
contig_5854	wuschel-related homeobox 1
contig_5861	zinc finger protein 4
contig_5865	zinc finger family protein rna recognition motif-containing
contig_5873	upf0553 isoform x1
contig_5874	omega-hydroxypalmitate o-feruloyl transferase-like
contig_5916	---NA---
contig_5919	---NA---
contig_5956	ring-h2 finger protein atl45-like
contig_5980	heavy metal-associated isoprenylated plant protein 26-like
contig_6007	agamous-like mads-box protein agl12
contig_6008	heavy metal transport detoxification superfamily protein isoform 1
contig_6010	1-phosphatidylinositol 3-phosphate 5-kinase
contig_6011	1-phosphatidylinositol 3-phosphate 5-kinase
contig_6016	transcription factor pif7 isoform x1
contig_6026	agamous-like mads-box protein agl11
contig_6027	agamous-like mads-box protein agl11
contig_6044	inositol transporter 4-like isoform x2
contig_6068	bon1-associated protein 2-like
contig_6071	probable calcium-binding protein cml22 isoform x2
contig_6074	swi snf complex subunit swi3a isoform x1
contig_6079	transcription factor bhlh87
contig_6085	blue copper protein
contig_6086	blue copper
contig_6133	fasciclin-like arabinogalactan protein 7
contig_6194	respiratory burst oxidase c family protein
contig_6210	protein nim1-interacting 2-like
contig_6211	calmodulin-binding family protein
contig_6212	calmodulin-binding family protein isoform 1
contig_6213	calmodulin-binding family protein
contig_6219	cytokinin riboside 5 -monophosphate phosphoribohydrolase log1
contig_6221	19-like isoform 2
contig_6241	cbl-interacting serine threonine-protein kinase 1-like isoform x1
contig_6252	gdsl esterase lipase at1g54790-like
contig_6266	short-chain dehydrogenase reductase 2a-like
contig_6271	cysteine-rich rlk (receptor-like protein kinase) 2 isoform 4
contig_6310	serine carboxypeptidase-like 7
contig_6311	serine carboxypeptidase-like 7
contig_6312	probable receptor-like protein kinase at1g67000 isoform x1
contig_6362	double clp-n motif-containing p-loop nucleoside triphosphate hydrolases superfamily
contig_6378	protein trichome birefringence-like 34
contig_6381	laccase family protein
contig_6386	cytochrome p450 705a5-like
contig_6387	r2r3-myb transcription
contig_6388	myb-related protein myb4-like
contig_6400	nac domain-containing
contig_6404	dna glycosylase superfamily protein isoform 1
contig_6417	no apical meristem family protein
contig_6420	transcription factor myb46-like
contig_6434	hypothetical protein CICLE_v10026641mg
contig_6435	protein odorant1-like
contig_6438	multidrug resistance
contig_6446	hypothetical protein L484_015230
contig_6449	hypothetical protein CICLE_v10024292mg
contig_6455	transcriptional activator myb-like
contig_6458	transcription factor ibh1-like
contig_6460	Uncharacterized protein TCM_012373
contig_6471	isoform 1
contig_6484	glutaredoxin family protein
contig_6537	homeobox protein knotted-1-like 6
contig_6556	ethylene-responsive transcription factor erf022-like
contig_6563	peroxidase p7
contig_6569	apetala1-like protein
contig_6575	hyp1_davta ame: full=hydrophobin-1 ame: allergen=cla h ? flags: precursor
contig_6603	probable sugar phosphate phosphate translocator at3g11320
contig_6605	myosin heavy chain-related family partial
contig_6623	translation elongation factor 1 alpha
contig_6637	peroxidase a2-like
contig_6650	probable xyloglucan endotransglucosylase hydrolase protein 23
contig_6663	acyl-protein thioesterase 2
contig_6668	monothiol glutaredoxin-s10
contig_6671	PREDICTED: uncharacterized protein LOC102625744 isoform X1
contig_6684	lactoylglutathione lyase glyoxalase i family protein
contig_6699	protein sensitive to proton rhizotoxicity 1-like
contig_6724	cbl-interacting serine threonine-protein kinase 5-like
contig_6731	---NA---
contig_6765	protein spt2-like
contig_6792	---NA---
contig_6798	adenylate isopentenyltransferase chloroplastic-like
contig_6833	acetyl-coenzyme a carboxylase carboxyl transferase subunit chloroplastic-like
contig_6857	protein crabs claw isoform x1
contig_6862	phenylalanine ammonia-lyase
contig_6869	calmodulin like 37
contig_6892	autophagy-related protein 18c-like isoform x1
contig_6894	lysosomal pro-x carboxypeptidase-like
contig_6900	spx domain-containing protein 3
contig_6902	---NA---
contig_6905	Uncharacterized protein TCM_001673
contig_6907	nudix hydrolase 2-like isoform x2
contig_6922	Uncharacterized protein TCM_011248
contig_6931	wall-associated receptor kinase-like 20
contig_6945	aluminum-activated malate transporter 2
contig_6948	hypothetical protein CICLE_v10022922mg
contig_6953	aluminum-activated malate transporter 12-like
contig_6959	ac069160_10gypsy ty3 element
contig_6960	transposon tf2-1 polyprotein isoform x1
contig_6961	ac069473_8gypsy ty-3 retroelement polyprotein 69905-74404
contig_6962	transcription factor myb108-like
contig_6990	protein fantastic four 3-like
contig_7002	hypothetical protein CICLE_v10032506mg
contig_7007	encodes a protein whose expression is responsive to nematode
contig_7016	chloroplast-targeted copper
contig_7032	calcium-binding protein cml19
contig_7077	formin-like protein 18
contig_7128	f-box protein skip23-like
contig_7156	probable protein phosphatase 2c 51
contig_7179	non-specific lipid-transfer protein at2g13820
contig_7184	probably inactive leucine-rich repeat receptor-like protein kinase at3g28040
contig_7187	probable 2-oxoglutarate-dependent dioxygenase aop1
contig_7199	vegetative incompatibility protein het-e-1-like
contig_7205	homeodomain-like superfamily
contig_7212	late embryogenesis abundant protein d-29
contig_7222	serine arginine repetitive matrix protein
contig_7236	myb domain protein 107
contig_7237	lrr receptor-like serine threonine-protein kinase fls2-like
contig_7263	protein fantastic four 1-like
contig_7277	peroxidase 65
contig_7281	PREDICTED: uncharacterized protein LOC102629429
contig_7310	ethylene-responsive transcription factor erf113
contig_7326	shikimate o-hydroxycinnamoyltransferase-like
contig_7371	gaba transporter 1-like
contig_7378	60s ribosomal protein l23
contig_7383	11-oxo-beta-amyrin 30-oxidase-like
contig_7384	dehydration-responsive element-binding protein 1b-like
contig_7387	myosin heavy chain-related
contig_7395	udp-glycosyltransferase 83a1-like
contig_7451	dna-damage-repair toleration protein drt100-like
contig_7461	myb-related protein 306-like
contig_7462	probable adp-ribosylation factor gtpase-activating protein agd13
contig_7482	kinase-like protein tmkl1
contig_7491	protein sawadee homeodomain homolog 1
contig_7507	isoform 1
contig_7510	uridine diphosphate glycosyltransferase isoform 1
contig_7525	60s ribosomal protein l24
contig_7540	---NA---
contig_7574	phosphate transporter
contig_7617	hypothetical protein CISIN_1g045348mg
contig_7635	glutathione s-
contig_7671	pentatricopeptide repeat-containing protein at2g35130
contig_7717	rubredoxin-like superfamily protein
contig_7752	#NAME?
contig_7759	probable polygalacturonase
contig_7777	---NA---
contig_7792	PREDICTED: Pectate lyase-like
contig_7837	probable serine threonine-protein kinase nak
contig_7892	probable citrate synthase mitochondrial
contig_7926	probable serine threonine-protein kinase at5g41260-like isoform x1
contig_8081	multidrug resistance
contig_8101	---NA---
contig_8104	protein nlp8-like
contig_8207	glyceraldehyde-3-phosphate dehydrogenase chloroplastic
contig_8208	glyceraldehyde-3-phosphate dehydrogenase chloroplastic
contig_8220	wat1-related protein at4g08300-like
contig_8226	---NA---
contig_8228	cellulose synthase like
contig_8241	PREDICTED: uncharacterized protein LOC104814705
contig_8261	core-2 i-branching beta- -n-acetylglucosaminyltransferase family isoform 1
contig_8294	PREDICTED: uncharacterized protein LOC102595311
contig_8301	hypothetical protein L484_016638
contig_8303	PREDICTED: uncharacterized protein LOC102595311
contig_8304	acyl- oxidase partial
contig_8333	oligopeptide transporter 1-like
contig_8389	dynein light chain type 1 family protein isoform 1
contig_8409	oxygen-evolving enhancer protein chloroplastic-like
contig_8448	protein trichome birefringence-like 36
contig_8449	protein trichome birefringence-like 36
contig_8451	hypothetical protein POPTR_0002s24140g
contig_8519	---NA---
contig_8531	---NA---
contig_8545	disease resistance protein at3g14460-like
contig_8578	carbamoyl-phosphate synthase large chloroplastic
contig_8591	protein chloroplast import apparatus 2
contig_8646	cyclin d3-2 family protein
contig_8695	---NA---
contig_8704	upf0481 protein at3g02645-like
contig_8706	upf0481 protein at3g02645-like
contig_8728	---NA---
contig_8761	leucine-rich repeat containing
contig_8786	hypothetical protein AMTR_s02760p00000080, partial
contig_8859	homeobox-leucine zipper protein hat5-like
contig_8891	PREDICTED: uncharacterized protein LOC102616458 isoform X1
contig_8898	integrase-type dna-binding superfamily protein
contig_8938	root r-b2
contig_9042	lamin-like protein
contig_9147	tmv resistance protein n-like
contig_9148	tmv resistance protein n-like
contig_9149	tmv resistance protein n-like
contig_9175	sister chromatid cohesion protein pds5 homolog a-a-like isoform x1
contig_9193	l-ascorbate oxidase-like
contig_9264	l-ascorbate oxidase homolog
contig_9304	cellulose synthase a catalytic subunit 2
contig_9375	cyclin-dependent serine threonine-protein kinase ddb_g0272797 ddb_g0274007
contig_9381	sec14 cytosolic factor family protein phosphoglyceride transfer family protein
contig_9382	s-type anion channel slah2 isoform x5
contig_9397	gdsl esterase lipase at1g09390
contig_9406	protein aspartic protease in guard cell 1-like
contig_9409	probable inactive leucine-rich repeat receptor-like protein kinase at3g03770
contig_9495	protein chloroplastic-like
contig_9527	acid phosphatase 1
contig_9601	ribulose bisphosphate carboxylase oxygenase chloroplastic isoform x2
contig_9618	fad-binding domain-containing family protein
contig_9622	inositol-3-phosphate synthase
contig_9671	silicon efflux transporter
contig_9703	glycerol-3-phosphate acyltransferase 8
contig_9723	leucine-rich repeat receptor protein kinase
contig_9751	glutamic acid-rich
contig_9759	dna binding isoform 1
contig_9773	transcription factor bhlh
contig_9840	axial regulator yabby 1-like
contig_9841	axial regulator yabby 1-like
contig_9849	---NA---
contig_9859	sedoheptulose- - chloroplastic
contig_9927	indole-3-acetic acid-amido synthetase
contig_10017	serine carboxypeptidase-like 18 isoform x2
contig_10019	leucine-rich repeat receptor-like protein kinase family isoform 1
contig_10020	leucine-rich repeat receptor-like protein kinase family isoform 1
contig_10025	cellulose synthase-like protein e6
contig_10026	l-type lectin-domain containing receptor kinase
contig_10031	squamosa promoter-binding-like protein 8
contig_10032	squamosa promoter-binding-like protein 8
contig_10158	btb poz domain-containing protein at5g67385 isoform x2
contig_10207	transcription factor pif4-like
contig_10225	PREDICTED: uncharacterized protein LOC105629028
contig_10307	delta-1-pyrroline-5-carboxylate synthase
contig_10320	casp-like protein
contig_10322	lysine histidine transporter-like 8
contig_10326	photosystem 2 family protein
contig_10350	trichome birefringence-like 37 isoform 1
contig_10426	gdsl-motif lipase hydrolase family protein
contig_10428	upf0603 protein chloroplastic
contig_10430	ubiquitin-binding wiyld domain protein
contig_10458	u-box domain-containing protein 40
contig_10525	leucine-rich repeat receptor-like protein kinase tdr
contig_10536	tic62 family protein
contig_10554	probable pectate lyase 5
contig_10630	cytochrome p450 family protein
contig_10697	sec14 cytosolic factor family protein phosphoglyceride transfer family protein
contig_10702	protein trichome birefringence-like 11
contig_10743	k-box region and mads-box transcription factor family protein isoform 1
contig_10767	pre-mrna-splicing factor cef1-like
contig_10768	metal ion binding
contig_10772	metal ion binding
contig_10806	rop guanine nucleotide exchange factor 12-like
contig_10807	photosystem i reaction center subunit vi- chloroplastic-like
contig_10822	galactinol synthase 2
contig_10831	lipoxygenase chloroplastic-like
contig_10843	replication factor c 36 kda family protein
contig_10925	scarecrow-like protein 3
contig_10932	squamosa promoter binding 3
contig_10956	probable lrr receptor-like serine threonine-protein kinase at1g56140
contig_11064	tpx2 family
contig_11065	tpx2 family
contig_11075	transcription factor une10
contig_11086	protein aspartic protease in guard cell 2-like
contig_11209	b-box zinc finger protein 24-like
contig_11216	trihelix transcription factor gtl2
contig_11282	fructose- - chloroplastic-like
contig_11382	myb-related protein 306
contig_11399	psbp-like protein chloroplastic-like
contig_11404	zinc knuckle family isoform 1
contig_11437	alpha-xylosidase 1
contig_11524	xyloglucan endotransglucosylase hydrolase
contig_11628	---NA---
contig_11671	phospholipase d epsilon
contig_11678	rrna biogenesis protein rrp36-like
contig_11680	hypothetical protein CISIN_1g023658mg
contig_11683	dna-directed rna polymerase subunit beta
contig_11688	tetratricopeptide repeat-like superfamily protein
contig_11695	cyclic nucleotide-gated ion channel 1-like
contig_11701	zinc finger family protein
contig_11810	beta-amyrin 28-oxidase-like
contig_11832	calpain-type cysteine protease dek1-like isoform x1
contig_11885	xyloglucan endotransglucosylase hydrolase protein 9
contig_11927	ankyrin repeat-containing protein at3g12360-like
contig_11928	PREDICTED: uncharacterized protein LOC102622008
contig_11929	cyclin-p3-1-like isoform x2
contig_11939	squalene monooxygenase-like
contig_11979	transferase family protein
contig_11991	probable leucine-rich repeat receptor-like serine threonine-protein kinase at3g14840
contig_12037	cysteine-rich repeat secretory protein 3 isoform x1
contig_12049	pollen-specific leucine-rich repeat extensin-like protein 2
contig_12101	thymocyte nuclear protein 1
contig_12106	major pollen allergen lig v 1
contig_12113	---NA---
contig_12126	nsp-interacting kinase 1
contig_12163	ethylene-responsive transcription factor erf014-like
contig_12327	ankyrin repeat-containing protein at2g01680-like isoform x3
contig_12362	leucine-rich repeat receptor-like protein kinase tdr
contig_12414	---NA---
contig_12426	pentatricopeptide repeat-containing protein at1g19720
contig_12429	c2h2-like zinc finger protein
contig_12457	probable cinnamyl alcohol dehydrogenase 9
contig_12543	constans-like 7 protein
contig_12582	phosphatidylinositol 4-kinase alpha 1-like
contig_12583	phosphatidylinositol 4-kinase family protein
contig_12738	subtilisin-like protease
contig_12762	protein ultrapetala 1-like
contig_12778	hypothetical protein CICLE_v10012740mg
contig_12801	magnesium proton exchanger isoform 1
contig_12827	glucose-6-phosphate 1- chloroplastic-like
contig_12836	cytochrome p450 704c1-like
contig_12893	growth-regulating factor 3
contig_12911	tmv resistance protein n-like
contig_12969	PREDICTED: uncharacterized protein LOC102607900 isoform X1
contig_12974	PREDICTED: uncharacterized protein LOC105635149
contig_13006	s-adenosylmethionine synthase 3-like
contig_13021	diphthamide biosynthesis protein 1
contig_13057	hypothetical protein JCGZ_10628
contig_13065	cytochrome p450
contig_13082	ribonuclease p protein subunit p38-related isoform 2
contig_13128	aspartic proteinase cdr1-like
contig_13225	gibberellin-regulated protein 9-like isoform x1
contig_13226	forked1 isoform 1
contig_13240	rna recognition motif-containing family protein
contig_13372	caffeic acid 3-o-methyltransferase-like
contig_13410	conserved hypothetical protein
contig_13446	l-ascorbate oxidase homolog isoform x1
contig_13483	hypothetical protein VITISV_021040
contig_13485	PREDICTED: uncharacterized protein LOC100259057
contig_13497	lrr receptor-like serine threonine-protein kinase fls2
contig_13498	PREDICTED: uncharacterized protein LOC105645556
contig_13547	hypothetical protein L484_024737
contig_13555	---NA---
contig_13593	anthocyanidin 3-o-glucosyltransferase 2-like
contig_13659	ribonucleoside-diphosphate reductase small chain
contig_13681	glucan endo- -beta-glucosidase 12-like
contig_13689	conserved hypothetical protein
contig_13697	---NA---
contig_13723	haloacid dehalogenase-like hydrolase superfamily protein
contig_13766	hypothetical protein CICLE_v10032119mg
contig_13787	myb-like transcription factor family
contig_13790	fasciclin-like arabinogalactan protein 4
contig_13825	uncharacterized gpi-anchored protein at4g28100-like
contig_13903	cell division cycle protein 123 homolog
contig_13911	ankyrin repeat and sterile alpha motif domain-containing protein 1b-like
contig_13937	bel1-like homeodomain protein 9
contig_13975	btb poz domain-containing protein at5g48800
contig_13979	protein lurp-one-related 15-like
contig_14010	(-)-germacrene d synthase-like
contig_14027	ice binding
contig_14046	anthocyanin 5-aromatic acyltransferase-like
contig_14129	rop guanine nucleotide exchange factor 1-like
contig_14131	hsp40 cysteine-rich domain superfamily protein
contig_14231	homeobox-leucine zipper protein hox11-like
contig_14234	ring fyve phd zinc finger superfamily protein
contig_14248	aquaporin nip1-2
contig_14277	guanine nucleotide-binding protein subunit gamma 3-like
contig_14310	transcription factor bhlh106-like
contig_14329	protein nsp-interacting kinase 3
contig_14349	---NA---
contig_14362	intracellular protein transport protein uso1-like
contig_14369	gdsl-like lipase acylhydrolase superfamily protein isoform 1
contig_14382	tropinone reductase homolog at1g07440-like isoform x2
contig_14391	8-hydroxygeraniol dehydrogenase-like
contig_14407	photosystem ii 5 kda chloroplastic-like
contig_14494	nucleobase-ascorbate transporter 2
contig_14495	nucleobase-ascorbate transporter 2
contig_14536	---NA---
contig_14537	probable boi-related e3 ubiquitin-protein ligase 3
contig_14662	xylogen-like protein 11
contig_14721	---NA---
contig_14737	indole-3-acetic acid-amido synthetase
contig_14791	PREDICTED: uncharacterized protein LOC102611730
contig_14803	hypothetical protein POPTR_0001s38830g
contig_14822	probable auxin efflux carrier component 1b
contig_14846	beta-glucosidase 17-like
contig_14853	ap2 erf and b3 domain-containing transcription factor at1g51120-like
contig_14854	ap2 erf and b3 domain-containing transcription factor at1g51120-like
contig_14858	transducin wd40 repeat superfamily protein isoform 1
contig_14859	transducin wd40 repeat superfamily protein isoform 1
contig_14878	thioredoxin-like protein chloroplastic
contig_14903	gpi transamidase component gpi16 subunit family protein isoform 1
contig_14950	---NA---
contig_14962	mitochondrial inner membrane protease subunit 2-like isoform x2
contig_14992	u-box domain-containing protein 30
contig_15040	disease resistance protein at4g27190-like
contig_15042	disease resistance protein at4g27190-like
contig_15043	disease resistance protein at4g27190-like
contig_15052	disease resistance protein at4g27190-like isoform x1
contig_15059	disease resistance protein at4g27190-like
contig_15063	---NA---
contig_15088	phosphoprotein phosphatase
contig_15089	disease resistance protein at4g27190-like isoform x1
contig_15100	---NA---
contig_15103	disease resistance protein at4g27190-like
contig_15104	probable disease resistance protein at4g27220-like isoform x1
contig_15105	probable disease resistance protein at1g61310-like isoform x2
contig_15121	disease resistance protein at4g27190-like
contig_15124	hypothetical protein CISIN_1g0009451mg
contig_15135	probable leucine-rich repeat receptor-like protein kinase at1g35710
contig_15146	---NA---
contig_15147	muscle m-line assembly protein unc-89-like isoform x5
contig_15153	probable lrr receptor-like serine threonine-protein kinase at3g47570
contig_15163	telomere repeat-binding protein 5-like
contig_15166	telomere repeat-binding protein 5-like isoform x1
contig_15168	probable lrr receptor-like serine threonine-protein kinase at3g47570-like
contig_15175	---NA---
contig_15184	lrr receptor-like serine threonine-protein kinase efr-like
contig_15195	oligopeptide transporter 1-like
contig_15240	disease resistance protein at4g27190-like
contig_15251	probable disease resistance protein at4g27220-like isoform x2
contig_15256	probable disease resistance protein at4g27220-like isoform x2
contig_15257	probable disease resistance protein at4g27220-like isoform x2
contig_15275	phosphoprotein phosphatase
contig_15276	pleiotropic drug resistance protein 3-like isoform x2
contig_15282	udp-glycosyltransferase 74b1
contig_15313	gata transcription factor 8-like
contig_15363	protein aspartic protease in guard cell 1
contig_15368	senescence-associated family protein
contig_15429	tryptophan aminotransferase related
contig_15448	---NA---
contig_15461	pyridoxal chloroplastic isoform x1
contig_15463	epidermal patterning factor-like protein 6
contig_15472	psbp domain-containing protein chloroplastic
contig_15605	basic blue
contig_15644	protein shi related sequence 6
contig_15687	PREDICTED: uncharacterized protein LOC102610611 isoform X1
contig_15708	carbon catabolite repressor protein 4 homolog 6 isoform x1
contig_15728	ferrochelatase- chloroplastic-like
contig_15734	---NA---
contig_15740	somatic embryogenesis receptor kinase 1-like
contig_15741	somatic embryogenesis receptor kinase 2-like
contig_15753	carbonyl reductase
contig_15754	lipid-transfer protein dir1
contig_15785	abscisic acid 8 -hydroxylase 4
contig_15824	spx domain-containing membrane protein at4g22990
contig_15864	protein upstream of flc-like
contig_15876	udp-glycosyltransferase 76e2-like
contig_15900	---NA---
contig_15956	protein nrt1 ptr family -like
contig_15965	bifunctional inhibitor lipid-transfer protein seed storage 2s albumin superfamily protein isoform partial
contig_15972	symplekin-like isoform x1
contig_16144	Uncharacterized protein isoform 1
contig_16159	glucomannan 4-beta-mannosyltransferase 9
contig_16204	mterf domain-containing mitochondrial
contig_16214	beta-xylosidase alpha-l-arabinofuranosidase 2-like
contig_16224	zinc finger protein jackdaw-like
contig_16226	zinc finger protein jackdaw-like
contig_16233	nac domain-containing protein 86-like
contig_16234	nac domain-containing protein 86-like
contig_16255	wrky transcription factor 17
contig_16269	probable f-actin-capping protein subunit beta
contig_16277	calcium-dependent lipid-binding ( domain) plant phosphoribosyltransferase family protein isoform 1
contig_16283	probable glutamate carboxypeptidase 2
contig_16305	chitinase-like protein 2
contig_16326	dirigent protein 9-like
contig_16435	ammonium transporter 2
contig_16446	ethylene-responsive transcription factor 13-like
contig_16467	mate efflux family protein 5-like isoform x3
contig_16497	---NA---
contig_16555	cysteine-rich receptor-like protein kinase 3
contig_16593	homeobox-leucine zipper protein athb-13
contig_16608	hypothetical protein CICLE_v10016907mg
contig_16625	lysosomal pro-x carboxypeptidase-like
contig_16650	transcriptional regulator atrx homolog isoform x2
contig_16652	---NA---
contig_16659	expansin alpha
contig_16677	hypothetical protein L484_023489
contig_16728	Uncharacterized protein isoform 3
contig_16731	probable disease resistance protein at4g27220-like isoform x2
contig_16738	---NA---
contig_16739	Uncharacterized protein isoform 3
contig_16744	aspartic proteinase nepenthesin-1
contig_16827	wrky dna-binding protein
contig_16859	protein aspartic protease in guard cell 2-like
contig_16869	eukaryotic translation initiation factor 5b-like
contig_16870	eukaryotic translation initiation factor 5b-like
contig_16877	auxin-responsive family protein
contig_16897	universal stress protein a-like protein
contig_16912	cytochrome p450 78a3p family protein
contig_16920	PREDICTED: uncharacterized protein LOC102625397
contig_17011	tubulin alpha chain-like
contig_17067	lysosomal pro-x carboxypeptidase-like
contig_17068	PREDICTED: uncharacterized protein LOC102630205
contig_17087	---NA---
contig_17100	glucose-1-phosphate adenylyltransferase large subunit chloroplastic
contig_17105	e3 ubiquitin-protein ligase rf298
contig_17117	mediator of rna polymerase ii transcription subunit 26
contig_17119	dna mismatch repair protein msh7-like
contig_17121	transcription factor scream2-like isoform x1
contig_17185	k+ uptake permease 6 isoform 3
contig_17201	ethylene-responsive transcription factor crf6-like
contig_17211	anthocyanidin 3-o-glucosyltransferase 2-like
contig_17226	g-type lectin s-receptor-like serine threonine-protein kinase sd2-5
contig_17229	probable plastid-lipid-associated protein chloroplastic
contig_17251	cytochrome p450 90b1
contig_17254	serine protease 45
contig_17264	---NA---
contig_17292	protein transparent testa 12-like
contig_17295	hypothetical protein CICLE_v10021039mg
contig_17296	hypothetical protein CICLE_v10021039mg
contig_17298	Uncharacterized protein TCM_020647
contig_17311	hypothetical protein CICLE_v10017000mg
contig_17315	beta-amyrin synthase
contig_17319	tmv resistance protein n-like
contig_17325	tmv resistance protein n- partial
contig_17329	tmv resistance protein n-like
contig_17330	tmv resistance protein n-like
contig_17341	3-ketodihydrosphingosine reductase
contig_17376	protein xri1-like
contig_17392	probable leucine-rich repeat receptor-like protein kinase at5g49770-like isoform x5
contig_17400	cytokinin riboside 5 -monophosphate phosphoribohydrolase log8-like
contig_17404	casp-like protein 2a1
contig_17445	anthocyanidin 3-o-glucoside 2 -o-glucosyltransferase-like
contig_17469	ring-h2 finger protein atl13
contig_17486	---NA---
contig_17522	photosystem ii reaction center family protein isoform 1
contig_17529	hypothetical protein CICLE_v10001231mg
contig_17548	abc transporter g family member 8-like
contig_17551	PREDICTED: uncharacterized protein LOC102626749 isoform X2
contig_17556	lipid transfer protein
contig_17561	laccase family protein
contig_17568	transcription factor bhlh123-like isoform x1
contig_17579	3-ketoacyl- synthase 6
contig_17644	---NA---
contig_17650	Uncharacterized protein TCM_041854
contig_17654	zinc finger
contig_17669	thioredoxin-like 1- chloroplastic
contig_17670	thioredoxin-like 1- chloroplastic
contig_17671	transcription factor myb46-like isoform x1
contig_17672	transcription factor myb21-like
contig_17682	lycopene epsilon chloroplastic
contig_17684	probable 3-hydroxyisobutyrate dehydrogenase-like mitochondrial
contig_17714	hypothetical protein CISIN_1g008879mg
contig_17782	cytochrome p450 71d11-like
contig_17807	g-type lectin s-receptor-like serine threonine-protein kinase sd3-1
contig_17808	g-type lectin s-receptor-like serine threonine-protein kinase sd3-1
contig_17827	methyladenine glycosylase family protein
contig_17850	glycine hydroxymethyltransferase family protein
contig_17859	dna-damage-repair toleration protein drt100-like
contig_17914	upf0496 protein at4g34320-like
contig_17984	endoglucanase 17
contig_18002	probable polygalacturonase non-catalytic subunit jp650
contig_18046	pin1-like family protein
contig_18047	auxin efflux facilitator isoform 2
contig_18099	---NA---
contig_18116	promoter-binding protein spl9
contig_18135	beta-glucosidase 17-like
contig_18142	hypothetical protein CISIN_1g033064mg
contig_18146	hypothetical protein CICLE_v10022514mg
contig_18189	---NA---
contig_18198	cytochrome p450 cyp736a12-like
contig_18239	bcl-2-associated athanogene 4 isoform 1
contig_18248	aquaporin tip1-3
contig_18254	jasmonate o-methyltransferase
contig_18255	protein curvature thylakoid chloroplastic
contig_18256	pentatricopeptide repeat-containing protein chloroplastic-like
contig_18258	tetratricopeptide repeat-like superfamily
contig_18282	auxin efflux carrier component 1
contig_18295	hypothetical protein POPTR_0002s15410g
contig_18341	gdsl esterase lipase apg-like
contig_18342	myb-related protein 306-like
contig_18350	peroxidase superfamily protein
contig_18400	14 kda proline-rich protein
contig_18439	protein fam48a
contig_18447	probable galacturonosyltransferase-like 1
contig_18470	PREDICTED: uncharacterized protein LOC100264638 isoform X1
contig_18538	isoprene synthase
contig_18552	probable carboxylesterase 2
contig_18559	acid phosphatase 1-like
contig_18667	e3 ubiquitin-protein ligase atl42-like
contig_18673	ankyrin repeat family protein
contig_18733	pollen-specific leucine-rich repeat extensin-like protein 1
contig_18736	tubulin beta-8 chain
contig_18749	probable transmembrane ascorbate ferrireductase 4
contig_18857	udp-glycosyltransferase 73c3
contig_18907	glutamate receptor -like isoform x2
contig_18927	cytochrome b5 isoform b-like
contig_18934	cytochrome p450
contig_18990	fatty-acid-binding protein 1-like
contig_19012	ring u-box superfamily protein isoform 1
contig_19032	cytochrome p450 cyp94a1 family protein
contig_19043	poly(adp-ribose) polymerase 2 isoform 2
contig_19068	fiber protein fb34
contig_19069	fiber protein fb34
contig_19095	vinorine synthase-like
contig_19097	protein aspartic protease in guard cell 1-like
contig_19122	ethylene-responsive transcription factor erf023-like
contig_19136	phenolic glucoside malonyltransferase 1-like
contig_19188	udp-glucosyltransferase family 1 protein
contig_19198	probable wrky transcription factor 71
contig_19199	wrky dna-binding protein
contig_19223	aspartate aminotransferase 3
contig_19271	probable 3-hydroxyacyl- dehydrogenase
contig_19328	leucine-rich repeat protein kinase family protein isoform 1
contig_19329	---NA---
contig_19364	udp-glucuronate 4-epimerase 3
contig_19391	reticuline oxidase
contig_19464	dna-directed rna polymerase v subunit 7-like
contig_19485	thaumatin-like protein 1-like
contig_19512	PREDICTED: phosphoribulokinase, chloroplastic-like
contig_19515	hypothetical protein B456_011G089700
contig_19526	---NA---
contig_19533	zinc finger and btb domain-containing 16
contig_19585	lipid binding
contig_19590	nac domain-containing protein 90-like
contig_19654	---NA---
contig_19685	histone-lysine n-methyltransferase setd3-like isoform x2
contig_19742	65-kda microtubule-associated protein 6-like
contig_19743	---NA---
contig_19748	interactor of constitutive active rops 1 isoform 1
contig_19833	chlorophyll a-b binding protein chloroplastic
contig_19837	dof zinc finger protein
contig_19862	gata transcription factor 5-like
contig_19863	---NA---
contig_19878	homeobox-leucine zipper protein hat7-like
contig_19912	auxin-responsive protein iaa13-like
contig_19931	photosystem i reaction center subunit chloroplastic-like
contig_19946	protein lurp-one-related 11-like
contig_19991	protein aspartic protease in guard cell 2
contig_20031	---NA---
contig_20035	hypothetical protein CICLE_v10002603mg
contig_20058	tify domain divergent cct motif family isoform 2
contig_20059	phosphatidylinositol 4-phosphate 5-kinase 6-like isoform x1
contig_20113	udp-glycosyltransferase 83a1-like
contig_20146	c-type mannose receptor 2
contig_20181	hypothetical protein CISIN_1g009038mg
contig_20219	udp-glycosyltransferase superfamily
contig_20248	protein nrt1 ptr family -like
contig_20269	protein lurp-one-related 4
contig_20294	hypothetical protein CICLE_v10000431mg
contig_20305	rho gdp-dissociation inhibitor 1
contig_20363	gras family transcription factor isoform 1
contig_20415	crib domain-containing protein ric10-like
contig_20427	---NA---
contig_20474	laccase 2
contig_20493	rac-like gtp-binding protein arac7-like
contig_20512	flavonoid 3-o-
contig_20513	flavonoid 3-o-glucosyltransferase-like
contig_20537	probably inactive leucine-rich repeat receptor-like protein kinase at2g25790
contig_20552	protein mizu-kussei 1
contig_20555	sarcoplasmic reticulum histidine-rich calcium-binding
contig_20566	---NA---
contig_20627	wat1-related protein at4g08300-like
contig_20633	protein trichome birefringence-like 39
contig_20654	protein trichome birefringence-like 33
contig_20668	udp-rhamnose:rhamnosyltransferase 1
contig_20681	cysteine-rich receptor-like protein kinase 35-like
contig_20682	cysteine-rich receptor-like protein kinase 11
contig_20726	xyloglucan endotransglucosylase hydrolase b
contig_20749	mitotic spindle checkpoint protein mad2

## Sheet: (i)10DAHvs15DAH
Supplementary Table ST2 (i)-List of distinct transcripts identified to a stage in a comparison 10 DAH vs 15 DAH
473 elements included exclusively in "15DAH":	Annotation		563 elements included exclusively in "10DAH":	Annotation
contig_119	hypothetical protein CISIN_1g040015mg, partial		contig_6	probable lrr receptor-like serine threonine-protein kinase at1g56130
contig_137	butyrate-- ligase peroxisomal-like		contig_7	leucine-rich repeat transmembrane protein kinase
contig_176	methionine gamma-lyase		contig_42	bromodomain-containing protein ddb_g0270170-like isoform x1
contig_203	rhodanese-like domain-containing protein 10		contig_79	zeaxanthin chloroplastic-like isoform x1
contig_209	senescence-associated family protein		contig_80	zeaxanthin chloroplastic-like
contig_247	protein far1-related sequence 5-like		contig_113	adenylate isoform 1
contig_273	gdt1-like protein chloroplastic isoform x2		contig_214	zinc finger
contig_284	---NA---		contig_261	g-type lectin s-receptor-like serine threonine-protein kinase ces101-like
contig_337	thymidine kinase		contig_267	2-alkenal reductase (nadp(+)-dependent)-like
contig_368	hypothetical protein CICLE_v10009598mg		contig_268	2-alkenal reductase (nadp(+)-dependent)-like
contig_383	---NA---		contig_291	hypothetical protein CICLE_v10009906mg
contig_402	hypothetical protein POPTR_0002s070802g, partial		contig_292	Uncharacterized protein TCM_030966
contig_424	PREDICTED: uncharacterized protein At1g04910-like isoform X1		contig_293	hypothetical protein CICLE_v10009906mg
contig_439	protein shi related sequence 1-like		contig_322	leucine-rich repeat family protein
contig_451	mlo-like protein 1		contig_349	---NA---
contig_471	short-chain dehydrogenase tic chloroplastic-like		contig_372	two pore potassium channel a-like
contig_472	germin-like protein subfamily 2 member 4		contig_423	hypothetical protein CICLE_v10031320mg
contig_488	probable pectate lyase 12		contig_513	aspartic proteinase-like protein 2
contig_506	homeobox protein 6-like		contig_534	cyclin-dependent protein kinase inhibitor smr3-like
contig_565	calcineurin b-like protein 7 isoform x1		contig_564	mitotic-like cyclin 3b from
contig_662	PREDICTED: uncharacterized protein LOC105640342		contig_762	nuclease harbi1
contig_709	homolog subfamily b member 7		contig_776	leucine-rich repeat receptor-like protein kinase tdr
contig_710	hypothetical protein CISIN_1g031962mg		contig_790	hypothetical protein CISIN_1g020006mg
contig_734	cysteine-rich repeat secretory protein 55-like		contig_796	cytochrome p450
contig_870	probable dna replication complex gins protein psf1-like		contig_812	tetratricopeptide repeat superfamily
contig_877	squamosa promoter binding isoform partial		contig_842	r2r3-myb transcription
contig_1053	pentatricopeptide repeat-containing protein at1g09900		contig_853	probable receptor-like protein kinase at5g20050
contig_1055	pentatricopeptide repeat-containing protein at1g09900-like		contig_867	myb domain protein
contig_1138	leucine-rich repeat family protein		contig_880	udp-glycosyltransferase 86a1-like
contig_1181	cytochrome b5 isoform d-like		contig_881	udp-glycosyltransferase 86a1-like
contig_1252	photosystem ii reaction center psb28 chloroplastic		contig_920	bri1 kinase inhibitor 1
contig_1261	probable n-acetyltransferase hls1-like		contig_960	probable receptor-like protein kinase at5g56460
contig_1275	reverse transcriptase		contig_978	probable lrr receptor-like serine threonine-protein kinase at1g53440-like
contig_1299	protein kinase pinoid 2		contig_1143	transposon tf2-1 polyprotein isoform x1
contig_1357	fasciclin-like arabinogalactan protein 13		contig_1153	trichome birefringence-like 11 isoform 1
[truncated: 528 more rows]

## Sheet: (j)DevlopmentVsRipening
Supplementary Table ST2 (j)-List of distinct transcripts identified to a stage in a comparison Fruit developing stages vs Fruit ripening stages
[truncated: 1,091 more rows]
