# Supplementary material for: Transcriptional transitions in Alphonso mango (Mangifera indica L.) during fruit development and ripening explain its distinct aroma and shelf life characteristics
Source: Sci Rep. 2017 Aug 18;7:8711. doi: 10.1038/s41598-017-08499-5 (PMC5562913; doi:10.1038/s41598-017-08499-5)
Supplement: Supplementary file 4 — Supplementary Table ST3 [file 41598_2017_8499_MOESM4_ESM.xls]

## Sheet: Supplementary Table ST3
Supplementary Table ST3-List of transcripts encoding various inhibitors
Gene	Sequence Description
contig_8113	alpha-amylase inhibitor alpha subunit family protein
contig_6593	alpha-amylase subtilisin inhibitor-like
contig_10367	androgen induced inhibitor of proliferation pds5 isoform 1
contig_6107	apoptosis 1 inhibitor-like
contig_10840	apoptosis inhibitor 5-like
contig_19369	bax inhibitor 1-like
contig_19370	bax inhibitor 1-like
contig_20472	bax inhibitor 1-like
contig_20473	bax inhibitor 1-like
contig_19936	bifunctional inhibitor lipid-transfer protein seed storage 2s albumin superfamily
contig_7127	bifunctional inhibitor lipid-transfer protein seed storage 2s albumin superfamily isoform 1
contig_17277	bifunctional inhibitor lipid-transfer protein seed storage 2s albumin superfamily protein
contig_612	bifunctional inhibitor lipid-transfer protein seed storage 2s albumin superfamily protein isoform 2
contig_11446	bifunctional inhibitor lipid-transfer protein seed storage 2s albumin superfamily protein isoform 2
contig_15965	bifunctional inhibitor lipid-transfer protein seed storage 2s albumin superfamily protein isoform partial
contig_919	bri1 kinase inhibitor 1
contig_920	bri1 kinase inhibitor 1
contig_20283	cell wall and vascular inhibitor of beta-fructosidase
contig_4911	cell wall vacuolar inhibitor of fructosidase 2-like
contig_16051	cyclin-dependent kinase inhibitor 3-like
contig_20599	cyclin-dependent kinase inhibitor 3-like
contig_11512	cyclin-dependent kinase inhibitor 5-like
contig_4220	cyclin-dependent kinase inhibitor 7
contig_16557	cyclin-dependent kinase inhibitor 7-like isoform x2
contig_16558	cyclin-dependent kinase inhibitor 7-like isoform x2
contig_5201	cyclin-dependent protein kinase inhibitor sim-like
contig_5413	cyclin-dependent protein kinase inhibitor smr1
contig_4497	cyclin-dependent protein kinase inhibitor smr3
contig_534	cyclin-dependent protein kinase inhibitor smr3-like
contig_1019	cyclin-dependent protein kinase inhibitor smr3-like
contig_4116	cyclin-dependent protein kinase inhibitor smr3-like
contig_5175	cyclin-dependent protein kinase inhibitor smr3-like
contig_5176	cyclin-dependent protein kinase inhibitor smr3-like
contig_5686	cysteine proteinase inhibitor 12
contig_5073	cysteine proteinase inhibitor 6-like
contig_5074	cysteine proteinase inhibitor 6-like
contig_7980	cysteine proteinase inhibitor b-like
contig_5598	guanosine nucleotide diphosphate dissociation inhibitor 2
contig_4147	inter-alpha-trypsin inhibitor heavy chain-
contig_18958	inter-alpha-trypsin inhibitor heavy chain h3 isoform x1
contig_18959	inter-alpha-trypsin inhibitor heavy chain h3 isoform x1
contig_1784	kunitz family trypsin and protease inhibitor protein
contig_2944	macrophage migration inhibitory factor homolog
contig_1216	nf-kappa-b inhibitor-like protein 2 isoform 1
contig_1215	nf-kappa-b inhibitor-like protein 2 isoform 2
contig_9162	pectinesterase pectinesterase inhibitor 26
contig_9688	pectinesterase pectinesterase inhibitor 51
contig_16641	pectinesterase pectinesterase inhibitor ppe8b-like
contig_2641	phosphoprotein phosphatase inhibitors
contig_12662	phosphoprotein phosphatase inhibitors
contig_8693	plant invertase pectin methylesterase inhibitor superfamily protein
contig_3536	plasminogen activator inhibitor 1 rna-binding
contig_3538	plasminogen activator inhibitor 1 rna-binding
contig_7531	plasminogen activator inhibitor 1 rna-binding
contig_15300	polygalacturonase inhibiting protein
contig_5188	probable pectinesterase pectinesterase inhibitor 12
contig_5189	probable pectinesterase pectinesterase inhibitor 12
contig_8357	probable pectinesterase pectinesterase inhibitor 34
contig_9421	probable pectinesterase pectinesterase inhibitor 34
contig_1074	probable pectinesterase pectinesterase inhibitor 40-like
contig_7321	probable pectinesterase pectinesterase inhibitor 47
contig_14895	probable pectinesterase pectinesterase inhibitor 51
contig_14504	probable pectinesterase pectinesterase inhibitor 7
contig_16402	probable proteasome inhibitor
contig_6098	protein phosphatase inhibitor 2 isoform x2
contig_9164	protein reversion-to-ethylene sensitivity1 isoform x2
contig_9166	protein reversion-to-ethylene sensitivity1 isoform x2
contig_14882	protein reversion-to-ethylene sensitivity1 isoform x2
contig_10664	protein transport inhibitor response 1
contig_8392	protein transport inhibitor response 1-like
contig_8393	protein transport inhibitor response 1-like
contig_10665	protein transport inhibitor response 1-like
contig_20305	rho gdp-dissociation inhibitor 1
contig_19132	rho gdp-dissociation inhibitor 1 family protein
contig_14100	rho gdp-dissociation inhibitor 1-like
contig_14101	rho gdp-dissociation inhibitor 1-like
contig_7625	serine protease inhibitor family protein
contig_12841	transport inhibitor response 1-like protein
contig_12842	transport inhibitor response 1-like protein
