# Supplementary material for: Transcriptional transitions in Alphonso mango (Mangifera indica L.) during fruit development and ripening explain its distinct aroma and shelf life characteristics
Source: Sci Rep. 2017 Aug 18;7:8711. doi: 10.1038/s41598-017-08499-5 (PMC5562913; doi:10.1038/s41598-017-08499-5)
Supplement: Supplementary file 5 — Supplementary Table ST4 [file 41598_2017_8499_MOESM5_ESM.xls]

## Sheet: Supplementary Table ST4
Supplementary Table ST4-Contigs coding for pectate lyase (PL), pectinesterase (PE) and polygalacturonase (PG)
Pectate lyase (PL)
Contig	Annotation
contig_16459	pectate lyase
contig_9578	pectate lyase 22 precursor family protein
contig_9579	pectate lyase 22 precursor family protein
contig_17156	pectate lyase family protein
contig_7696	pectate lyase-like
contig_18874	pectate lyase-like
contig_488	probable pectate lyase 12
contig_773	probable pectate lyase 4
contig_17157	probable pectate lyase 4
contig_10554	probable pectate lyase 5
contig_10555	probable pectate lyase 5
contig_13983	probable pectate lyase 8
contig_13984	probable pectate lyase 8
contig_13985	probable pectate lyase 8
contig_13986	probable pectate lyase 8
contig_13987	probable pectate lyase 8
contig_13988	probable pectate lyase 8
contig_7792	pectate lyase-like
Pectinesterase (PE)
Contig	Annotation
contig_11605	pectinesterase 3
contig_19630	pectinesterase 31
contig_5249	pectinesterase 63
contig_7997	pectinesterase 63
contig_11000	pectinesterase family protein
contig_8936	pectinesterase pectinesterase
contig_3139	probable pectinesterase 53
contig_8066	probable pectinesterase 67
contig_5524	probable pectinesterase 68-like
contig_11297	thermostable pectinesterase
Polygalacturonase (PG)
Contig	Annotation
contig_13192	polygalacturonase adpg2
contig_14447	polygalacturonase at1g48100
contig_14448	polygalacturonase at1g48100
contig_1614	polygalacturonase at1g48100-like
contig_7066	polygalacturonase at1g48100-like
contig_5206	polygalacturonase qrt3
contig_12817	polygalacturonase qrt3-like
contig_7503	polygalacturonase-like
contig_188	probable polygalacturonase
contig_3471	probable polygalacturonase
contig_5508	probable polygalacturonase
contig_5747	probable polygalacturonase
contig_6329	probable polygalacturonase
contig_7757	probable polygalacturonase
contig_7758	probable polygalacturonase
contig_7759	probable polygalacturonase
contig_10975	probable polygalacturonase
contig_18096	probable polygalacturonase
contig_20376	probable polygalacturonase
contig_4736	probable polygalacturonase at1g80170
contig_15509	probable polygalacturonase at1g80170 isoform x2
contig_7176	probable polygalacturonase at3g15720
contig_9895	probable polygalacturonase non-catalytic subunit jp650
contig_18002	probable polygalacturonase non-catalytic subunit jp650
