# Supplementary material for: Transcriptional transitions in Alphonso mango (Mangifera indica L.) during fruit development and ripening explain its distinct aroma and shelf life characteristics
Source: Sci Rep. 2017 Aug 18;7:8711. doi: 10.1038/s41598-017-08499-5 (PMC5562913; doi:10.1038/s41598-017-08499-5)
Supplement: Supplementary file 6 — Supplementary Table ST5 [file 41598_2017_8499_MOESM6_ESM.xls]

## Sheet: Sheet1
Supplementary Table ST5 - List of contigs and their corrosponding primers used for qRT PCR
No.	Primer	Sequence	Contig	Correlation coefficient
1	MiCS1_RT_F	TGCACCAAGTTCTGAGATGGGCT	contig_19129	0.81
2	MiCS1_RT_R	GGTGTAAGCAAGCCTCTCAAGCCA
3	MiCS2_RT_F	AAAGGGAGTCCGAGAGTGGAGGG	contig_3606	0.8
4	MiCS2_RT_R	GCCACATGCACCTGCTTGTTCTT
5	MiCTN1_RT_F	TGGGACTACCTGCGTCTCCTGAA	contig_4203	0.99
6	MiCTN1_RT_R	GCCTTGACCAGAGCATGACACCT
7	MiCTN2_RT_F	GCAATGGCGATGACCACGAATCC	contig_16305	0.82
8	MiCTN2_RT_R	AAAGCCTTTTGTTGGCCACAGCC
9	MiCTN3_RT_F	TGTGGCTCACGCAACAGGTTTCT	contig_3454	0.82
10	MiCTN3_RT_F	CTCCTTCTGGCCCTTGAGCTTCC
11	MiPL1_RT_F	AGCCATGGAAGTAACCCGGCAAG	contig_7696	0.99
12	MiPL1_RT_R	CCTCCCTCGCACAGACAAACCTC
13	MiPL2_RT_F	TACCATGTGAGGCGGTGGAGGTT	contig_7792	0.98
14	MiPL2_RT_R	CAGGCAGGCTCATCACACCAGAA
15	MiPL3_RT_F	CGGTCGAGGTGCCAGTGTTCATA	contig_9578	0.82
16	MiPL3_RT_R	CCCTCACCATGGCATTTCCTCCT
17	MiO3FAD_RT_F	GCTGCGTTGCTTGCCGGTTTATC	contig_8396	0.93
18	MiO3FAD_RT_R	GTCGTGACCATGGTGATGCAGGT
19	MiO6FAD_RT_F	AGGCCTTTCTCAGCGGAATCTGG	contig_10655	0.72
20	MiO6FAD_RT_R	TGAAGATGGTGCGACTGGAACGG
21	MiG3PAT1_RT_F	TGCACGCATAGGACCCTTTTGGA	contig_7191	0.99
22	MiG3PAT1_RT_R	GCCTTACGGTTCTAATCGGGGCT
23	MiG3PAT2_RT_F	ATAAGGCATCGCCCAATGACCCC	contig_18338	0.9
24	MiG3PAT2_RT_R	TCGCAACACGACAGCACTCAGAA
25	MiG3PAT3_RT_F	ACAACATGAGAAGGGTTGCAGAACA	contig_11375	0.71
26	MiG3PAT3_RT_R	ACCGCCCTTCTCTCTCCAATTTCT
27	MiADH1_RT_F	ATTTTTGGCCATGAAGCGGGAGG	contig_4376	0.71
28	MiADH1_RT_R	AGTGACGACACTCCCTGCACTCT
29	MiADH2_RT_F	ACTGACCTCCCCTCTGTGGTTGA	contig_5921	0.73
30	MiADH2_RT_R	CAAACCCTGCCCCTTCTCCATGA
31	MiADH3_RT_F	GTCTTGGTGCGGCATGGAATGTG	contig_20075	0.74
32	MiADH3_RT_R	TGCCCCTCTGAGTTTAGCACCTTG
33	MiLCFACL_RT_F	AACTCGCAGTTTCCTTCCCCTGT	contig_6818	0.74
34	MiLCFACL_RT_R	CCGAGTTCCAAGCAAGCGCCTAT
35	MiERF1_RT_F	CCACCACCAACAGTGGCGATCAA	contig_4649	0.71
36	MiERF1_RT_R	TCTTATCTCCGCCGCCCATTTCC
37	MiERF2_RT_F	GAGAGCCACTCGATCAGCCACAA	contig_2877	0.99
38	MiERF2_RT_R	TTACCCATGTGGGTTTCTCCGGC
39	MiERF3_RT_F	GTCGGACGCTGGAATGGGGATAG	contig_4066	0.91
40	MiERF3_RT_R	TCCCCCAAAACGGCGTATCCAAG
41	MiERF4_RT_F	GCAAATGGGCAGCGGAGATACGA	contig_7310	0.99
42	MiERF4_RT_R	TTGAACCTCAGCGCCGCTTCATC
43	MiERF5_RT_F	CTGGTCAGTTGAGGATCGGCTCG	contig_4918	0.99
44	MiERF5_RT_R	CTGCCCACTTTCCCCATGGTCTT
45	MiDRP1_RT_F	AGTGCCATTTTCAGCTTCCTTCCA	contig_15252	0.82
46	MiDRP1_RT_R	CTCAACTGCATCAAGCTTCTAGCCA
47	MiDRP2_RT_F	ATTGTGGTGGCGTTCCTCTAGCA	contig_1425	0.77
48	MiDRP2_RT_R	TATCCCTCTCTCGATCTTGCCCCC
49	MiMTPS1_RT_F	GCTTGCAACACCCTTGCTCCTTG	contig_18538	0.91
50	MiMTPS1_RT_R	GAGTGGTGGCTGAACACCAAACC
51	MiMTPS2_RT_F	GGCGATCGGCCAATTACCAACCT	contig_17688	0.94
52	MiMTPS2_RT_R	AGCGTCAGCCTCACTTCTTCCTT
53	MiMTPS3_RT_F	GCGCTGATTGCTTCTGCATGGTT	contig_18131	0.79
54	MiMTPS3_RT_R	TACTGAGCCATCCTGGCCAGATTCA
55	MiMTPS4_RT_F	GGCATTGCAAGTGAAGCACGCAA	contig_14516	0.98
56	MiMTPS4_RT_R	TTGGCAAGCTCGAGTAGACGGTG
57	MiMTPS5_RT_F	CGTGACAGCGACTACACCAACCT	contig_1929	0.98
58	MiMTPS5_RT_R	CTTCATCCACGTCATCAGCCCGT
59	MiMTPS6_RT_F	AAGCGTGGCAAGACACATGCAAA	contig_1927	0.82
60	MiMTPS6_RT_R	GAACCAACATGACTGCCCCCGAA
61	MiSTPS1_RT_F	GATGGCTTTACGCTTCCGGCTTC	contig_14010	0.93
62	MiSTPS1_RT_R	TTGCGTCATTTGCCAGTGTGACC
63	MiSTPS2_RT_F	CTCCAGTGCCTCTGCTTGATCGT	contig_5289	0.87
64	MiSTPS2_RT_R	TGGGGTCTCTGAGCATTGAAGCA
65	MiSTPS3_RT_F	TGAAACCCTAAAGCCACGGAAGCA	contig_7791	0.95
66	MiSTPS3_RT_R	CCCCTACTTTTGACGGACGACCA
67	MiSTPS4_RT_F	AAGGAGTGCCTCTCTCCCAACCC	contig_4981	0.99
68	MiSTPS4_RT_R	GAGACCTGGAAGCCGTTGGTTGT
69	MiSTPS5_RT_F	AGGACACAGAGGAAACGGCACAT	contig_7256	0.97
70	MiSTPS5_RT_R	TCACCTCTCTCTAGCTCAGCCGT
71	MiDTPS1_RT_F	AGAGGTGGGTTGCACAGTACAGG	contig_392	0.79
72	MiDTPS1_RT_R	GCGGGCATCAGATAGTTCAGGGG
73	MiDTPS2_RT_F	TGGTTTCAAAATGTCTTGCGGCGT	contig_1281	0.81
74	MiDTPS2_RT_R	CCGTGCAATCTGAAGTGGGAAGC
75	MiDTPS3_RT_F	AGCGACAAGGTGTACAAGGAGCA	contig_1648	0.99
76	MiDTPS3_RT_R	AGGCATGCTCCCATCAGTGAACC
